# Supplementary material for: Extracellular matrix abnormalities in Hutchinson–Gilford progeria fibroblasts: a specific defect in collagen IV and basement membrane architecture?
Source: Matrix Biol Plus. 2026 Jul 15;31:100202. doi: 10.1016/j.mbplus.2026.100202 (PMC13396937; doi:10.1016/j.mbplus.2026.100202)
Supplement: Supplementary file 1 — Supplementary material1: Secretome dataset HGPS and control fibroblasts [file mmc1.xlsx]

## Sheet: Sheet1
				normalized LFQ log2 (minDet imputed)									overview			annotations							means & valid values (filtered 3/3)						oneway ANOVA & T-test details
Protein.Group	Genes	Protein.Names	First.Protein.Description	Ctrl_1_01	Ctrl_1_02	Ctrl_1_03	Ctrl_2_01	Ctrl_2_02	Ctrl_2_03	HGPS_01	HGPS_02	HGPS_03	ANOVA Significant	Student's T-test Significant HGPS_Ctrl_1	Student's T-test Significant HGPS_Ctrl_2	GOBP name	GOMF name	GOCC name	KEGG brite name	KEGG pathway name	Pfam name	Reactome id	Mean Ctrl_1	Mean Ctrl_2	Mean HGPS	Valid values Ctrl_1	Valid values Ctrl_2	Valid values HGPS	-Log ANOVA p value	ANOVA q-value	-Log Student's T-test p-value HGPS_Ctrl_1	Student's T-test q-value HGPS_Ctrl_1	Student's T-test Difference HGPS_Ctrl_1	Student's T-test Test statistic HGPS_Ctrl_1	-Log Student's T-test p-value HGPS_Ctrl_2	Student's T-test q-value HGPS_Ctrl_2	Student's T-test Difference HGPS_Ctrl_2	Student's T-test Test statistic HGPS_Ctrl_2	Protein.Group
P10915	HAPLN1	HPLN1_HUMAN	Hyaluronan and proteoglycan link protein 1	23.2622	23.1803	23.5077	16.3201	16.1259	16.3711	22.9288	25.136	25.0011	+		+	cell adhesion;central nervous system development;extracellular matrix organization;skeletal system development	extracellular matrix structural constituent conferring compression resistance;hyaluronic acid binding	collagen-containing extracellular matrix;extracellular matrix;extracellular region;synapse	Glycosaminoglycan binding proteins		V-set;Xlink	R-HSA-3000178	23.3168	NaN	24.3553	3	0	3	4.73247	0	0.651286	0.215826	1.03856	1.12755	3.4496	0	8.08294	8.80276	P10915
Q9UBU2	DKK2	DKK2_HUMAN	Dickkopf-related protein 2	22.6197	22.7783	21.6829	16.3179	16.1253	16.3696	19.4783	25.1389	25.1728	+		+	multicellular organism development;negative regulation of canonical Wnt signaling pathway;positive regulation of canonical Wnt signaling pathway;Wnt signaling pathway	co-receptor binding;receptor antagonist activity	extracellular space	Wnt signaling pathway	Wnt signaling pathway	Dickkopf_N	R-HSA-201681;R-HSA-3772470;R-HSA-5339717	22.3603	NaN	25.1559	3	0	2	2.07196	0	0.178413	0.786486	0.903072	0.425343	1.67811	0.0113766	6.99243	3.33926	Q9UBU2
Q96S86	HAPLN3	HPLN3_HUMAN	Hyaluronan and proteoglycan link protein 3	25.8601	25.9236	26.0085	16.3169	16.1237	16.3693	21.981	23.5917	24.0269	+	+	+	cell adhesion;central nervous system development;skeletal system development	hyaluronic acid binding	extracellular matrix;extracellular space	Exosome		V-set;Xlink		25.9307	NaN	23.1999	3	0	3	5.41547	0	1.92476	0.00600952	-2.73084	-3.31519	3.41979	0	6.92991	8.38244	Q96S86
Q6UX71	PLXDC2	PXDC2_HUMAN	Plexin domain-containing protein 2	25.1675	25.1891	25.1958	16.3212	16.1305	16.3646	24.1556	22.7939	22.5534	+	+	+			integral component of membrane			PSI		25.1842	NaN	23.1676	3	0	3	5.81792	0	1.80746	0.0105145	-2.01654	-2.88529	3.78174	0	6.89549	9.79489	Q6UX71
O43854	EDIL3	EDIL3_HUMAN	EGF-like repeat and discoidin I-like domain-containing protein 3	23.3926	23.8012	24.0479	16.3194	16.1251	16.3664	19.4798	24.7017	23.9924	+		+	cell adhesion;multicellular organism development;positive regulation of cell-substrate adhesion	calcium ion binding;extracellular matrix structural constituent;integrin binding	collagen-containing extracellular matrix;extracellular exosome;extracellular vesicle			EGF;F5_F8_type_C;hEGF		23.7472	NaN	24.347	3	0	2	2.54472	0	0.245513	0.668922	-1.02257	-0.553815	1.77164	0.00776471	6.45433	3.51362	O43854
Q6UXB8	PI16	PI16_HUMAN	Peptidase inhibitor 16	24.4767	24.6991	24.2732	16.321	16.1268	16.3673	19.4749	23.6861	23.5254	+		+		peptidase inhibitor activity	extracellular space	CD molecules		CAP		24.483	NaN	23.6057	3	0	2	3.04871	0	0.748364	0.108722	-2.2542	-1.42382	1.90413	0.00363636	5.9571	3.77105	Q6UXB8
Q9HCB6	SPON1	SPON1_HUMAN	Spondin-1	22.1632	22.2496	22.2202	16.3185	16.1256	16.3667	19.4768	22.9718	22.77	+		+	cell adhesion;negative regulation of amyloid-beta formation;positive regulation of amyloid precursor protein catabolic process;positive regulation of protein binding;positive regulation of protein processing	extracellular matrix structural constituent;LBD domain binding;metal ion binding	collagen-containing extracellular matrix;endoplasmic reticulum lumen;extracellular space			Reeler;Spond_N;TSP_1	R-HSA-5083635;R-HSA-5173214	22.211	NaN	22.8709	3	0	2	2.92723	0	0.155698	0.845813	-0.471461	-0.353645	2.06867	0.00444444	5.46928	4.09605	Q9HCB6
O60462	NRP2	NRP2_HUMAN	Neuropilin-2	23.6923	23.727	23.662	16.3235	16.1215	16.3686	19.4768	22.6575	22.5091	+		+	angiogenesis;axon extension involved in axon guidance;axon guidance;cell adhesion;cellular response to leukemia inhibitory factor;dorsal root ganglion morphogenesis;facial nerve structural organization;facioacoustic ganglion development;gonadotrophin-releasing hormone neuronal migration to the hypothalamus;negative chemotaxis;nerve development;neural crest cell migration involved in autonomic ner…	cytokine binding;growth factor binding;heparin binding;identical protein binding;metal ion binding;semaphorin receptor activity;signaling receptor activity;vascular endothelial growth factor-activated receptor activity	axon;extracellular region;glutamatergic synapse;integral component of membrane;integral component of postsynaptic membrane;membrane;plasma membrane;semaphorin receptor complex	Membrane trafficking		CUB;DUF3481;F5_F8_type_C;MAM	R-HSA-194306;R-HSA-447038	23.6938	NaN	22.5833	3	0	2	3.48469	0	0.969812	0.0531268	-2.14595	-1.73542	2.14921	0.005	5.27656	4.25813	O60462
P16870	CPE	CBPE_HUMAN	Carboxypeptidase E	23.8873	23.7189	23.7502	19.8774	19.9901	19.8499	25.1446	24.905	25.0263	+	+	+	cardiac left ventricle morphogenesis;cellular protein modification process;insulin processing;neuropeptide signaling pathway;peptide metabolic process;protein localization to membrane;protein processing;Wnt signaling pathway	carboxypeptidase activity;cell adhesion molecule binding;metallocarboxypeptidase activity;neurexin family protein binding;zinc ion binding	extracellular exosome;extracellular space;Golgi apparatus;neuronal cell body;nucleus;plasma membrane;secretory granule;synaptic membrane;transport vesicle membrane	Peptidases;Type I diabetes mellitus	Type I diabetes mellitus	Peptidase_M14	R-HSA-264876	23.7855	19.9058	25.0253	3	3	3	8.65642	0	3.86401	0.00305333	1.23979	4.32954	6.41709	0	5.11944	18.1931	P16870
Q6WRI0	IGSF10	IGS10_HUMAN	Immunoglobulin superfamily member 10	22.799	22.6558	23.0815	16.3204	16.1223	16.3669	19.4748	22.2553	21.9162	+		+	ossification;regulation of neuron migration		extracellular region			I-set;LRR_8		22.8454	NaN	22.0858	3	0	2	3.60206	0	0.856344	0.0926323	-1.63001	-1.50272	2.30905	0.00278788	4.94557	4.58336	Q6WRI0
P02511	CRYAB	CRYAB_HUMAN	Alpha-crystallin B chain	21.2732	21.6388	22.0052	16.3202	16.128	16.3673	19.4766	21.7756	22.1677	+		+	apoptotic process involved in morphogenesis;cellular response to gamma radiation;lens development in camera-type eye;microtubule polymerization or depolymerization;multicellular organism aging;muscle contraction;muscle organ development;negative regulation of amyloid fibril formation;negative regulation of apoptotic process;negative regulation of cell growth;negative regulation of cysteine-type e…	amyloid-beta binding;identical protein binding;metal ion binding;microtubule binding;protein homodimerization activity;protein-containing complex binding;structural constituent of eye lens;unfolded protein binding	actin filament bundle;axon;cardiac myofibril;cell surface;cytoplasm;cytosol;dendritic spine;extracellular exosome;Golgi apparatus;M band;microtubule cytoskeleton;mitochondrion;myelin sheath;nucleoplasm;nucleus;perikaryon;postsynaptic density;synaptic membrane;Z disc	Chaperones and folding catalysts;Exosome;Longevity regulating pathway - multiple species;Protein processing in endoplasmic reticulum	Longevity regulating pathway - multiple species;Protein processing in endoplasmic reticulum	Crystallin;HSP20	R-HSA-3371571	21.6391	NaN	21.9717	3	0	2	3.30655	0	0.225433	0.748615	-0.49913	-0.468421	2.35102	0.00317241	4.86813	4.66943	P02511
Q8TB73	NDNF	NDNF_HUMAN	Protein NDNF	22.8173	23.1043	23.0358	16.3191	16.1287	21.3152	19.4768	24.0735	23.7802	+			angiogenesis;cellular response to hypoxia;extracellular matrix organization;negative regulation of endothelial cell apoptotic process;negative regulation of neuron apoptotic process;neuron migration;nitric oxide mediated signal transduction;peptide cross-linking via chondroitin 4-sulfate glycosaminoglycan;positive regulation of cell-substrate adhesion;positive regulation of neuron projection deve…	glycosaminoglycan binding;heparin binding	extracellular matrix;extracellular region			DUF2369		22.9858	21.3152	23.9269	3	1	2	1.20258	0.000798088	0.134296	0.866209	-0.542314	-0.321222	0.937303	0.116664	4.5225	1.84122	Q8TB73
P35318	ADM	ADML_HUMAN	Pro-adrenomedullin	23.9493	22.6111	23.1704	21.8507	24.8477	22.4878	27.9593	26.7119	26.7464	+	+	+	adenylate cyclase-activating G protein-coupled receptor signaling pathway;adrenomedullin receptor signaling pathway;aging;amylin receptor signaling pathway;androgen metabolic process;animal organ regeneration;antibacterial humoral response;antimicrobial humoral immune response mediated by antimicrobial peptide;blood circulation;branching involved in labyrinthine layer morphogenesis;cAMP biosynthe…	adrenomedullin receptor binding;hormone activity;signaling receptor binding	cytoplasm;extracellular region;extracellular space	Neuroactive ligand-receptor interaction;Vascular smooth muscle contraction	Neuroactive ligand-receptor interaction;Vascular smooth muscle contraction	Calc_CGRP_IAPP	R-HSA-418555;R-HSA-419812	23.2436	23.062	27.1392	3	3	3	2.24788	0	2.63559	0.00264706	3.8956	5.09476	1.82064	0.00997333	4.07717	3.39877	P35318
Q9BXN1	ASPN	ASPN_HUMAN	Asporin	22.1862	22.2325	22.4907	16.3185	16.1274	16.3654	19.4779	20.5639	20.9817	+	+	+	bone mineralization;negative regulation of tooth mineralization;negative regulation of transforming growth factor beta receptor signaling pathway	calcium ion binding;collagen binding;extracellular matrix structural constituent conferring compression resistance	collagen-containing extracellular matrix;extracellular matrix	Proteoglycans		LRR_8;LRRNT	R-HSA-3000178	22.3031	NaN	20.7728	3	0	2	4.96017	0	1.89228	0.00914043	-1.96194	-2.98142	3.06741	0	4.07073	6.22415	Q9BXN1
P05019	IGF1	IGF1_HUMAN	Insulin-like growth factor I	25.8171	25.9749	26.1689	16.3197	16.1249	16.3658	19.4804	20.2097	21.2341	+	+	+	activation of MAPK activity;activation of protein kinase B activity;bone mineralization involved in bone maturation;cell activation;cell proliferation;cellular protein metabolic process;cellular response to amyloid-beta;ERK1 and ERK2 cascade;glycolate metabolic process;insulin-like growth factor receptor signaling pathway;muscle hypertrophy;muscle organ development;myoblast differentiation;myobla…	growth factor activity;hormone activity;insulin receptor binding;insulin-like growth factor receptor binding;integrin binding	alphav-beta3 integrin-IGF-1-IGF1R complex;exocytic vesicle;extracellular region;extracellular space;insulin-like growth factor binding protein complex;insulin-like growth factor ternary complex;platelet alpha granule lumen	Aldosterone-regulated sodium reabsorption;AMPK signaling pathway;Breast cancer;Cytokines and growth factors;Dilated cardiomyopathy (DCM);EGFR tyrosine kinase inhibitor resistance;Endocrine resistance;Focal adhesion;FoxO signaling pathway;Glioma;HIF-1 signaling pathway;Hypertrophic cardiomyopathy (HCM);Inflammatory mediator regulation of TRP channels;Longevity regulating pathway;Longevity regulati…	Aldosterone-regulated sodium reabsorption;AMPK signaling pathway;Breast cancer;Dilated cardiomyopathy (DCM);EGFR tyrosine kinase inhibitor resistance;Endocrine resistance;Focal adhesion;FoxO signaling pathway;Glioma;HIF-1 signaling pathway;Hypertrophic cardiomyopathy (HCM);Inflammatory mediator regulation of TRP channels;Longevity regulating pathway;Longevity regulating pathway - multiple species…	Insulin	R-HSA-114608;R-HSA-2404192;R-HSA-2428928;R-HSA-2428933;R-HSA-381426;R-HSA-422085	25.987	NaN	20.7219	3	0	2	5.8306	0	3.40302	0	-5.67889	-7.90162	2.84831	0	4.03794	5.65576	P05019
P56159	GFRA1	GFRA1_HUMAN	GDNF family receptor alpha-1	22.5864	22.9012	22.4568	18.975	16.1224	16.3687	19.4776	21.9593	21.9592	+		+	axon guidance;cell surface receptor signaling pathway;MAPK cascade;nervous system development	glial cell-derived neurotrophic factor receptor activity;Ras guanyl-nucleotide exchange factor activity;signaling receptor binding	anchored component of membrane;external side of plasma membrane;extracellular exosome;extrinsic component of membrane;plasma membrane;receptor complex	Glycosylphosphatidylinositol (GPI)-anchored proteins		GDNF	R-HSA-419037;R-HSA-5673001;R-HSA-8853659	22.6481	18.975	21.9592	3	1	2	2.38638	0	0.839934	0.0998899	-1.51612	-1.46106	1.49458	0.0222703	3.97664	2.77753	P56159
Q96JK4	HHIPL1	HIPL1_HUMAN	HHIP-like protein 1	20.5774	20.4919	21.1052	16.3215	16.1267	16.3659	19.4776	20.9147	20.2398	+		+		catalytic activity;scavenger receptor activity	extracellular region;membrane			Folate_rec;GSDH;SRCR		20.7248	NaN	20.5773	3	0	2	4.37243	0	0.489707	0.461565	-0.514102	-0.782158	3.13651	0	3.93936	6.33773	Q96JK4
Q7L0X0	TRIL	TRIL_HUMAN	TLR4 interactor with leucine rich repeats	21.0661	20.6537	20.6891	16.3187	16.1276	16.3675	19.4775	20.1743	20.8461	+		+	inflammatory response;innate immune response;regulation of cytokine production involved in immune response;toll-like receptor 4 signaling pathway	lipopolysaccharide binding	extracellular matrix;extracellular space;lipopolysaccharide receptor complex			LRR_8;LRRCT		20.803	NaN	20.5102	3	0	2	4.61901	0	0.696981	0.265627	-0.637035	-1.03323	3.19785	0	3.89466	6.47158	Q7L0X0
P61254	RPL26	RL26_HUMAN	Large ribosomal subunit protein uL24	16.0512	16.1549	16.3594	21.1602	16.1234	16.3658	21.796	21.9187	21.5776	+	+		cellular response to gamma radiation;cellular response to UV;cytoplasmic translation;DNA damage response, signal transduction by p53 class mediator resulting in cell cycle arrest;nuclear-transcribed mRNA catabolic process, nonsense-mediated decay;positive regulation of DNA damage response, signal transduction by p53 class mediator resulting in transcription of p21 class mediator;positive regulati…	mRNA 5'-UTR binding;RNA binding;structural constituent of ribosome	cytoplasm;cytosol;cytosolic large ribosomal subunit;cytosolic ribosome;extracellular exosome;membrane;nucleolus;nucleoplasm;ribonucleoprotein complex	Ribosome	Ribosome	KOW;Ribosomal_L26	R-HSA-156827;R-HSA-156902;R-HSA-1799339;R-HSA-192823;R-HSA-2408557;R-HSA-6791226;R-HSA-72689;R-HSA-72706;R-HSA-72764;R-HSA-9010553;R-HSA-975956;R-HSA-975957	NaN	21.1602	21.7641	0	1	3	1.81179	0	5.69082	0	5.57558	16.6569	1.11076	0.0676809	3.88099	2.10574	P61254
Q8N428	GALNT16	GLT16_HUMAN	Polypeptide N-acetylgalactosaminyltransferase 16	20.12	19.6352	20.6348	16.3236	16.1239	16.3645	19.4776	20.4938	20.2668	+		+	protein O-linked glycosylation via serine;protein O-linked glycosylation via threonine	carbohydrate binding;metal ion binding;polypeptide N-acetylgalactosaminyltransferase activity	Golgi apparatus;Golgi membrane;integral component of membrane	Glycosyltransferases;Mucin type O-glycan biosynthesis	Metabolic pathways;Mucin type O-glycan biosynthesis	Glycos_transf_2;Ricin_B_lectin	R-HSA-913709	20.13	NaN	20.3803	3	0	2	4.32665	0	0.0407877	0.974711	-0.0505962	-0.081337	3.56162	0	3.80872	7.36988	Q8N428
Q8ND94	LRRN4CL	LRN4L_HUMAN	LRRN4 C-terminal-like protein	16.0555	16.1535	16.3581	21.228	21.9248	16.3715	23.0012	23.7758	23.7314	+	+				integral component of membrane					NaN	21.5764	23.5028	0	2	3	2.16885	0	4.97957	0	7.31373	15.6785	0.972113	0.112903	3.66137	1.8637	Q8ND94
O75487	GPC4	GPC4_HUMAN	Glypican-4	21.8968	21.2311	21.592	16.3211	16.1281	16.3673	19.4782	18.8871	20.4701	+	+	+	glycosaminoglycan biosynthetic process;glycosaminoglycan catabolic process;regulation of neurotransmitter receptor localization to postsynaptic specialization membrane;regulation of presynapse assembly;regulation of signal transduction;retinoid metabolic process;synaptic membrane adhesion	coreceptor activity involved in Wnt signaling pathway, planar cell polarity pathway	anchored component of presynaptic membrane;collagen-containing extracellular matrix;external side of plasma membrane;extracellular exosome;glutamatergic synapse;Golgi lumen;lysosomal lumen;nucleus;plasma membrane	Glycosylphosphatidylinositol (GPI)-anchored proteins;Proteoglycans;Wnt signaling pathway	Wnt signaling pathway	Glypican	R-HSA-1971475;R-HSA-2022928;R-HSA-2024096;R-HSA-3560783;R-HSA-3560801;R-HSA-3656237;R-HSA-3656253;R-HSA-4420332;R-HSA-975634	21.5733	NaN	19.6786	3	0	2	4.39166	0	1.76357	0.010915	-1.96154	-2.80104	2.69192	0	3.33964	5.00255	O75487
Q07507	DPT	DERM_HUMAN	Dermatopontin	30.2993	29.7579	29.324	24.9643	25.0168	24.9519	27.8309	28.4869	28.5396	+	+	+	cell adhesion;collagen fibril organization;negative regulation of cell proliferation	extracellular matrix structural constituent	collagen-containing extracellular matrix;extracellular space			DERM		29.7937	24.9777	28.2858	3	3	3	5.01609	0	1.84849	0.012	-1.50791	-2.67977	3.87599	0	3.30815	7.71467	Q07507
Q9BQS7	HEPH	HEPH_HUMAN	Hephaestin	20.1219	20.8418	19.6971	16.3177	16.1272	16.3684	19.4774	19.3643	19.5608	+		+	cellular iron ion homeostasis;copper ion transport;iron ion transport	copper ion binding;ferrous iron binding;ferroxidase activity;oxidoreductase activity, oxidizing metal ions	basolateral plasma membrane;extracellular space;integral component of membrane;intracellular;perinuclear region of cytoplasm;plasma membrane	Mineral absorption;Porphyrin and chlorophyll metabolism	Mineral absorption;Porphyrin and chlorophyll metabolism	Cu-oxidase_2;Cu-oxidase_3	R-HSA-425410;R-HSA-917937	20.2203	NaN	19.4626	3	0	2	4.72423	0	1.04334	0.11624	-0.752748	-1.3968	5.37052	0	3.19638	10.9122	Q9BQS7
Q92824	PCSK5	PCSK5_HUMAN	Proprotein convertase subtilisin/kexin type 5	23.5992	23.7531	23.6381	16.3247	16.1227	21.2209	19.4813	22.1063	21.5588	+	+		anterior/posterior pattern specification;cardiac septum development;cell-cell signaling;coronary vasculature development;cytokine biosynthetic process;determination of left/right symmetry;embryo implantation;embryonic digestive tract development;embryonic skeletal system development;heart development;kidney development;limb morphogenesis;peptide biosynthetic process;peptide hormone processing;pro…	endopeptidase activity;peptidase activity;peptide binding;serine-type endopeptidase activity	extracellular region;extracellular space;Golgi apparatus;Golgi lumen;integral component of Golgi membrane;membrane;secretory granule;trans-Golgi network	Chaperones and folding catalysts;Peptidases		GF_recep_IV;P_proprotein;Peptidase_S8;S8_pro-domain	R-HSA-167060;R-HSA-8963889	23.6635	21.2209	21.8325	3	1	2	1.61146	7.76119e-05	1.50951	0.0128512	-2.61468	-2.61247	0.78882	0.193029	3.15934	1.5422	Q92824
Q96MU8	KREMEN1	KREM1_HUMAN	Kremen protein 1	19.2016	19.3641	19.1685	16.3236	16.1316	16.3714	19.4778	19.2203	19.477	+		+	apoptotic process;cell communication;limb development;negative regulation of canonical Wnt signaling pathway;negative regulation of ossification;regulation of canonical Wnt signaling pathway;Wnt signaling pathway		integral component of membrane;membrane;plasma membrane	Signaling proteins		CUB;Kringle;WSC	R-HSA-201681;R-HSA-3772470;R-HSA-5339717	19.2447	NaN	19.3487	3	0	2	6.8356	0	0.631564	0.734126	0.14701	0.482212	4.99163	0	3.11621	9.96383	Q96MU8
O00241	SIRPB1	SIRB1_HUMAN	Signal-regulatory protein beta-1	21.3898	21.3957	21.5966	16.3245	16.1232	16.3678	19.4795	16.7282	21.6984	+			cell surface receptor signaling pathway;innate immune response;neutrophil degranulation;positive regulation of cell-cell adhesion;positive regulation of phagocytosis;positive regulation of T cell activation;signal transduction		cell surface;integral component of plasma membrane;plasma membrane;secretory granule membrane			C1-set;V-set	R-HSA-2172127;R-HSA-391160;R-HSA-6798695	21.4607	NaN	21.6984	3	0	1	1.89183	0	0.681948	0.137167	-2.15868	-1.31699	0.986916	0.113734	3.03021	1.84829	O00241
P15502	ELN	ELN_HUMAN	Elastin	27.0085	25.6765	26.9056	23.145	24.783	22.3665	25.4921	26.7306	26.9957	+		+	animal organ morphogenesis;aortic valve morphogenesis;blood circulation;cell proliferation;extracellular matrix organization;outflow tract morphogenesis;respiratory gaseous exchange	extracellular matrix constituent conferring elasticity;extracellular matrix structural constituent	collagen-containing extracellular matrix;elastic fiber;extracellular matrix;extracellular region	Protein digestion and absorption	Protein digestion and absorption		R-HSA-1474228;R-HSA-1566948;R-HSA-2129379	26.5302	23.4315	26.4061	3	3	3	1.9306	0	0.0687094	0.950303	-0.124044	-0.149323	1.60431	0.0212952	2.97461	2.83399	P15502
Q9P121	NTM	NTRI_HUMAN	Neurotrimin	23.2887	23.4789	22.8257	16.3188	16.1249	16.367	19.4761	21.5536	16.5987	+	+		cell adhesion;neuron recognition		anchored component of membrane;extracellular region;plasma membrane	Cell adhesion molecules		ig;I-set	R-HSA-163125	23.1978	NaN	21.5536	3	0	1	2.48564	0	1.28985	0.0165773	-3.98834	-2.41776	0.956526	0.125532	2.93922	1.79388	Q9P121
Q6V0I7	FAT4	FAT4_HUMAN	Protocadherin Fat 4	22.5021	22.7809	22.3755	16.3239	16.132	20.704	19.4814	21.3434	21.1211	+	+		branching involved in ureteric bud morphogenesis;cerebral cortex development;condensed mesenchymal cell proliferation;digestive tract development;fibroblast growth factor receptor signaling pathway;heart morphogenesis;heterophilic cell-cell adhesion via plasma membrane cell adhesion molecules;hippo signaling;homophilic cell adhesion via plasma membrane adhesion molecules;inner ear receptor cell s…	calcium ion binding	apical part of cell;extracellular exosome;integral component of membrane;plasma membrane	Cell adhesion molecules;Hippo signaling pathway - multiple species	Hippo signaling pathway - multiple species	Cadherin;EGF_CA;Laminin_G_2		22.5528	20.704	21.2323	3	1	2	1.55153	9.74212e-05	1.47361	0.0173378	-1.90418	-2.3826	0.847806	0.174453	2.92868	1.62314	Q6V0I7
Q9NQR4	NIT2	NIT2_HUMAN	Omega-amidase NIT2	19.8584	19.6544	20.1971	16.3213	16.1247	20.0911	19.4783	20.8227	20.9163	+			asparagine metabolic process;glutamine metabolic process;neutrophil degranulation;oxaloacetate metabolic process	omega-amidase activity	centrosome;cytosol;extracellular exosome;extracellular region;specific granule lumen;tertiary granule lumen	Alanine, aspartate and glutamate metabolism	Alanine, aspartate and glutamate metabolism;Metabolic pathways	CN_hydrolase	R-HSA-6798695	19.9033	20.0911	20.8695	3	1	2	1.05868	0.00310293	0.439227	0.509097	0.502514	0.727499	0.98904	0.116169	2.89341	1.841	Q9NQR4
P50238	CRIP1	CRIP1_HUMAN	Cysteine-rich protein 1	24.0731	23.9374	24.1292	23.5294	23.5875	16.3663	19.4792	26.1334	26.4077				cell proliferation;cellular response to antibiotic;cellular response to UV-B;heart development;immune response;intrinsic apoptotic signaling pathway in response to DNA damage;prostate gland stromal morphogenesis;regulation of gene expression;response to organic substance;response to zinc ion	AT DNA binding;DNA binding, bending;peptide binding;zinc ion binding	cytoplasm			LIM		24.0466	23.5585	26.2706	3	2	2	0.292365	0.234248	0.0057598	0.991663	-0.0398064	-0.0161428	0.359597	0.746437	2.84567	0.813447	P50238
P18564	ITGB6	ITB6_HUMAN	Integrin beta-6	23.3128	22.6525	23.1063	16.3224	16.128	24.2288	19.4773	23.1488	22.5526	+			cell adhesion;cell adhesion mediated by integrin;cell migration;cell-matrix adhesion;extracellular matrix organization;inflammatory response;integrin-mediated signaling pathway;regulation of transforming growth factor beta activation;transforming growth factor-beta secretion	integrin binding;signaling receptor activity;virus receptor activity	cell junction;cell surface;centrosome;external side of plasma membrane;focal adhesion;integrin alphav-beta6 complex;integrin complex;nucleoplasm;plasma membrane;receptor complex	Arrhythmogenic right ventricular cardiomyopathy (ARVC);Cell adhesion molecules;Dilated cardiomyopathy (DCM);ECM-receptor interaction;Exosome;Focal adhesion;Human papillomavirus infection;Hypertrophic cardiomyopathy (HCM);PI3K-Akt signaling pathway;Regulation of actin cytoskeleton	Arrhythmogenic right ventricular cardiomyopathy (ARVC);Dilated cardiomyopathy (DCM);ECM-receptor interaction;Focal adhesion;Human papillomavirus infection;Hypertrophic cardiomyopathy (HCM);PI3K-Akt signaling pathway;Regulation of actin cytoskeleton	EGF_2;Integrin_b_cyt;Integrin_B_tail;Integrin_beta;PSI_integrin	R-HSA-1566948;R-HSA-2129379;R-HSA-216083;R-HSA-3000178	23.0238	24.2288	22.8507	3	1	2	0.552301	0.0478024	0.489753	0.315345	-1.29764	-0.958276	0.415634	0.623088	2.83315	0.913683	P18564
P35908	KRT2	K22E_HUMAN	Keratin, type II cytoskeletal 2 epidermal	23.9021	24.919	22.7522	22.3958	23.0756	24.6671	32.2982	23.4829	22.833				cornification;epidermis development;intermediate filament organization;keratinization;keratinocyte activation;keratinocyte development;keratinocyte migration;keratinocyte proliferation;peptide cross-linking;positive regulation of epidermis development	cytoskeletal protein binding;structural constituent of cytoskeleton;structural constituent of epidermis	cornified envelope;cytosol;extracellular exosome;extracellular space;intermediate filament;keratin filament;membrane;nucleus	Cytoskeleton proteins;Exosome		Filament;Keratin_2_head	R-HSA-6805567;R-HSA-6809371	23.8578	23.3795	26.2047	3	3	3	0.264396	0.26639	0.306941	0.527184	2.34696	0.70776	0.379657	0.696472	2.82523	0.849476	P35908
Q9Y2I2	NTNG1	NTNG1_HUMAN	Netrin-G1	20.2833	20.4296	21.2021	18.4252	18.6613	19.0722	19.4791	22.6929	22.4134	+			axonogenesis;modulation of chemical synaptic transmission;synaptic membrane adhesion	cell adhesion molecule binding;cell-cell adhesion mediator activity	anchored component of plasma membrane;anchored component of presynaptic active zone membrane;extracellular region;glutamatergic synapse;plasma membrane;Schaffer collateral - CA1 synapse	Axon guidance;Cell adhesion molecules (CAMs)	Axon guidance;Cell adhesion molecules (CAMs)	Laminin_EGF;Laminin_N	R-HSA-163125	20.6384	18.7195	22.5531	3	3	2	1.32089	0.00072155	0.345888	0.532287	0.89012	0.702743	1.26133	0.0514074	2.80892	2.25601	Q9Y2I2
Q8N8U9	BMPER	BMPER_HUMAN	BMP-binding endothelial regulator protein	22.0599	21.9814	22.3177	20.5845	16.1276	20.692	19.4765	23.1627	23.0225	+			blood vessel endothelial cell proliferation involved in sprouting angiogenesis;endothelial cell activation;inner ear development;negative regulation of BMP signaling pathway;positive regulation of ERK1 and ERK2 cascade;positive regulation of sprouting angiogenesis;regulation of endothelial cell migration;regulation of pathway-restricted SMAD protein phosphorylation;ureteric bud development		extracellular space			C8;TIL;VWC;VWD		22.1197	20.6383	23.0926	3	2	2	0.721456	0.0198462	0.0669868	0.943366	-0.232437	-0.164809	0.644886	0.311411	2.75251	1.29362	Q8N8U9
P98172	EFNB1	EFNB1_HUMAN	Ephrin-B1	22.2282	22.2077	21.8768	16.3208	20.8744	16.3664	19.4788	21.0789	21.016	+	+		axon guidance;cell adhesion;cell-cell signaling;embryonic pattern specification;ephrin receptor signaling pathway;neural crest cell migration;positive regulation of T cell proliferation;T cell costimulation	ephrin receptor binding;protein tyrosine kinase activity	cytoplasm;extracellular exosome;integral component of plasma membrane;membrane raft;nucleus;plasma membrane;synapse	Axon guidance;Cytokines and growth factors;Exosome	Axon guidance	Ephrin	R-HSA-2682334;R-HSA-3928662;R-HSA-3928664;R-HSA-3928665	22.1042	20.8744	21.0475	3	1	2	1.34029	0.000413619	1.37714	0.0248149	-1.57967	-2.14789	0.769368	0.215678	2.67066	1.48503	P98172
Q9UKZ9	PCOLCE2	PCOC2_HUMAN	Procollagen C-endopeptidase enhancer 2	22.416	22.2052	22.6216	16.3208	20.6307	21.0774	19.475	23.1173	23.3338	+			cellular response to leukemia inhibitory factor	collagen binding;heparin binding;peptidase activator activity	extracellular region			CUB;NTR	R-HSA-1650814	22.4143	20.8541	23.2255	3	2	2	0.699661	0.0221911	0.128046	0.876089	-0.438929	-0.301151	0.599114	0.347162	2.63239	1.21507	Q9UKZ9
Q9H8Y8	GORASP2	GORS2_HUMAN	Golgi reassembly-stacking protein 2	16.061	16.157	16.3595	18.9995	19.1267	16.3642	23.4245	19.2596	19.6445	+	+		cell differentiation;establishment of protein localization to plasma membrane;Golgi organization;organelle assembly;organelle organization;response to endoplasmic reticulum stress;spermatogenesis		endoplasmic reticulum membrane;Golgi apparatus;Golgi membrane;membrane			GRASP55_65	R-HSA-162658	NaN	19.0631	20.7762	0	2	3	1.45114	0.0002	1.58092	0.00917949	4.58372	2.99252	0.747368	0.232046	2.61275	1.4474	Q9H8Y8
P27658	COL8A1	CO8A1_HUMAN	Collagen alpha-1(VIII) chain	25.9558	25.5037	25.5484	23.3052	23.3614	23.2429	25.26	26.3383	26.0049	+		+	angiogenesis;camera-type eye morphogenesis;cell adhesion;endodermal cell differentiation;epithelial cell proliferation;extracellular matrix organization;positive regulation of cell-substrate adhesion	extracellular matrix structural constituent;extracellular matrix structural constituent conferring tensile strength	collagen type VIII trimer;collagen-containing extracellular matrix;endoplasmic reticulum lumen;extracellular matrix;extracellular region;extracellular space	Structural proteins		C1q;Collagen	R-HSA-1442490;R-HSA-1650814;R-HSA-2022090;R-HSA-216083;R-HSA-8948216	25.6693	23.3031	25.8677	3	3	3	3.72842	0	0.221304	0.837859	0.198425	0.360975	2.87815	0.00383333	2.56458	4.92646	P27658
P83110	HTRA3	HTRA3_HUMAN	Serine protease HTRA3	22.7782	22.2321	22.4166	19.9792	20.62	22.1284	22.9019	23.6715	23.5855	+	+	+	negative regulation of BMP signaling pathway;negative regulation of transforming growth factor beta receptor signaling pathway;proteolysis;regulation of cell growth	endopeptidase activity;insulin-like growth factor binding;serine-type endopeptidase activity;serine-type peptidase activity	extracellular region	Chaperones and folding catalysts;Peptidases		IGFBP;Kazal_2		22.4756	20.9092	23.3863	3	3	3	1.86917	7.93893e-05	1.45091	0.0399407	0.910701	1.85265	1.65524	0.0205138	2.4771	2.8085	P83110
O43184	ADAM12	ADA12_HUMAN	Disintegrin and metalloproteinase domain-containing protein 12	26.242	26.0866	25.9032	24.5628	24.8019	24.4306	30.434	25.2684	25.4478				cell adhesion;extracellular matrix organization;myoblast fusion;positive regulation of angiogenesis	metal ion binding;metalloendopeptidase activity;metallopeptidase activity;SH3 domain binding	extracellular region;integral component of membrane;nucleoplasm;plasma membrane	Peptidases		ADAM_CR;Disintegrin;Pep_M12B_propep;Reprolysin	R-HSA-177929;R-HSA-8941237	26.0773	24.5984	27.0501	3	3	3	0.5523	0.0575259	0.224122	0.710163	0.972801	0.513197	0.653883	0.311147	2.45164	1.29291	O43184
P13645	KRT10	K1C10_HUMAN	Keratin, type I cytoskeletal 10	23.4792	24.1222	22.9505	23.2266	24.3017	24.8753	31.9827	23.8026	23.7325				cornification;keratinization;keratinocyte differentiation;peptide cross-linking;positive regulation of epidermis development;protein heterotetramerization	protein heterodimerization activity;structural constituent of epidermis	cornified envelope;cytoplasm;cytosol;extracellular exosome;extracellular space;intermediate filament;membrane;nucleus	Cytoskeleton proteins;Estrogen signaling pathway;Exosome;Staphylococcus aureus infection	Estrogen signaling pathway;Staphylococcus aureus infection	Filament	R-HSA-6805567;R-HSA-6809371	23.5173	24.1345	26.5059	3	3	3	0.358979	0.166589	0.468917	0.280688	2.98862	1.0099	0.354744	0.761745	2.3714	0.795567	P13645
O15232	MATN3	MATN3_HUMAN	Matrilin-3	22.5477	22.7111	22.3846	16.3207	16.1295	16.364	19.4778	16.7332	19.543	+	+		cellular protein metabolic process;extracellular matrix organization;growth plate cartilage chondrocyte morphogenesis;post-translational protein modification;skeletal system development	calcium ion binding;extracellular matrix structural constituent	endoplasmic reticulum lumen;extracellular matrix;extracellular region;extracellular space	Structural proteins		Matrilin_ccoil;VWA	R-HSA-3000178;R-HSA-381426;R-HSA-8957275	22.5478	NaN	19.543	3	0	1	3.29714	0	1.88362	0.00523077	-3.96311	-3.50496	1.17116	0.0789796	2.31326	2.04944	O15232
P42330	AKR1C3	AK1C3_HUMAN	Aldo-keto reductase family 1 member C3	22.2031	22.1914	22.2105	16.319	19.755	19.7461	19.4795	21.4475	21.7583	+			cellular response to cadmium ion;cellular response to calcium ion;cellular response to corticosteroid stimulus;cellular response to jasmonic acid stimulus;cellular response to prostaglandin D stimulus;cellular response to prostaglandin stimulus;cellular response to reactive oxygen species;cellular response to starvation;cyclooxygenase pathway;daunorubicin metabolic process;doxorubicin metabolic p…	15-hydroxyprostaglandin-D dehydrogenase (NADP+) activity;alcohol dehydrogenase (NADP+) activity;alditol:NADP+ 1-oxidoreductase activity;aldo-keto reductase (NADP) activity;androsterone dehydrogenase activity;delta4-3-oxosteroid 5beta-reductase activity;dihydrotestosterone 17-beta-dehydrogenase activity;geranylgeranyl reductase activity;indanol dehydrogenase activity;ketoreductase activity;ketoste…	cytoplasm;cytosol;extracellular exosome;intracellular;nucleus	Arachidonic acid metabolism;Folate biosynthesis;Ovarian steroidogenesis;Steroid hormone biosynthesis	Arachidonic acid metabolism;Folate biosynthesis;Metabolic pathways;Ovarian steroidogenesis;Steroid hormone biosynthesis	Aldo_ket_red	R-HSA-193368;R-HSA-193775;R-HSA-193807;R-HSA-2162123;R-HSA-5365859;R-HSA-975634	22.2016	19.7506	21.6029	3	2	2	1.35163	0.000531328	0.850684	0.107552	-1.30654	-1.43027	0.782931	0.220952	2.28839	1.47818	P42330
P35268	RPL22	RL22_HUMAN	Large ribosomal subunit protein eL22	16.055	16.1595	16.3539	23.5569	16.1274	23.1611	23.2624	22.9415	23.0648	+	+		nuclear-transcribed mRNA catabolic process, nonsense-mediated decay;SRP-dependent cotranslational protein targeting to membrane;translation;translational initiation	heparin binding;RNA binding;structural constituent of ribosome	cytoplasm;cytosol;cytosolic large ribosomal subunit;extracellular exosome;focal adhesion;nucleus;ribonucleoprotein complex	Ribosome	Ribosome	Ribosomal_L22e	R-HSA-156827;R-HSA-156902;R-HSA-1799339;R-HSA-192823;R-HSA-2408557;R-HSA-6791226;R-HSA-72689;R-HSA-72706;R-HSA-72764;R-HSA-9010553;R-HSA-975956;R-HSA-975957	NaN	23.359	23.0896	0	2	3	1.48908	0.000119149	6.14857	0	6.90009	21.0328	0.371208	0.735703	2.14113	0.818771	P35268
P04264	KRT1	K2C1_HUMAN	Keratin, type II cytoskeletal 1	25.2875	25.7719	24.6315	22.6587	24.892	25.8987	31.834	23.8858	24.1521				complement activation, lectin pathway;cornification;establishment of skin barrier;fibrinolysis;keratinization;negative regulation of inflammatory response;neutrophil degranulation;peptide cross-linking;protein heterotetramerization;regulation of angiogenesis;response to oxidative stress;retina homeostasis	carbohydrate binding;protein heterodimerization activity;signaling receptor activity;structural constituent of epidermis	blood microparticle;collagen-containing extracellular matrix;cornified envelope;cytoskeleton;cytosol;extracellular exosome;extracellular region;extracellular space;ficolin-1-rich granule lumen;keratin filament;membrane;nucleus	Cytoskeleton proteins;Exosome		Filament;Keratin_2_head;Keratin_2_tail	R-HSA-6798695;R-HSA-6805567;R-HSA-6809371	25.2303	24.4831	26.624	3	3	3	0.183246	0.381097	0.204929	0.724586	1.39368	0.492989	0.315438	0.822982	2.14082	0.719259	P04264
Q9BXJ4	C1QTNF3	C1QT3_HUMAN	Complement C1q tumor necrosis factor-related protein 3	23.8353	24.1776	23.9152	16.3209	16.1248	16.368	19.4788	16.7309	18.9596	+	+		cellular triglyceride homeostasis;fat cell differentiation;negative regulation of gene expression;negative regulation of gluconeogenesis;negative regulation of inflammatory response;negative regulation of interleukin-6 secretion;negative regulation of monocyte chemotactic protein-1 production;negative regulation of NIK/NF-kappaB signaling;positive regulation of adiponectin secretion;positive regu…		cell;collagen trimer;extracellular exosome;membrane			C1q;Collagen		23.976	NaN	18.9596	3	0	1	4.07393	0	2.55841	0.00236364	-5.58623	-5.32432	1.17718	0.0809505	2.11856	2.02509	Q9BXJ4
Q8N6G6	ADAMTSL1	ATL1_HUMAN	ADAMTS-like protein 1	25.3299	25.3093	25.4722	24.0303	24.4084	24.2821	25.066	26.937	27.0684	+		+		peptidase activity	endoplasmic reticulum lumen;extracellular region			I-set;PLAC;TSP_1	R-HSA-5083635;R-HSA-5173214	25.3705	24.2403	26.3571	3	3	3	1.66533	0.000201635	0.69267	0.200012	0.986634	1.16251	1.49357	0.0374203	2.11684	2.47248	Q8N6G6
Q68BL8	OLFML2B	OLM2B_HUMAN	Olfactomedin-like protein 2B	24.1983	23.9603	23.3395	21.1793	22.1406	21.1651	23.1785	23.6078	24.0452	+		+			extracellular region			OLF		23.8327	21.495	23.6105	3	3	3	2.7359	0	0.245368	0.809013	-0.222216	-0.39826	2.17986	0.00754286	2.11549	3.47689	Q68BL8
P12107	COL11A1	COBA1_HUMAN	Collagen alpha-1(XI) chain	25.9956	25.7865	25.5307	23.0773	23.2162	22.6772	25.0551	25.1169	25.1254	+	+	+	cartilage condensation;chondrocyte development;collagen fibril organization;detection of mechanical stimulus involved in sensory perception of sound;embryonic skeletal system morphogenesis;endodermal cell differentiation;extracellular matrix organization;inner ear morphogenesis;ossification;proteoglycan metabolic process;sensory perception of sound;tendon development;ventricular cardiac muscle ti…	extracellular matrix binding;extracellular matrix structural constituent;extracellular matrix structural constituent conferring tensile strength;heparan sulfate binding;heparin binding;metal ion binding;protein binding, bridging	collagen type XI trimer;collagen-containing extracellular matrix;endoplasmic reticulum lumen;extracellular matrix;extracellular region;extracellular space	Glycosaminoglycan binding proteins;Protein digestion and absorption	Protein digestion and absorption	COLFI;Collagen;Laminin_G_2	R-HSA-1442490;R-HSA-1650814;R-HSA-2022090;R-HSA-3000171;R-HSA-8874081;R-HSA-8948216	25.7709	22.9902	25.0991	3	3	3	5.04707	0	2.10408	0.0309668	-0.671824	-1.99796	3.68542	0	2.1089	5.80811	P12107
P29279	CCN2	CCN2_HUMAN	CCN family member 2	28.5511	27.6438	27.4685	25.2664	25.8289	24.7243	27.0969	27.4152	27.6302	+		+	aging;angiogenesis;cartilage condensation;cell adhesion;cell differentiation;cell migration;cell-matrix adhesion;chondrocyte proliferation;cytosolic calcium ion transport;DNA biosynthetic process;epidermis development;extracellular matrix constituent secretion;fibroblast growth factor receptor signaling pathway;integrin-mediated signaling pathway;intracellular signal transduction;lung development…	fibronectin binding;growth factor activity;heparin binding;insulin-like growth factor binding;integrin binding;protein C-terminus binding	cell cortex;cis-Golgi network;cytosol;extracellular matrix;extracellular region;extracellular space;perinuclear region of cytoplasm;plasma membrane	Apelin signaling pathway;Hippo signaling pathway	Apelin signaling pathway;Hippo signaling pathway	Cys_knot;IGFBP;TSP_1;VWC	R-HSA-2032785;R-HSA-8951671	27.8878	25.2732	27.3808	3	3	3	2.87273	0	0.616303	0.367844	-0.507044	-0.890295	2.39613	0.00392157	2.10753	3.80057	P29279
Q86YZ3	HRNR	HORN_HUMAN	Hornerin	21.3721	22.0705	20.832	18.089	20.3966	19.955	26.4694	18.6493	19.4279				cell envelope organization;establishment of skin barrier;keratinization;neutrophil degranulation	calcium ion binding;structural constituent of epidermis;transition metal ion binding	azurophil granule lumen;collagen-containing extracellular matrix;cornified envelope;cytoplasm;extracellular exosome;extracellular region;keratohyalin granule;nucleus;perinuclear region of cytoplasm			S_100	R-HSA-6798695	21.4249	19.4802	21.5155	3	3	3	0.231032	0.312646	0.0119073	0.988281	0.0906366	0.0334107	0.323111	0.815557	2.03532	0.730636	Q86YZ3
Q9BY76	ANGPTL4	ANGL4_HUMAN	Angiopoietin-related protein 4	16.0583	19.6194	16.3585	20.333	19.9732	18.3226	19.4772	22.5206	22.6957	+	+		angiogenesis;cell differentiation;negative regulation of apoptotic process;negative regulation of endothelial cell apoptotic process;negative regulation of lipoprotein lipase activity;positive regulation of angiogenesis;protein homooligomerization;regulation of lipid metabolic process;response to hypoxia;triglyceride homeostasis	enzyme inhibitor activity;identical protein binding	blood microparticle;extracellular region;extracellular space	Cholesterol metabolism;Exosome;PPAR signaling pathway	Cholesterol metabolism;PPAR signaling pathway	Fibrinogen_C	R-HSA-1989781;R-HSA-381340;R-HSA-8963889	19.6194	19.5429	22.6082	1	3	2	1.24719	0.000751807	1.2794	0.0165489	4.21909	2.41559	0.766193	0.242107	2.02158	1.42925	Q9BY76
Q9UHX1	PUF60	PUF60_HUMAN	Poly(U)-binding-splicing factor PUF60	16.0551	16.1575	16.3609	21.7986	21.9501	21.6569	27.3429	22.0293	22.0497	+	+		apoptotic process;mRNA splicing, via spliceosome	cadherin binding;DNA binding;identical protein binding;RNA binding	cell junction;nucleoplasm	Spliceosome	Spliceosome	RRM_1	R-HSA-72163	NaN	21.8019	23.8073	0	3	3	2.32631	0	1.89898	0.00385635	7.61613	3.86588	0.494196	0.50539	2.00541	1.01806	Q9UHX1
Q8TDY8	IGDCC4	IGDC4_HUMAN	Immunoglobulin superfamily DCC subclass member 4	21.2532	21.0942	21.0408	19.9572	16.1275	20.3516	19.4756	21.5312	21.32	+					integral component of membrane;plasma membrane	Cell adhesion molecules		fn3;I-set		21.1294	20.1544	21.4256	3	2	2	0.68684	0.025984	0.208825	0.7965	-0.353792	-0.413328	0.585251	0.388982	1.96348	1.15703	Q8TDY8
Q9BRR6	ADPGK	ADPGK_HUMAN	ADP-dependent glucokinase	20.7418	20.7428	20.6404	16.3195	18.9368	19.2353	19.4784	20.5711	20.2864	+			canonical glycolysis;glucose metabolic process	ADP-specific glucokinase activity;metal ion binding	endoplasmic reticulum;endoplasmic reticulum membrane;extracellular region;membrane	Glycolysis / Gluconeogenesis	Carbon metabolism;Glycolysis / Gluconeogenesis;Metabolic pathways	ADP_PFK_GK	R-HSA-70171	20.7083	19.0861	20.4288	3	2	2	1.3567	0.000663415	0.841217	0.215495	-0.596377	-1.12726	0.926727	0.168213	1.94808	1.64766	Q9BRR6
P20774	OGN	MIME_HUMAN	Mimecan	26.9735	26.6447	26.7541	24.1294	24.5889	24.0511	25.4502	26.6118	26.5016	+		+	keratan sulfate biosynthetic process;keratan sulfate catabolic process;negative regulation of smooth muscle cell proliferation	extracellular matrix structural constituent conferring compression resistance;growth factor activity	collagen-containing extracellular matrix;extracellular exosome;extracellular region;extracellular space;extracellular vesicle;Golgi lumen;lysosomal lumen	Proteoglycans		LRR_8	R-HSA-2022854;R-HSA-2022857;R-HSA-3656225;R-HSA-3656243;R-HSA-3656244	26.7907	24.2565	26.1879	3	3	3	3.12917	0	0.720701	0.264997	-0.602851	-1.03474	2.04782	0.0109333	1.93142	3.18486	P20774
Q16706	MAN2A1	MA2A1_HUMAN	Alpha-mannosidase 2	24.5533	24.6229	24.6351	22.0915	21.4824	22.8532	26.2267	23.1991	22.7428	+			in utero embryonic development;liver development;lung alveolus development;mannose metabolic process;mitochondrion organization;N-glycan processing;positive regulation of neurogenesis;protein deglycosylation;protein glycosylation;respiratory gaseous exchange;retina morphogenesis in camera-type eye;vacuole organization	alpha-mannosidase activity;carbohydrate binding;hydrolase activity, hydrolyzing N-glycosyl compounds;mannosyl-oligosaccharide 1,3-1,6-alpha-mannosidase activity;metal ion binding	cis-Golgi network;extracellular exosome;Golgi medial cisterna;Golgi membrane;integral component of membrane;membrane	N-Glycan biosynthesis	Metabolic pathways;N-Glycan biosynthesis	Alpha-mann_mid;Glyco_hydro_38C;Glyco_hydro_38N	R-HSA-6811438;R-HSA-975578	24.6038	22.1424	24.0562	3	3	3	1.04747	0.00452878	0.19188	0.788473	-0.547553	-0.423301	0.756544	0.249005	1.91385	1.40421	Q16706
O60506	SYNCRIP	HNRPQ_HUMAN	Heterogeneous nuclear ribonucleoprotein Q	21.187	20.5713	21.5968	22.3004	22.5499	22.2537	27.1576	22.7277	22.9577	+	+		cellular response to interferon-gamma;CRD-mediated mRNA stabilization;mRNA splicing, via spliceosome;negative regulation of translation;osteoblast differentiation;RNA processing;RNA splicing;viral process	mRNA 5'-UTR binding;mRNA binding;poly(A) binding;RNA binding	catalytic step 2 spliceosome;CRD-mediated mRNA stability complex;endoplasmic reticulum;GAIT complex;histone pre-mRNA 3'end processing complex;membrane;nucleoplasm;nucleus;ribonucleoprotein complex	Spliceosome		RRM_1		21.1184	22.368	24.281	3	3	3	1.00879	0.0046193	1.00931	0.0369046	3.16261	1.89339	0.592582	0.38613	1.91298	1.16449	O60506
Q9Y5J7	TIMM9	TIM9_HUMAN	Mitochondrial import inner membrane translocase subunit Tim9	16.0592	16.1544	16.3614	15.5608	15.0615	16.3245	19.4803	16.4475	16.7388	+			chaperone-mediated protein transport;protein import into mitochondrial inner membrane;protein targeting to mitochondrion;sensory perception of sound	chaperone binding;protein homodimerization activity;transporter activity;zinc ion binding	mitochondrial inner membrane;mitochondrial intermembrane space;mitochondrial intermembrane space protein transporter complex;mitochondrion	Mitochondrial biogenesis;Transporters		zf-Tim10_DDP	R-HSA-1268020	NaN	15.6489	16.5931	0	3	2	0.83402	0.0164887	0.633576	0.199069	1.36385	1.16553	0.857532	0.193968	1.90658	1.54567	Q9Y5J7
Q9UBY9	HSPB7	HSPB7_HUMAN	Heat shock protein beta-7	20.9883	21.0216	22.5667	20.9514	20.1183	21.1594	23.658	22.2861	21.9928	+		+	heart development;regulation of heart contraction;response to unfolded protein	filamin binding;protein C-terminus binding	actin cytoskeleton;aggresome;Cajal body;cytoplasm;nucleoplasm;nucleus	Chaperones and folding catalysts		HSP20		21.5255	20.743	22.6457	3	3	3	1.16145	0.0030913	0.698435	0.180321	1.12013	1.20305	1.46246	0.0426027	1.90264	2.36705	Q9UBY9
P48723	HSPA13	HSP13_HUMAN	Heat shock 70 kDa protein 13	22.3868	22.3436	22.3335	21.2798	22.1238	21.6907	26.3663	22.1838	22.2173				cellular response to heat;cellular response to unfolded protein;chaperone cofactor-dependent protein refolding;endoplasmic reticulum unfolded protein response;protein refolding;response to unfolded protein;ubiquitin-dependent ERAD pathway	ATP binding;ATPase activity;ATPase activity, coupled;heat shock protein binding;misfolded protein binding;protein binding involved in protein folding;unfolded protein binding	cytoplasm;endoplasmic reticulum chaperone complex;endoplasmic reticulum lumen;extracellular exosome;intracellular membrane-bounded organelle;membrane;nucleus	Chaperones and folding catalysts		HSP70	R-HSA-3371453	22.3547	21.6981	23.5891	3	3	3	0.49638	0.0883897	0.372356	0.464885	1.23448	0.777021	0.600484	0.380816	1.89106	1.17469	P48723
Q9BXJ0	C1QTNF5	C1QT5_HUMAN	Complement C1q tumor necrosis factor-related protein 5	25.0221	24.5022	24.2293	22.9553	23.1296	23.1369	25.1133	24.9715	24.7984	+		+	inner ear development;protein secretion;protein trimerization	identical protein binding	apical plasma membrane;bicellular tight junction;cell projection;collagen trimer;extracellular space;lateral plasma membrane;plasma membrane;transport vesicle			C1q;Collagen		24.5845	23.0739	24.9611	3	3	3	3.62357	0	0.685926	0.415598	0.376547	0.837261	4.18973	0	1.88713	6.1132	Q9BXJ0
Q07960	ARHGAP1	RHG01_HUMAN	Rho GTPase-activating protein 1	21.7642	21.977	22.4246	22.497	22.1404	22.5058	26.512	23.2687	23.0239	+			endosomal transport;negative regulation of endocytic recycling;regulation of small GTPase mediated signal transduction;Rho protein signal transduction;small GTPase mediated signal transduction;transferrin transport	cadherin binding;GTPase activator activity;Rab GTPase binding;SH3 domain binding;SH3/SH2 adaptor activity	cytoplasm;cytosol;endosome membrane;extracellular exosome;perinuclear region of cytoplasm	Membrane trafficking		CRAL_TRIO_2;RhoGAP	R-HSA-194840	22.0553	22.3811	24.2682	3	3	3	0.957074	0.00821224	0.905112	0.0658997	2.21292	1.65038	0.76851	0.245271	1.88709	1.41827	Q07960
Q01844	EWSR1	EWS_HUMAN	RNA-binding protein EWS	22.279	22.1449	22.1688	23.8466	24.1723	23.3945	27.4796	24.6441	24.8813	+	+		regulation of transcription, DNA-templated	calmodulin binding;identical protein binding;metal ion binding;RNA binding	cytoplasm;nucleolus;nucleus;plasma membrane	Spliceosome;Transcriptional misregulation in cancer	Transcriptional misregulation in cancer	RRM_1;zf-RanBP		22.1976	23.8045	25.6683	3	3	3	1.94172	0	1.72544	0.00747204	3.47079	3.1292	0.930995	0.169795	1.86385	1.641	Q01844
Q9UNA0	ADAMTS5	ATS5_HUMAN	A disintegrin and metalloproteinase with thrombospondin motifs 5	21.694	21.6162	21.6816	20.0387	16.1274	19.5011	19.4777	20.84	20.8792	+	+		defense response to bacterium;extracellular matrix disassembly;negative regulation of cold-induced thermogenesis;proteolysis;tooth eruption	extracellular matrix binding;heparin binding;integrin binding;metalloendopeptidase activity;metallopeptidase activity;zinc ion binding	collagen-containing extracellular matrix;endoplasmic reticulum lumen;extracellular matrix;extracellular region;extracellular space	Peptidases		ADAM_spacer1;Pep_M12B_propep;Reprolysin;TSP_1	R-HSA-1474228;R-HSA-5083635;R-HSA-5173214	21.6639	19.7699	20.8596	3	2	2	1.15558	0.00185586	1.28551	0.0358242	-1.26496	-1.91257	0.635374	0.343534	1.84325	1.22238	Q9UNA0
P50402	EMD	EMD_HUMAN	Emerin	20.6415	20.6964	20.8271	22.1443	22.4231	21.8568	24.5702	23.3888	23.9946	+	+	+	cellular response to growth factor stimulus;mitotic nuclear envelope reassembly;muscle contraction;muscle organ development;negative regulation of canonical Wnt signaling pathway;negative regulation of fibroblast proliferation;positive regulation of protein export from nucleus;regulation of canonical Wnt signaling pathway;skeletal muscle cell differentiation	actin binding;beta-tubulin binding;cadherin binding	cytoplasm;endoplasmic reticulum;integral component of membrane;membrane;microtubule;nuclear envelope;nuclear inner membrane;nuclear membrane;nuclear outer membrane;nucleoplasm;spindle	Arrhythmogenic right ventricular cardiomyopathy (ARVC);Dilated cardiomyopathy (DCM);Hypertrophic cardiomyopathy (HCM)	Arrhythmogenic right ventricular cardiomyopathy (ARVC);Dilated cardiomyopathy (DCM);Hypertrophic cardiomyopathy (HCM)	LEM	R-HSA-2993913;R-HSA-2995383;R-HSA-4419969	20.7217	22.1414	23.9845	3	3	3	3.85815	0	3.15429	0.000892562	3.26284	5.98151	2.08613	0.0110562	1.84313	3.18759	P50402
Q9NP84	TNFRSF12A	TNR12_HUMAN	Tumor necrosis factor receptor superfamily member 12A	24.307	24.6938	25.5302	22.4763	25.8859	23.1776	24.8363	25.8033	26.3124				angiogenesis;extrinsic apoptotic signaling pathway;positive regulation of apoptotic process;positive regulation of axon extension;positive regulation of extrinsic apoptotic signaling pathway;regulation of angiogenesis;regulation of wound healing;substrate-dependent cell migration, cell attachment to substrate;tumor necrosis factor-mediated signaling pathway		cell surface;integral component of membrane;plasma membrane;ruffle	CD molecules;Cytokine receptors;Cytokine-cytokine receptor interaction	Cytokine-cytokine receptor interaction	stn_TNFRSF12A	R-HSA-5668541;R-HSA-5676594	24.8437	23.8466	25.6507	3	3	3	0.599292	0.0524624	0.646915	0.250825	0.807	1.05679	0.734251	0.271644	1.80405	1.36046	Q9NP84
P67809	YBX1	YBOX1_HUMAN	Y-box-binding protein 1	20.8489	20.6214	20.7015	21.9203	22.2614	20.8971	24.6863	22.6183	23.1831	+	+		CRD-mediated mRNA stabilization;mRNA splicing, via spliceosome;Notch signaling pathway;positive regulation of cell division;positive regulation of transcription by RNA polymerase II;protein localization to cytoplasmic stress granule;regulation of transcription, DNA-templated;transcription by RNA polymerase II	DNA binding;DNA-binding transcription activator activity, RNA polymerase II-specific;DNA-binding transcription factor activity;DNA-binding transcription factor activity, RNA polymerase II-specific;double-stranded DNA binding;GTPase binding;RNA binding;RNA polymerase II proximal promoter sequence-specific DNA binding;single-stranded DNA binding	CRD-mediated mRNA stability complex;cytoplasm;cytoplasmic stress granule;cytosol;extracellular exosome;extracellular region;histone pre-mRNA 3'end processing complex;intracellular membrane-bounded organelle;nuclear membrane;nucleoplasm;nucleus;ribonucleoprotein complex;U12-type spliceosomal complex	Messenger RNA biogenesis;Spliceosome;Transcription factors		CSD	R-HSA-72163;R-HSA-72165;R-HSA-9017802	20.7239	21.6929	23.4959	3	3	3	1.98159	5.22023e-05	1.95429	0.00611138	2.77195	3.37756	1.14447	0.101786	1.80295	1.91628	P67809
Q9NPF2	CHST11	CHSTB_HUMAN	Carbohydrate sulfotransferase 11	20.6999	21.2412	21.702	18.326	16.1274	19.0788	19.4765	19.6689	19.7827	+	+		carbohydrate biosynthetic process;chondrocyte development;chondroitin sulfate biosynthetic process;developmental growth;embryonic digit morphogenesis;embryonic viscerocranium morphogenesis;negative regulation of apoptotic process;negative regulation of transforming growth factor beta receptor signaling pathway;polysaccharide localization;post-anal tail morphogenesis;post-embryonic development;reg…	chondroitin 4-sulfotransferase activity;N-acetylgalactosamine 4-O-sulfotransferase activity;N-acetylgalactosamine 4-sulfate 6-O-sulfotransferase activity	Golgi membrane;integral component of membrane;membrane	Glycosaminoglycan biosynthesis - chondroitin sulfate / dermatan sulfate;Glycosyltransferases	Glycosaminoglycan biosynthesis - chondroitin sulfate / dermatan sulfate	Sulfotransfer_2	R-HSA-2022870	21.2144	18.7024	19.7258	3	2	2	1.88432	5.12e-05	2.18169	0.00762667	-1.57164	-3.12402	0.945583	0.169577	1.79865	1.65027	Q9NPF2
Q15063	POSTN	POSTN_HUMAN	Periostin	31.7518	31.7482	31.6376	28.1576	28.2959	28.5239	29.4129	30.5511	30.4036	+	+	+	bone regeneration;cell adhesion;cellular response to fibroblast growth factor stimulus;cellular response to transforming growth factor beta stimulus;cellular response to tumor necrosis factor;cellular response to vitamin K;extracellular matrix organization;negative regulation of cell-matrix adhesion;negative regulation of substrate adhesion-dependent cell spreading;neuron projection extension;pos…	cell adhesion molecule binding;extracellular matrix structural constituent;heparin binding;metal ion binding	collagen-containing extracellular matrix;extracellular matrix;extracellular space;neuromuscular junction;trans-Golgi network			Fasciclin		31.7125	28.3258	30.1225	3	3	3	3.9931	0	1.94053	0.0108724	-1.58998	-2.84266	2.0685	0.012	1.79674	3.13573	Q15063
P08476	INHBA	INHBA_HUMAN	Inhibin beta A chain	27.0909	26.9515	26.8139	23.4194	23.7435	23.2826	26.0897	24.7496	24.9878	+	+	+	activin receptor signaling pathway;cell cycle arrest;cell development;cell differentiation;cell surface receptor signaling pathway;cell-cell signaling;cellular response to cholesterol;cellular response to follicle-stimulating hormone stimulus;defense response;endodermal cell differentiation;erythrocyte differentiation;extrinsic apoptotic signaling pathway;eyelid development in camera-type eye;G1/…	cytokine activity;growth factor activity;hormone activity;identical protein binding;inhibin binding;peptide hormone binding;protein heterodimerization activity;transforming growth factor beta receptor binding;type II activin receptor binding	activin A complex;extracellular region;extracellular space;inhibin A complex;perinuclear region of cytoplasm	Cytokine-cytokine receptor interaction;Cytokines and growth factors;Signaling pathways regulating pluripotency of stem cells;TGF-beta signaling pathway	Cytokine-cytokine receptor interaction;Signaling pathways regulating pluripotency of stem cells;TGF-beta signaling pathway	TGF_beta;TGFb_propeptide	R-HSA-1502540;R-HSA-209822;R-HSA-2473224	26.9521	23.4818	25.2757	3	3	3	3.64543	0	1.78781	0.0114341	-1.67639	-2.70202	1.83736	0.0208972	1.79387	2.82595	P08476
P35442	THBS2	TSP2_HUMAN	Thrombospondin-2	28.7954	28.3778	28.2027	25.0703	24.8009	25.1384	27.1732	26.7851	26.3693	+	+	+	cell adhesion;negative regulation of angiogenesis;positive regulation of synapse assembly	calcium ion binding;extracellular matrix structural constituent;heparin binding	basement membrane;collagen-containing extracellular matrix;extracellular region;extracellular space;platelet alpha granule	ECM-receptor interaction;Exosome;Focal adhesion;Glycosaminoglycan binding proteins;Human papillomavirus infection;Malaria;Membrane trafficking;Phagosome;PI3K-Akt signaling pathway	ECM-receptor interaction;Focal adhesion;Human papillomavirus infection;Malaria;Phagosome;PI3K-Akt signaling pathway	EGF_3;EGF_CA;TSP_1;TSP_3;TSP_C;VWC	R-HSA-186797;R-HSA-5083635;R-HSA-5173214	28.4586	25.0032	26.7759	3	3	3	4.52756	0	2.35143	0.00515403	-1.68275	-3.42603	2.65464	0.00416667	1.77268	3.9051	P35442
O94769	ECM2	ECM2_HUMAN	Extracellular matrix protein 2	25.551	25.5092	25.3678	22.1231	22.8575	22.5378	24.0702	24.4764	24.2797	+	+	+	cell-matrix adhesion;extracellular matrix organization;positive regulation of cell-substrate adhesion	collagen V binding;heparin binding;integrin binding	extracellular matrix;interstitial matrix	Proteoglycans		LRR_4;LRR_8;VWC		25.476	22.5061	24.2755	3	3	3	4.70431	0	3.12056	0.00439075	-1.20055	-3.64125	2.72483	0.00434783	1.76931	3.99589	O94769
Q99983	OMD	OMD_HUMAN	Osteomodulin	25.8538	25.3452	25.0994	22.9482	23.9458	23.0667	23.1972	26.2269	25.8245	+			cell adhesion;keratan sulfate biosynthetic process;keratan sulfate catabolic process;regulation of bone mineralization		collagen-containing extracellular matrix;extracellular exosome;extracellular region;Golgi lumen;lysosomal lumen	Proteoglycans		LRR_8	R-HSA-2022854;R-HSA-2022857;R-HSA-3656225;R-HSA-3656243;R-HSA-3656244	25.4328	23.3202	25.0829	3	3	3	1.0391	0.00546708	0.131971	0.87976	-0.349941	-0.297672	0.815375	0.223917	1.76263	1.46797	Q99983
P52848	NDST1	NDST1_HUMAN	Bifunctional heparan sulfate N-deacetylase/N-sulfotransferase 1	20.1955	20.3717	20.5568	16.3206	17.1182	17.8003	19.4788	18.3834	18.5972	+	+	+	aorta development;cardiac septum development;coronary vasculature development;embryonic neurocranium morphogenesis;embryonic viscerocranium morphogenesis;fibroblast growth factor receptor signaling pathway;forebrain development;glycosaminoglycan biosynthetic process;heparan sulfate proteoglycan biosynthetic process;heparan sulfate proteoglycan biosynthetic process, polysaccharide chain biosynthet…	[heparan sulfate]-glucosamine N-sulfotransferase activity;deacetylase activity;heparan sulfate N-acetylglucosaminyltransferase activity;N-acetylglucosamine deacetylase activity;sulfotransferase activity	Golgi membrane;integral component of membrane	Glycosaminoglycan biosynthesis - heparan sulfate / heparin;Glycosyltransferases	Glycosaminoglycan biosynthesis - heparan sulfate / heparin;Metabolic pathways	HSNSD;Sulfotransfer_1	R-HSA-2022928	20.3747	17.4593	18.4903	3	2	2	2.98381	0	1.94178	0.0109817	-1.55487	-2.8214	1.48387	0.0462282	1.7401	2.34092	P52848
Q13332	PTPRS	PTPRS_HUMAN	Receptor-type tyrosine-protein phosphatase S	21.672	21.4979	22.0276	20.9112	21.6752	21.7505	26.0379	21.4926	22.0192				cerebellum development;cerebral cortex development;corpus callosum development;establishment of endothelial intestinal barrier;hippocampus development;modulation of chemical synaptic transmission;negative regulation of axon extension;negative regulation of axon regeneration;negative regulation of collateral sprouting;negative regulation of dendritic spine development;negative regulation of interf…	chondroitin sulfate binding;heparan sulfate proteoglycan binding;heparin binding;phosphoprotein phosphatase activity;protein tyrosine phosphatase activity	axon;cell junction;extracellular exosome;glutamatergic synapse;integral component of plasma membrane;integral component of postsynaptic density membrane;integral component of presynaptic membrane;integral component of synaptic vesicle membrane;perikaryon;plasma membrane;Schaffer collateral - CA1 synapse	Protein phosphatases and associated proteins		fn3;I-set;Y_phosphatase	R-HSA-3000178;R-HSA-388844;R-HSA-8849932;R-HSA-9034015	21.7325	21.4456	23.1832	3	3	3	0.440571	0.122938	0.42962	0.37411	1.45072	0.882518	0.523077	0.476412	1.73761	1.04661	Q13332
Q9H1E3	NUCKS1	NUCKS_HUMAN	Nuclear ubiquitous casein and cyclin-dependent kinase substrate 1	21.8056	21.2997	22.6683	22.8023	23.2906	22.5686	25.9409	23.9404	23.9829	+	+		cellular glucose homeostasis;cellular response to X-ray;chromatin organization;double-strand break repair via homologous recombination;gene conversion;interstrand cross-link repair;modulation by host of RNA binding by virus;modulation by host of viral RNA-binding transcription factor activity;positive regulation by host of viral genome replication;positive regulation by host of viral transcriptio…	chromatin binding;DNA-binding transcription activator activity, RNA polymerase II-specific;double-stranded DNA binding;RNA binding;single-stranded DNA binding;transcription factor binding	chromatin;cytoplasm;nuclear chromatin;nucleolus;nucleus					21.9245	22.8872	24.6214	3	3	3	1.77901	7.74963e-05	1.60238	0.0111936	2.69688	2.77636	1.17614	0.0950798	1.73425	1.94143	Q9H1E3
O95841	ANGPTL1	ANGL1_HUMAN	Angiopoietin-related protein 1	21.4727	21.542	21.5689	16.3225	17.9708	16.3663	19.4781	16.7324	19.6058	+	+		transmembrane receptor protein tyrosine kinase signaling pathway	signaling receptor binding	extracellular exosome;extracellular space			Fibrinogen_C		21.5279	17.9708	19.6058	3	1	1	2.26601	0	1.44804	0.0138495	-2.92242	-2.56875	0.726773	0.28068	1.71893	1.33998	O95841
P62328	TMSB4X	TYB4_HUMAN	Thymosin beta-4	25.3572	25.2661	25.1258	26.9645	26.9818	25.9977	28.4027	28.2443	28.4526	+	+	+	actin filament organization;cytoplasmic sequestering of NF-kappaB;negative regulation of interleukin-8 secretion;negative regulation of NF-kappaB transcription factor activity;negative regulation of NIK/NF-kappaB signaling;negative regulation of RNA polymerase II regulatory region sequence-specific DNA binding;platelet degranulation;positive regulation of ATP biosynthetic process;positive regulat…	actin monomer binding;enzyme binding;RNA binding	cytoplasm;cytoskeleton;cytosol;extracellular region;intracellular;nucleus;platelet alpha granule lumen	Cytoskeleton proteins;Regulation of actin cytoskeleton	Regulation of actin cytoskeleton	Thymosin	R-HSA-114608	25.2497	26.648	28.3665	3	3	3	4.04714	0	5.34286	0	3.11683	10.6717	2.18272	0.012	1.71853	3.23526	P62328
Q96RW7	HMCN1	HMCN1_HUMAN	Hemicentin-1	25.587	25.3188	25.2003	23.0522	22.5097	23.0011	24.8004	24.7706	24.1336	+	+	+	cell cycle;cell division;heterophilic cell-cell adhesion via plasma membrane cell adhesion molecules;homophilic cell adhesion via plasma membrane adhesion molecules;response to bacterium;visual perception	calcium ion binding;cell adhesion molecule binding;extracellular matrix structural constituent;protein homodimerization activity;signaling receptor activity	basement membrane;cell cortex;cell-cell adherens junction;cleavage furrow;collagen-containing extracellular matrix;extracellular exosome	Structural proteins		cEGF;EGF_CA;G2F;I-set;TSP_1		25.3687	22.8543	24.5682	3	3	3	3.85502	0	1.50657	0.0460026	-0.800519	-1.79597	2.45499	0.00496774	1.71384	3.58656	Q96RW7
P05114	HMGN1	HMGN1_HUMAN	Non-histone chromosomal protein HMG-14	18.3488	19.0799	17.692	19.7421	20.0996	18.8552	22.5036	20.5636	20.7492	+	+		chromatin organization;positive regulation of DNA-templated transcription, elongation;positive regulation of NAD+ ADP-ribosyltransferase activity;post-embryonic camera-type eye morphogenesis;pyrimidine dimer repair by nucleotide-excision repair;regulation of development, heterochronic;regulation of epithelial cell proliferation;regulation of transcription by RNA polymerase II;response to UV-B;res…	DNA binding;nucleosomal DNA binding	chromatin;cytoplasm;nucleoplasm;nucleus	Chromosome and associated proteins		HMG14_17	R-HSA-6781823;R-HSA-6781827;R-HSA-6782135;R-HSA-6782210	18.3736	19.5656	21.2721	3	3	3	1.8458	8.08709e-05	1.76862	0.00774505	2.89854	3.0945	1.11412	0.111741	1.7065	1.85429	P05114
P78539	SRPX	SRPX_HUMAN	Sushi repeat-containing protein SRPX	26.215	26.0491	26.0936	25.3039	25.0219	25.8315	26.2843	27.5895	27.3773	+		+	autophagy;cell adhesion;negative regulation of cell proliferation involved in contact inhibition;phagolysosome assembly;positive regulation of extrinsic apoptotic signaling pathway in absence of ligand;response to endoplasmic reticulum stress		autophagosome;cell surface;endoplasmic reticulum;membrane			DUF4174;HYR;Sushi		26.1193	25.3858	27.0837	3	3	3	1.88911	9.72818e-05	1.11332	0.0743581	0.964465	1.5879	1.65123	0.0323359	1.69796	2.5387	P78539
Q86U42	PABPN1	PABP2_HUMAN	Polyadenylate-binding protein 2	16.0562	16.152	16.3523	21.2694	21.4859	20.8105	25.1905	21.5341	21.8699	+	+		cellular response to lipopolysaccharide;MAPK cascade;modification by virus of host mRNA processing;mRNA 3'-end processing;mRNA splicing, via spliceosome;muscle contraction;poly(A)+ mRNA export from nucleus;positive regulation of polynucleotide adenylyltransferase activity;RNA processing;termination of RNA polymerase II transcription	RNA binding;RNA polymerase binding	cytoplasm;nuclear inclusion body;nuclear speck;nucleoplasm;nucleus;ribonucleoprotein complex	Influenza A;Messenger RNA biogenesis;mRNA surveillance pathway	Influenza A;mRNA surveillance pathway	RRM_1	R-HSA-109688;R-HSA-168315;R-HSA-72163;R-HSA-72187;R-HSA-77595	NaN	21.1886	22.8648	0	3	3	2.94245	0	2.33157	0.00287783	6.67802	4.87405	0.638838	0.34874	1.67622	1.21138	Q86U42
P05388	RPLP0	RLA0_HUMAN	Large ribosomal subunit protein uL10	20.3786	16.1525	20.1345	20.8932	20.7868	21.4254	24.4963	22.0156	21.6102	+	+		cytoplasmic translation;interleukin-12-mediated signaling pathway;nuclear-transcribed mRNA catabolic process, nonsense-mediated decay;ribosomal large subunit assembly;SRP-dependent cotranslational protein targeting to membrane;translation;translational initiation	large ribosomal subunit rRNA binding;RNA binding;structural constituent of ribosome	cytoplasm;cytoplasmic ribonucleoprotein granule;cytosol;cytosolic large ribosomal subunit;endoplasmic reticulum;extracellular exosome;focal adhesion;membrane;nucleus;postsynapse;postsynaptic density;ribonucleoprotein complex	Ribosome	Ribosome	Ribosomal_L10	R-HSA-156827;R-HSA-156902;R-HSA-1799339;R-HSA-192823;R-HSA-2408557;R-HSA-6791226;R-HSA-72689;R-HSA-72706;R-HSA-72764;R-HSA-8950505;R-HSA-9010553;R-HSA-975956;R-HSA-975957	20.2566	21.0351	22.7073	2	3	3	1.10916	0.00197315	1.09473	0.0270241	3.81879	2.07523	0.840402	0.214739	1.67223	1.48845	P05388
P82979	SARNP	SARNP_HUMAN	SAP domain-containing ribonucleoprotein	20.1011	16.1471	20.5658	22.7443	22.9895	22.4318	27.3832	22.7192	23.0757	+	+		mRNA 3'-end processing;mRNA export from nucleus;regulation of translation;RNA export from nucleus	DNA binding;RNA binding	cytoplasmic ribonucleoprotein granule;nuclear speck;nucleoplasm;nucleus;transcription export complex	Messenger RNA biogenesis		SAP	R-HSA-109688;R-HSA-159236;R-HSA-72187	20.3335	22.7219	24.3927	2	3	3	1.36137	0.000224543	1.24785	0.0166059	5.45468	2.42189	0.481678	0.540555	1.67082	0.978546	P82979
P55145	MANF	MANF_HUMAN	Mesencephalic astrocyte-derived neurotrophic factor	21.6937	21.6219	22.2905	22.0377	22.3606	22.5712	25.6125	22.9714	23.3967	+	+		dopaminergic neuron differentiation;neuron projection development;platelet degranulation;regulation of response to endoplasmic reticulum stress;response to unfolded protein	growth factor activity;lipid binding;RNA binding	cytosol;endoplasmic reticulum;endoplasmic reticulum lumen;extracellular region;extracellular space;nucleus;sarcoplasmic reticulum lumen	Membrane trafficking		Armet	R-HSA-114608	21.8687	22.3231	23.9935	3	3	3	1.29088	0.00138266	1.18121	0.0292353	2.12484	2.03192	0.937343	0.175709	1.67041	1.61654	P55145
P25787	PSMA2	PSA2_HUMAN	Proteasome subunit alpha type-2	21.6926	21.1581	20.8805	21.9764	22.7626	22.1941	25.9273	22.8123	23.1821	+	+		neutrophil degranulation;post-translational protein modification;proteasomal protein catabolic process;proteasomal ubiquitin-independent protein catabolic process;proteasome-mediated ubiquitin-dependent protein catabolic process;protein deubiquitination;response to virus	endopeptidase activity;threonine-type endopeptidase activity	cytoplasm;cytosol;extracellular exosome;extracellular region;ficolin-1-rich granule lumen;nucleoplasm;nucleus;P-body;proteasome complex;proteasome core complex;proteasome core complex, alpha-subunit complex;secretory granule lumen	Peptidases;Proteasome	Proteasome	Proteasome;Proteasome_A_N	R-HSA-1169091;R-HSA-1234176;R-HSA-1236974;R-HSA-1236978;R-HSA-174084;R-HSA-174113;R-HSA-174154;R-HSA-174178;R-HSA-174184;R-HSA-180534;R-HSA-180585;R-HSA-187577;R-HSA-195253;R-HSA-202424;R-HSA-211733;R-HSA-2467813;R-HSA-2871837;R-HSA-349425;R-HSA-350562;R-HSA-382556;R-HSA-450408;R-HSA-4608870;R-HSA-4641257;R-HSA-4641258;R-HSA-5358346;R-HSA-5362768;R-HSA-5607761;R-HSA-5607764;R-HSA-5610780;R-HSA-56…	21.2437	22.3111	23.9739	3	3	3	1.32161	0.000750903	1.26707	0.020865	2.7302	2.2545	0.756826	0.263389	1.66287	1.37417	P25787
P49747	COMP	COMP_HUMAN	Cartilage oligomeric matrix protein	28.2667	28.1303	27.8513	25.0486	25.071	24.5604	26.6869	26.5939	26.3613	+	+	+	animal organ morphogenesis;animal organ senescence;apoptotic process;artery morphogenesis;BMP signaling pathway;bone mineralization;chondrocyte development;chondrocyte proliferation;collagen fibril organization;extracellular matrix organization;growth plate cartilage development;limb development;multicellular organism aging;multicellular organism growth;muscle fiber development;musculoskeletal mo…	BMP binding;calcium ion binding;collagen binding;extracellular matrix structural constituent;heparan sulfate proteoglycan binding;heparin binding;integrin binding;protease binding;proteoglycan binding	extracellular exosome;extracellular matrix;extracellular region;extracellular space;protein-containing complex	ECM-receptor interaction;Exosome;Focal adhesion;Glycosaminoglycan binding proteins;Human papillomavirus infection;Malaria;Membrane trafficking;Phagosome;PI3K-Akt signaling pathway	ECM-receptor interaction;Focal adhesion;Human papillomavirus infection;Malaria;Phagosome;PI3K-Akt signaling pathway	COMP;EGF_CA;TSP_3;TSP_C	R-HSA-216083;R-HSA-3000178	28.0828	24.8933	26.5474	3	3	3	5.09335	0	3.22426	0.00304319	-1.5354	-4.31372	2.9949	0.00487805	1.65401	4.21203	P49747
Q9NUL5	SHFL	SHFL_HUMAN	Shiftless antiviral inhibitor of ribosomal frameshifting protein	16.0516	17.5881	15.9278	17.0983	17.6838	17.903	19.4792	18.9544	19.1457	+	+	+	defense response to virus;negative regulation of viral genome replication;response to interferon-gamma;response to type I interferon;response to type III interferon	RNA binding	cytoplasm;cytosol;nucleoplasm;nucleus			UPF0515		16.758	17.5617	19.0501	2	3	2	2.32279	0	2.06522	0.00496	2.67061	3.53445	2.3365	0.0115263	1.63139	3.36397	Q9NUL5
Q9UBT2	UBA2	SAE2_HUMAN	SUMO-activating enzyme subunit 2	16.0582	16.1492	16.3568	16.1928	14.8981	16.4883	19.4779	16.3327	16.635				protein modification by small protein conjugation;protein sumoylation	acid-amino acid ligase activity;ATP binding;enzyme activator activity;magnesium ion binding;protein heterodimerization activity;small protein activating enzyme binding;SUMO activating enzyme activity;SUMO binding;transcription factor binding;transferase activity;ubiquitin-like protein conjugating enzyme binding	cytoplasm;nucleoplasm;SUMO activating enzyme complex	Ubiquitin mediated proteolysis;Ubiquitin system	Ubiquitin mediated proteolysis	ThiF;UAE_UbL;UBA2_C	R-HSA-3065676;R-HSA-3065678	NaN	15.8597	16.4838	0	3	2	0.602875	0.0532649	0.572323	0.24232	1.29374	1.073	0.659059	0.341202	1.6221	1.23399	Q9UBT2
P62979	RPS27A	RS27A_HUMAN	Ubiquitin-ribosomal protein eS31 fusion protein	16.0581	16.157	16.3605	21.7868	21.8407	21.8096	24.6974	22.7145	22.889	+	+		activation of MAPK activity;anaphase-promoting complex-dependent catabolic process;cellular protein metabolic process;cytokine-mediated signaling pathway;DNA damage response, detection of DNA damage;endosomal transport;error-free translesion synthesis;error-prone translesion synthesis;global genome nucleotide-excision repair;I-kappaB kinase/NF-kappaB signaling;interleukin-1-mediated signaling pat…	metal ion binding;protein tag;RNA binding;structural constituent of ribosome;ubiquitin protein ligase binding	cytoplasm;cytosol;cytosolic small ribosomal subunit;endocytic vesicle membrane;endoplasmic reticulum membrane;endosome membrane;extracellular exosome;extracellular space;host cell;membrane;mitochondrial outer membrane;nucleolus;nucleoplasm;nucleus;plasma membrane;small ribosomal subunit;vesicle	Exosome;Ribosome	Ribosome	Ribosomal_S27;ubiquitin	R-HSA-110312;R-HSA-110314;R-HSA-110320;R-HSA-1169091;R-HSA-1169408;R-HSA-1234176;R-HSA-1236382;R-HSA-1236974;R-HSA-1253288;R-HSA-1295596;R-HSA-1358803;R-HSA-156827;R-HSA-156902;R-HSA-162588;R-HSA-168638;R-HSA-168927;R-HSA-168928;R-HSA-174048;R-HSA-174084;R-HSA-174113;R-HSA-174154;R-HSA-174178;R-HSA-174184;R-HSA-174490;R-HSA-175474;R-HSA-179409;R-HSA-1799339;R-HSA-180534;R-HSA-180585;R-HSA-182971;…	NaN	21.8124	23.4336	0	3	3	4.67711	0	3.45844	0	7.24177	8.61981	1.20167	0.0955283	1.62124	1.9437	P62979
Q14392	LRRC32	LRC32_HUMAN	Transforming growth factor beta activator LRRC32	17.4467	17.2286	17.6626	16.3245	16.1304	16.369	19.4772	16.727	17.4584	+			negative regulation of activated T cell proliferation;negative regulation of cytokine secretion;positive regulation of gene expression;regulation of transforming growth factor beta activation;regulation of transforming growth factor beta3 activation;secondary palate development;transforming growth factor beta receptor signaling pathway	transforming growth factor beta binding	cell surface;extracellular matrix;extracellular space;integral component of plasma membrane;nucleoplasm			LRR_8;LRRNT		17.446	NaN	17.4584	3	0	1	0.900616	0.0139771	0.205068	0.784491	0.441596	0.427951	0.911997	0.188462	1.61292	1.57258	Q14392
O76076	CCN5	CCN5_HUMAN	CCN family member 5	25.7372	25.7123	25.7535	24.7707	24.5225	24.2196	25.0625	26.5641	26.6902	+			cell adhesion;cell-cell signaling;negative regulation of cell death;regulation of cell growth;signal transduction	heparin binding;insulin-like growth factor binding;integrin binding	extracellular matrix;extracellular space	Signaling proteins		IGFBP;VWC		25.7343	24.5043	26.1056	3	3	3	1.57543	0.000529338	0.286576	0.710338	0.371276	0.51356	1.36839	0.0597111	1.60135	2.14501	O76076
Q13616	CUL1	CUL1_HUMAN	Cullin-1	16.0536	15.9253	16.3578	16.0396	15.5016	16.8412	19.4792	17.0026	16.7042	+			animal organ morphogenesis;cell cycle arrest;cell proliferation;cellular iron ion homeostasis;G1/S transition of mitotic cell cycle;G2/M transition of mitotic cell cycle;interleukin-1-mediated signaling pathway;intrinsic apoptotic signaling pathway;negative regulation of cell proliferation;negative regulation of G2/M transition of mitotic cell cycle;NIK/NF-kappaB signaling;post-translational prot…	ubiquitin protein ligase binding;ubiquitin-protein transferase activity	cullin-RING ubiquitin ligase complex;cytosol;nucleoplasm;Parkin-FBXW7-Cul1 ubiquitin ligase complex;SCF ubiquitin ligase complex	Cell cycle;Circadian rhythm;Hedgehog signaling pathway;Human immunodeficiency virus 1 infection;Oocyte meiosis;Pathways in cancer;Protein processing in endoplasmic reticulum;TGF-beta signaling pathway;Ubiquitin mediated proteolysis;Ubiquitin system;Wnt signaling pathway	Cell cycle;Circadian rhythm;Hedgehog signaling pathway;Human immunodeficiency virus 1 infection;Oocyte meiosis;Pathways in cancer;Protein processing in endoplasmic reticulum;TGF-beta signaling pathway;Ubiquitin mediated proteolysis;Wnt signaling pathway	Cullin;Cullin_Nedd8	R-HSA-1169091;R-HSA-1170546;R-HSA-174113;R-HSA-187577;R-HSA-195253;R-HSA-202424;R-HSA-2122947;R-HSA-2565942;R-HSA-2644606;R-HSA-2644607;R-HSA-2871837;R-HSA-2894862;R-HSA-400253;R-HSA-5607761;R-HSA-5607764;R-HSA-5610780;R-HSA-5610783;R-HSA-5610785;R-HSA-5676590;R-HSA-5684264;R-HSA-68949;R-HSA-69231;R-HSA-8854050;R-HSA-8939902;R-HSA-8951664;R-HSA-9020702;R-HSA-917937;R-HSA-9604323;R-HSA-983168	15.9253	16.1274	16.8534	1	3	2	0.847534	0.0162863	0.844367	0.0948948	1.61643	1.4846	0.766325	0.262785	1.60122	1.37827	Q13616
P06454	PTMA	PTMA_HUMAN	Prothymosin alpha	22.1334	22.2691	21.3736	22.6536	23.3901	22.8763	26.4871	23.3805	23.7856	+	+		histone exchange;transcription, DNA-templated	activating transcription factor binding;histone binding	cytosol;nucleoplasm;nucleus	Others		Prothymosin		21.9254	22.9733	24.5511	3	3	3	1.2567	0.00135963	1.21655	0.0239624	2.62569	2.16266	0.722473	0.296784	1.57774	1.31571	P06454
O60909	B4GALT2	B4GT2_HUMAN	Beta-1,4-galactosyltransferase 2	20.8419	21.032	20.8699	16.3158	16.1269	17.7357	19.4766	16.7379	18.6518	+	+		carbohydrate metabolic process;cerebellar Purkinje cell layer development;keratan sulfate biosynthetic process;locomotory behavior;memory;protein glycosylation;visual learning	beta-N-acetylglucosaminylglycopeptide beta-1,4-galactosyltransferase activity;galactosyltransferase activity;lactose synthase activity;metal ion binding;N-acetyllactosamine synthase activity	Golgi apparatus;Golgi cisterna membrane;Golgi membrane;integral component of membrane;intracellular membrane-bounded organelle;nucleoplasm	Galactose metabolism;Glycosaminoglycan biosynthesis - keratan sulfate;Glycosphingolipid biosynthesis - lacto and neolacto series;Glycosyltransferases;Mannose type O-glycan biosynthesis;N-Glycan biosynthesis;Other types of O-glycan biosynthesis	Galactose metabolism;Glycosaminoglycan biosynthesis - keratan sulfate;Glycosphingolipid biosynthesis - lacto and neolacto series;Mannose type O-glycan biosynthesis;Metabolic pathways;N-Glycan biosynthesis;Other types of O-glycan biosynthesis	Glyco_transf_7C;Glyco_transf_7N	R-HSA-2022854;R-HSA-975577	20.9146	17.7357	18.6518	3	1	1	2.30663	0	1.49454	0.0128609	-2.6258	-2.59126	0.750004	0.275283	1.56263	1.35063	O60909
Q9H492	MAP1LC3A	MLP3A_HUMAN	Microtubule-associated proteins 1A/1B light chain 3A	19.9817	20.0604	19.5107	16.3233	19.76	19.0538	19.4779	19.7222	20.6076	+			autophagosome assembly;autophagosome maturation;autophagy of mitochondrion;cellular response to amino acid starvation;cellular response to copper ion;cellular response to hydrogen peroxide;cellular response to nitrogen starvation;cellular response to starvation;macroautophagy;response to iron(II) ion;response to lead ion;response to morphine	microtubule binding;phosphatidylethanolamine binding;phospholipid binding;ubiquitin protein ligase binding	autolysosome;autophagosome;autophagosome membrane;cytosol;late endosome;microtubule;organelle membrane;synapse	Cytoskeleton proteins;Ferroptosis;Membrane trafficking;Mitochondrial biogenesis	Ferroptosis	Atg8	R-HSA-1632852;R-HSA-5205685;R-HSA-8934903	19.8509	19.4069	20.1649	3	2	2	0.62478	0.0460393	0.0780071	0.951481	0.0849673	0.145569	0.636724	0.361526	1.55688	1.19515	Q9H492
P35527	KRT9	K1C9_HUMAN	Keratin, type I cytoskeletal 9	25.2371	25.6663	24.0553	22.1168	23.9842	24.9142	29.4783	23.0288	23.1584				cornification;epidermis development;intermediate filament organization;keratinization;skin development;spermatogenesis	structural constituent of cytoskeleton	cytosol;extracellular exosome;extracellular space;intermediate filament;membrane;nucleus	Cytoskeleton proteins;Estrogen signaling pathway;Exosome	Estrogen signaling pathway	Filament	R-HSA-6805567;R-HSA-6809371	24.9862	23.6717	25.2218	3	3	3	0.157238	0.42359	0.0365689	0.971215	0.235556	0.0988739	0.272266	0.907909	1.55008	0.624538	P35527
P22105	TNXB	TENX_HUMAN	Tenascin-X	25.2695	25.1438	25.6125	23.5871	23.3731	24.199	25.3883	25.4155	24.9915	+		+	actin cytoskeleton organization;cell adhesion;collagen fibril organization;collagen metabolic process;elastic fiber assembly	collagen fibril binding;extracellular matrix structural constituent;heparin binding;integrin binding	collagen-containing extracellular matrix;extracellular exosome;extracellular matrix;extracellular region;extracellular space;intracellular	ECM-receptor interaction;Focal adhesion;Glycosaminoglycan binding proteins;Human papillomavirus infection;MicroRNAs in cancer;PI3K-Akt signaling pathway	ECM-receptor interaction;Focal adhesion;Human papillomavirus infection;MicroRNAs in cancer;PI3K-Akt signaling pathway	EGF_2;Fibrinogen_C;fn3	R-HSA-3000178	25.3419	23.7197	25.2651	3	3	3	2.92018	0	0.14577	0.930221	-0.0768592	-0.194117	2.26278	0.0113103	1.54533	3.20021	P22105
Q13509	TUBB3	TBB3_HUMAN	Tubulin beta-3 chain	16.052	16.1529	18.1374	18.2204	18.3151	17.8749	19.4816	20.0543	19.4703	+	+	+	axon guidance;microtubule cytoskeleton organization;microtubule-based process;mitotic cell cycle;neuron differentiation	GTP binding;GTPase activity;structural constituent of cytoskeleton	axon;cytoplasm;dendrite;extracellular exosome;microtubule;nucleus	Chromosome and associated proteins;Cytoskeleton proteins;Exosome;Gap junction;Pathogenic Escherichia coli infection;Phagosome	Gap junction;Pathogenic Escherichia coli infection;Phagosome	Tubulin;Tubulin_C	R-HSA-1445148;R-HSA-190840;R-HSA-190861;R-HSA-2132295;R-HSA-2467813;R-HSA-2500257;R-HSA-3371497;R-HSA-380320;R-HSA-389957;R-HSA-389960;R-HSA-389977;R-HSA-437239;R-HSA-5610787;R-HSA-5617833;R-HSA-5620924;R-HSA-5626467;R-HSA-5663220;R-HSA-6807878;R-HSA-6811434;R-HSA-6811436;R-HSA-68877;R-HSA-8852276;R-HSA-8955332;R-HSA-983189	18.1374	18.1368	19.7623	1	3	2	2.10868	0	1.82524	0.00697011	2.88796	3.18827	2.546	0.00660606	1.53195	3.52434	Q13509
P05204	HMGN2	HMGN2_HUMAN	Non-histone chromosomal protein HMG-17	18.091	19.6681	18.2404	20.5154	20.6763	19.6665	22.4641	21.2765	21.7042	+	+	+	antimicrobial humoral immune response mediated by antimicrobial peptide;killing of cells of other organism	nucleosomal DNA binding;RNA binding	chromatin;cytoplasm;extracellular space;nucleus	Chromosome and associated proteins		HMG14_17		18.6665	20.2861	21.8149	3	3	3	2.38944	0	2.17204	0.00389944	3.14845	3.88237	1.5112	0.0493419	1.52886	2.28981	P05204
P16112	ACAN	PGCA_HUMAN	Aggrecan core protein	30.2955	30.2807	30.1836	23.3742	23.3884	23.536	27.1547	24.2242	23.4555	+	+		cartilage condensation;cell adhesion;central nervous system development;chondrocyte development;collagen fibril organization;extracellular matrix organization;heart development;keratan sulfate biosynthetic process;keratan sulfate catabolic process;proteoglycan biosynthetic process;proteolysis;skeletal system development	carbohydrate binding;extracellular matrix structural constituent;extracellular matrix structural constituent conferring compression resistance;hyaluronic acid binding;metal ion binding	basement membrane;collagen-containing extracellular matrix;extracellular matrix;extracellular region;GABA-ergic synapse;glutamatergic synapse;Golgi lumen;lysosomal lumen;perisynaptic extracellular matrix	Glycosaminoglycan binding proteins;Lectins;Proteoglycans		Lectin_C;Sushi;V-set;Xlink	R-HSA-1474228;R-HSA-2022854;R-HSA-2022857;R-HSA-3000178;R-HSA-3656225;R-HSA-3656243;R-HSA-3656244	30.2533	23.4329	24.9448	3	3	3	3.13249	0	2.03366	0.00353216	-5.30845	-3.99863	0.599873	0.402914	1.51195	1.13834	P16112
Q01469	FABP5	FABP5_HUMAN	Fatty acid-binding protein 5	23.3221	22.4127	22.9883	22.3228	22.6092	22.7123	23.8865	23.8923	24.3956	+	+	+	epidermis development;glucose homeostasis;glucose metabolic process;lipid metabolic process;negative regulation of glucose transmembrane transport;neutrophil degranulation;phosphatidylcholine biosynthetic process;positive regulation of cold-induced thermogenesis;positive regulation of peroxisome proliferator activated receptor signaling pathway;regulation of prostaglandin biosynthetic process;reg…	fatty acid binding;identical protein binding;lipid binding;retinoic acid binding	azurophil granule lumen;cell junction;cytoplasm;cytosol;extracellular exosome;extracellular region;nucleoplasm;nucleus;plasma membrane;postsynaptic density;postsynaptic membrane;secretory granule membrane;synapse	PPAR signaling pathway	PPAR signaling pathway	Lipocalin	R-HSA-163560;R-HSA-5362517;R-HSA-6798695	22.9077	22.5481	24.0581	3	3	3	2.44391	0	1.66444	0.0213333	1.15043	2.23531	2.74172	0.00350877	1.51003	3.72776	Q01469
O75462	CRLF1	CRLF1_HUMAN	Cytokine receptor-like factor 1	22.2966	22.3765	22.1172	22.6554	16.1223	22.1424	19.4796	23.1324	22.7967				cytokine-mediated signaling pathway;interleukin-27-mediated signaling pathway;negative regulation of motor neuron apoptotic process;negative regulation of neuron apoptotic process;positive regulation of cell proliferation;positive regulation of tyrosine phosphorylation of STAT protein;regulation of signaling receptor activity;ureteric bud development	cytokine binding;cytokine receptor activity;protein heterodimerization activity	CRLF-CLCF1 complex;cytosol;external side of plasma membrane;extracellular region;extracellular space;receptor complex			EpoR_lig-bind;fn3	R-HSA-6788467;R-HSA-9020956	22.2634	22.3989	22.9646	3	2	2	0.217376	0.334047	0.14658	0.856988	-0.46052	-0.336582	0.246615	0.935522	1.49618	0.575542	O75462
O14980	XPO1	XPO1_HUMAN	Exportin-1	20.7174	20.492	21.0219	21.4654	20.8651	21.9402	25.772	21.332	21.6224				intracellular transport of virus;mRNA transport;negative regulation of transcription by RNA polymerase II;nucleocytoplasmic transport;protein export from nucleus;protein localization to nucleus;regulation of centrosome duplication;regulation of mRNA stability;regulation of protein catabolic process;regulation of protein export from nucleus;response to drug;ribosomal large subunit export from nucl…	nuclear export signal receptor activity;protein domain specific binding;protein transporter activity;Ran GTPase binding;RNA binding;transporter activity	annulate lamellae;Cajal body;cytoplasm;cytosol;host cell;intracellular membrane-bounded organelle;kinetochore;membrane;nuclear envelope;nuclear membrane;nucleolus;nucleoplasm;nucleus;protein-containing complex;ribonucleoprotein complex	Chromosome and associated proteins;Human T-cell leukemia virus 1 infection;Influenza A;Messenger RNA biogenesis;Ribosome biogenesis;Ribosome biogenesis in eukaryotes;RNA transport;Transfer RNA biogenesis	Human T-cell leukemia virus 1 infection;Influenza A;Ribosome biogenesis in eukaryotes;RNA transport	CRM1_C;IBN_N;Xpo1	R-HSA-141444;R-HSA-165054;R-HSA-168333;R-HSA-2173788;R-HSA-2467813;R-HSA-2500257;R-HSA-3769402;R-HSA-450520;R-HSA-5663220;R-HSA-5687128;R-HSA-68877;R-HSA-69273	20.7438	21.4236	22.9088	3	3	3	0.582005	0.0514958	0.682527	0.137011	2.16504	1.31833	0.433302	0.64914	1.48522	0.890737	O14980
P17612	PRKACA	KAPCA_HUMAN	cAMP-dependent protein kinase catalytic subunit alpha	16.0583	17.4306	17.5234	17.2542	15.3239	18.0572	19.4757	18.0712	17.524				activation of protein kinase A activity;blood coagulation;calcium-mediated signaling using intracellular calcium source;cell communication by electrical coupling involved in cardiac conduction;cellular response to epinephrine stimulus;cellular response to glucagon stimulus;cellular response to glucose stimulus;cellular response to heat;cellular response to parathyroid hormone stimulus;ciliary bas…	ATP binding;cAMP-dependent protein kinase activity;magnesium ion binding;manganese ion binding;protein domain specific binding;protein kinase A regulatory subunit binding;protein kinase activity;protein kinase binding;protein serine/threonine kinase activity;protein serine/threonine/tyrosine kinase activity;ubiquitin protein ligase binding	acrosomal vesicle;calcium channel complex;cAMP-dependent protein kinase complex;centrosome;ciliary base;cytoplasm;cytosol;dendritic spine;extracellular exosome;intercellular bridge;membrane;mitochondrion;neuromuscular junction;nuclear speck;nucleoplasm;nucleotide-activated protein kinase complex;nucleus;perinuclear region of cytoplasm;plasma membrane raft;sperm flagellum;sperm midpiece	Adrenergic signaling in cardiomyocytes;Alcoholism;Aldosterone synthesis and secretion;Amoebiasis;Amphetamine addiction;Apelin signaling pathway;Autophagy - animal;Bile secretion;Calcium signaling pathway;cAMP signaling pathway;Chemokine signaling pathway;Cholinergic synapse;Chromosome and associated proteins;Circadian entrainment;Cocaine addiction;Cortisol synthesis and secretion;Cushing syndrome…	Adrenergic signaling in cardiomyocytes;Alcoholism;Aldosterone synthesis and secretion;Amoebiasis;Amphetamine addiction;Apelin signaling pathway;Autophagy - animal;Bile secretion;Calcium signaling pathway;cAMP signaling pathway;Chemokine signaling pathway;Cholinergic synapse;Circadian entrainment;Cocaine addiction;Cortisol synthesis and secretion;Cushing syndrome;Dilated cardiomyopathy (DCM);Dopam…	Pkinase	R-HSA-111931;R-HSA-163358;R-HSA-163560;R-HSA-163615;R-HSA-164378;R-HSA-180024;R-HSA-2565942;R-HSA-380259;R-HSA-380270;R-HSA-380284;R-HSA-380320;R-HSA-381676;R-HSA-392517;R-HSA-422356;R-HSA-432040;R-HSA-4420097;R-HSA-442720;R-HSA-512988;R-HSA-5578775;R-HSA-5610780;R-HSA-5610783;R-HSA-5610785;R-HSA-5610787;R-HSA-5620912;R-HSA-5621575;R-HSA-5687128;R-HSA-70171;R-HSA-8853659;R-HSA-8854518;R-HSA-89638…	17.477	16.8785	17.7976	2	3	2	0.57163	0.0636238	0.837067	0.108564	1.35284	1.42431	0.672521	0.341952	1.47851	1.23427	P17612
P00746	CFD	CFAD_HUMAN	Complement factor D	26.5934	26.7196	27.0274	23.4244	24.1255	23.3434	22.6067	26.1682	26.5133	+			complement activation;complement activation, alternative pathway;neutrophil degranulation;platelet degranulation;proteolysis	serine-type endopeptidase activity;serine-type peptidase activity	extracellular exosome;extracellular region;ficolin-1-rich granule lumen;platelet alpha granule lumen;secretory granule lumen	Complement and coagulation cascades;Peptidases;Staphylococcus aureus infection	Complement and coagulation cascades;Staphylococcus aureus infection	Trypsin	R-HSA-114608;R-HSA-173736;R-HSA-6798695	26.7801	23.6311	25.0961	3	3	3	1.20235	0.00143578	0.600598	0.202565	-1.68407	-1.15718	0.503109	0.525756	1.46497	0.994459	P00746
O14786	NRP1	NRP1_HUMAN	Neuropilin-1	23.4317	23.9132	23.7641	23.2856	23.6167	23.5979	25.7411	24.5729	24.517	+	+	+	actin cytoskeleton reorganization;angiogenesis;angiogenesis involved in coronary vascular morphogenesis;animal organ morphogenesis;artery morphogenesis;axon extension involved in axon guidance;axon guidance;axonal fasciculation;axonogenesis involved in innervation;basal dendrite arborization;basal dendrite development;branching involved in blood vessel morphogenesis;branchiomotor neuron axon guid…	coreceptor activity;cytokine binding;growth factor binding;GTPase activator activity;heparin binding;metal ion binding;protein kinase binding;semaphorin receptor activity;vascular endothelial growth factor binding;vascular endothelial growth factor-activated receptor activity	axon;cell surface;cytoplasmic vesicle;cytosol;early endosome;extracellular space;focal adhesion;glutamatergic synapse;growth cone;integral component of postsynaptic membrane;neurofilament;neuron projection;neuronal cell body;plasma membrane;receptor complex;semaphorin receptor complex;sorting endosome	Axon guidance;CD molecules;Human T-cell leukemia virus 1 infection	Axon guidance;Human T-cell leukemia virus 1 infection	CUB;DUF3481;F5_F8_type_C;MAM	R-HSA-194306;R-HSA-376176;R-HSA-399954;R-HSA-399955;R-HSA-399956;R-HSA-445144;R-HSA-447041	23.703	23.5001	24.9437	3	3	3	1.86898	0.000161785	1.3678	0.0315179	1.24067	1.98939	1.60134	0.0437823	1.44359	2.35415	O14786
Q14257	RCN2	RCN2_HUMAN	Reticulocalbin-2	20.5088	16.1508	19.978	22.8416	22.8151	22.2217	26.4089	22.7333	23.0617	+	+			calcium ion binding	endoplasmic reticulum;endoplasmic reticulum lumen;nucleolus			EF-hand_5		20.2434	22.6262	24.0679	2	3	3	1.50354	0.00016315	1.34327	0.0130129	5.18877	2.58595	0.533261	0.485647	1.44179	1.03605	Q14257
P34741	SDC2	SDC2_HUMAN	Syndecan-2	23.2133	23.1533	22.7861	22.0407	22.1676	22.2827	24.1919	23.1016	23.4903	+		+	cell migration;cellular protein metabolic process;dendrite morphogenesis;ephrin receptor signaling pathway;glycosaminoglycan biosynthetic process;glycosaminoglycan catabolic process;leukocyte migration;post-translational protein modification;regulation of dendrite morphogenesis;retinoid metabolic process	identical protein binding;PDZ domain binding	cell surface;collagen-containing extracellular matrix;endoplasmic reticulum lumen;Golgi lumen;integral component of membrane;lysosomal lumen;plasma membrane	CD molecules;Cell adhesion molecules (CAMs);Fluid shear stress and atherosclerosis;Malaria;Proteoglycans;Proteoglycans in cancer	Cell adhesion molecules (CAMs);Fluid shear stress and atherosclerosis;Malaria;Proteoglycans in cancer	Syndecan	R-HSA-1971475;R-HSA-2022928;R-HSA-2024096;R-HSA-202733;R-HSA-3000170;R-HSA-3560783;R-HSA-3560801;R-HSA-3656237;R-HSA-3656253;R-HSA-381426;R-HSA-3928662;R-HSA-4420332;R-HSA-8957275;R-HSA-975634	23.0509	22.1637	23.5946	3	3	3	2.14565	7.7728e-05	0.718926	0.28843	0.54373	0.996113	1.9258	0.0233103	1.43093	2.7173	P34741
P43235	CTSK	CATK_HUMAN	Cathepsin K	16.0573	16.1551	16.3608	23.7455	23.8831	23.5603	28.0502	23.624	23.7871	+	+		autophagy of mitochondrion;bone resorption;collagen catabolic process;extracellular matrix disassembly;intramembranous ossification;negative regulation of cartilage development;proteolysis;proteolysis involved in cellular protein catabolic process;regulation of keratinocyte differentiation	collagen binding;cysteine-type endopeptidase activity;cysteine-type peptidase activity;fibronectin binding;proteoglycan binding;serine-type endopeptidase activity	endolysosome lumen;extracellular region;extracellular space;intracellular membrane-bounded organelle;lysosomal lumen;lysosome;nucleoplasm	Apoptosis;Chaperones and folding catalysts;Lysosome;Osteoclast differentiation;Peptidases;Rheumatoid arthritis;Toll-like receptor signaling pathway	Apoptosis;Lysosome;Osteoclast differentiation;Rheumatoid arthritis;Toll-like receptor signaling pathway	Inhibitor_I29;Peptidase_C1	R-HSA-1442490;R-HSA-1474228;R-HSA-1592389;R-HSA-1679131;R-HSA-2132295;R-HSA-8939242	NaN	23.7296	25.1538	0	3	3	3.23341	0	2.45646	0.00255215	8.96272	5.42631	0.417697	0.680557	1.42414	0.862083	P43235
P52209	PGD	6PGD_HUMAN	6-phosphogluconate dehydrogenase, decarboxylating	22.9415	22.8072	22.8024	23.9004	23.3115	23.9626	26.8533	24.4146	24.1234	+	+		D-gluconate metabolic process;oxidation-reduction process;pentose biosynthetic process;pentose-phosphate shunt;pentose-phosphate shunt, oxidative branch	NADP binding;phosphogluconate dehydrogenase (decarboxylating) activity	cytosol;extracellular exosome;nucleus	Glutathione metabolism;Pentose phosphate pathway	Carbon metabolism;Glutathione metabolism;Metabolic pathways;Pentose phosphate pathway	6PGD;NAD_binding_2	R-HSA-71336	22.8504	23.7248	25.1304	3	3	3	1.27752	0.00140852	1.23545	0.0247519	2.28005	2.13739	0.722544	0.313019	1.40559	1.28946	P52209
P62263	RPS14	RS14_HUMAN	Small ribosomal subunit protein uS11	16.057	16.1553	16.361	21.6717	21.7235	21.5794	23.3385	22.9479	22.8508	+	+	+	erythrocyte differentiation;maturation of SSU-rRNA;maturation of SSU-rRNA from tricistronic rRNA transcript (SSU-rRNA, 5.8S rRNA, LSU-rRNA);negative regulation of transcription by RNA polymerase II;nuclear-transcribed mRNA catabolic process, nonsense-mediated decay;ribosomal small subunit assembly;rRNA processing;SRP-dependent cotranslational protein targeting to membrane;translation;translationa…	mRNA 5'-UTR binding;RNA binding;small ribosomal subunit rRNA binding;structural constituent of ribosome;translation regulator activity	cytosol;cytosolic small ribosomal subunit;extracellular exosome;focal adhesion;membrane;nucleolus;nucleoplasm;postsynaptic density	Ribosome	Ribosome	Ribosomal_S11	R-HSA-156827;R-HSA-156902;R-HSA-1799339;R-HSA-192823;R-HSA-2408557;R-HSA-6790901;R-HSA-6791226;R-HSA-72649;R-HSA-72689;R-HSA-72695;R-HSA-72702;R-HSA-72706;R-HSA-72764;R-HSA-9010553;R-HSA-975956;R-HSA-975957	NaN	21.6582	23.0457	0	3	3	7.84218	0	5.6065	0	6.85462	18.333	3.06593	0.00425532	1.38752	3.90968	P62263
Q92633	LPAR1	LPAR1_HUMAN	Lysophosphatidic acid receptor 1	16.0541	16.1542	16.3573	17.4558	16.4975	18.0645	19.4758	18.8623	17.7773	+	+		activation of MAPK activity;activation of phospholipase C activity;adenylate cyclase-inhibiting G protein-coupled receptor signaling pathway;bleb assembly;cell chemotaxis;cellular response to 1-oleoyl-sn-glycerol 3-phosphate;cellular response to oxygen levels;cerebellum development;corpus callosum development;G protein-coupled receptor signaling pathway;myelination;negative regulation of cAMP-med…	G protein-coupled receptor activity;G-protein alpha-subunit binding;lysophosphatidic acid binding;lysophosphatidic acid receptor activity;PDZ domain binding	cell surface;dendritic shaft;dendritic spine;endosome;integral component of plasma membrane;neuronal cell body;plasma membrane	G protein-coupled receptors;Gap junction;Neuroactive ligand-receptor interaction;Pathways in cancer;Phospholipase D signaling pathway;PI3K-Akt signaling pathway;Rap1 signaling pathway;Regulation of actin cytoskeleton	Gap junction;Neuroactive ligand-receptor interaction;Pathways in cancer;Phospholipase D signaling pathway;PI3K-Akt signaling pathway;Rap1 signaling pathway;Regulation of actin cytoskeleton	7tm_1	R-HSA-416476;R-HSA-418594;R-HSA-419408	NaN	17.3393	18.3198	0	3	2	1.93957	5.03937e-05	2.12184	0.00434606	2.51659	3.57208	0.947864	0.189647	1.36586	1.56233	Q92633
P62306	SNRPF	RUXF_HUMAN	Small nuclear ribonucleoprotein F	20.567	16.1593	16.3565	22.2539	22.4177	21.7407	25.069	22.4223	22.9947	+	+		histone mRNA metabolic process;import into nucleus;mRNA splicing, via spliceosome;RNA splicing;spliceosomal snRNP assembly;termination of RNA polymerase II transcription	RNA binding	catalytic step 2 spliceosome;cytosol;methylosome;nucleoplasm;nucleus;pICln-Sm protein complex;small nuclear ribonucleoprotein complex;small nucleolar ribonucleoprotein complex;SMN-Sm protein complex;spliceosomal complex;U1 snRNP;U12-type spliceosomal complex;U2-type catalytic step 2 spliceosome;U2-type precatalytic spliceosome;U4 snRNP;U4/U6 x U5 tri-snRNP complex;U7 snRNP	DNA replication proteins;snRNP components;Spliceosome;tri-snRNP components	Spliceosome	LSM	R-HSA-109688;R-HSA-111367;R-HSA-191859;R-HSA-72163;R-HSA-72165;R-HSA-77588	20.567	22.1375	23.4953	1	3	3	1.91322	0	1.61255	0.00707207	5.80104	3.14073	0.752164	0.295576	1.35789	1.31907	P62306
P63244	RACK1	RACK1_HUMAN	Small ribosomal subunit protein RACK1	20.5343	16.1543	16.3578	22.9061	22.2408	22.4727	27.0247	22.3761	22.2544	+	+		activation of cysteine-type endopeptidase activity involved in apoptotic process;cell cycle;cellular response to glucose stimulus;cellular response to growth factor stimulus;gastrulation;negative regulation of cell growth;negative regulation of endoplasmic reticulum unfolded protein response;negative regulation of gene expression;negative regulation of hydrogen peroxide-induced neuron death;negat…	cadherin binding;cyclin binding;cysteine-type endopeptidase activator activity involved in apoptotic process;enzyme binding;ion channel inhibitor activity;protein homodimerization activity;protein kinase C binding;protein phosphatase binding;protein tyrosine kinase inhibitor activity;protein-containing complex scaffold activity;receptor tyrosine kinase binding;ribosome binding;RNA binding;SH2 dom…	cytoplasm;cytosol;cytosolic small ribosomal subunit;dendrite;extracellular exosome;IRE1-RACK1-PP2A complex;midbody;mitochondrion;neuronal cell body;nucleoplasm;nucleus;perikaryon;perinuclear region of cytoplasm;phagocytic cup;small ribosomal subunit	Exosome;Measles;Messenger RNA biogenesis	Measles	WD40	R-HSA-5357905;R-HSA-5357956;R-HSA-5626978	20.5343	22.5399	23.885	1	3	3	1.57313	0.000100592	1.36547	0.0121843	6.20294	2.67142	0.353467	0.793365	1.34517	0.754755	P63244
P07919	UQCRH	QCR6_HUMAN	Cytochrome b-c1 complex subunit 6, mitochondrial	16.0544	16.1537	16.3527	17.8144	18.0209	18.3825	19.4796	19.2183	19.5392	+	+	+	aerobic respiration;mitochondrial electron transport, ubiquinol to cytochrome c;oxidation-reduction process;oxidative phosphorylation	ubiquinol-cytochrome-c reductase activity	mitochondrial inner membrane;mitochondrial respirasome;mitochondrial respiratory chain complex III;mitochondrion	Alzheimer disease;Cardiac muscle contraction;Huntington disease;Non-alcoholic fatty liver disease (NAFLD);Oxidative phosphorylation;Parkinson disease;Thermogenesis	Alzheimer disease;Cardiac muscle contraction;Huntington disease;Metabolic pathways;Non-alcoholic fatty liver disease (NAFLD);Oxidative phosphorylation;Parkinson disease;Thermogenesis	UCR_hinge	R-HSA-611105	NaN	18.0726	19.3788	0	3	2	5.32103	0	4.7797	0	3.22544	9.71732	2.64488	0.0103889	1.33979	3.40841	P07919
Q14764	MVP	MVP_HUMAN	Major vault protein	22.3898	22.8503	22.5116	23.4993	22.5442	23.3282	24.0244	24.739	24.5963	+	+	+	ERBB signaling pathway;mRNA transport;negative regulation of protein autophosphorylation;negative regulation of protein tyrosine kinase activity;negative regulation of signaling;neutrophil degranulation;protein transport	identical protein binding;protein kinase binding;protein phosphatase binding	cytoplasm;cytoskeleton;cytosol;extracellular exosome;extracellular region;ficolin-1-rich granule lumen;membrane;nuclear pore;nucleus;perinuclear region of cytoplasm;secretory granule lumen	Exosome		MVP_shoulder;Vault	R-HSA-6798695	22.5839	23.1239	24.4533	3	3	3	2.54378	0	2.7143	0.00331325	1.86938	4.08008	1.65444	0.0465405	1.32938	2.34783	Q14764
P07858	CTSB	CATB_HUMAN	Cathepsin B	27.2236	27.4141	27.3486	28.8032	29.4468	29.0644	28.8553	31.149	31.2964	+	+		cellular response to thyroid hormone stimulus;collagen catabolic process;decidualization;epithelial cell differentiation;neutrophil degranulation;proteolysis;proteolysis involved in cellular protein catabolic process;regulation of apoptotic process;regulation of catalytic activity;viral entry into host cell	collagen binding;cysteine-type endopeptidase activity;cysteine-type peptidase activity;peptidase activity;proteoglycan binding;serine-type endopeptidase activity	collagen-containing extracellular matrix;endolysosome lumen;extracellular exosome;extracellular region;extracellular space;ficolin-1-rich granule lumen;intracellular;intracellular membrane-bounded organelle;lysosome;melanosome;nucleolus;perinuclear region of cytoplasm	Antigen processing and presentation;Apoptosis;Autophagy - animal;Chaperones and folding catalysts;Exosome;Glycosaminoglycan binding proteins;Lysosome;NOD-like receptor signaling pathway;Peptidases;Renin secretion	Antigen processing and presentation;Apoptosis;Autophagy - animal;Lysosome;NOD-like receptor signaling pathway;Renin secretion	Peptidase_C1;Propeptide_C1	R-HSA-1442490;R-HSA-1679131;R-HSA-2022090;R-HSA-2132295;R-HSA-6798695	27.3288	29.1048	30.4336	3	3	3	2.00582	0	1.76289	0.00745536	3.10481	3.12905	0.751723	0.297668	1.32877	1.31292	P07858
Q9GZP4	PITHD1	PITH1_HUMAN	PITH domain-containing protein 1	21.7798	21.546	21.7059	21.2308	22.4461	16.3697	19.4784	22.4295	22.1189						nucleus			PITH		21.6773	21.8384	22.2742	3	2	2	0.213956	0.344527	0.131208	0.881879	-0.334975	-0.294156	0.253301	0.931597	1.32675	0.582144	Q9GZP4
Q86UX2	ITIH5	ITIH5_HUMAN	Inter-alpha-trypsin inhibitor heavy chain H5	26.1414	26.0465	26.0717	21.179	22.0122	21.5263	24.726	22.1302	21.8382	+	+		hyaluronan metabolic process	serine-type endopeptidase inhibitor activity	collagen-containing extracellular matrix			ITI_HC_C;VIT;VWA		26.0865	21.5725	22.8981	3	3	3	2.52983	0	1.5929	0.0108948	-3.18837	-2.85118	0.628908	0.390966	1.32562	1.15361	Q86UX2
P13693	TPT1	TCTP_HUMAN	Translationally-controlled tumor protein	22.0805	21.8066	21.4764	23.3402	23.5931	22.6518	27.98	22.4528	23.1263	+			calcium ion transport;cellular calcium ion homeostasis;negative regulation of apoptotic process;negative regulation of intrinsic apoptotic signaling pathway in response to DNA damage;regulation of apoptotic process;response to virus	calcium ion binding;RNA binding	cytoplasm;cytoplasmic microtubule;cytosol;extracellular exosome;extracellular space;multivesicular body;nucleus;spindle pole			TCTP		21.7878	23.195	24.5197	3	3	3	0.607652	0.0388665	0.713357	0.114885	2.73187	1.40113	0.305958	0.867736	1.32466	0.67461	P13693
P06748	NPM1	NPM_HUMAN	Nucleophosmin	21.7009	21.8556	21.8013	23.208	23.4908	23.1291	25.6827	24.0814	24.0211	+	+		cell aging;cellular response to UV;CENP-A containing nucleosome assembly;centrosome cycle;chromatin remodeling;DNA repair;intracellular protein transport;negative regulation of apoptotic process;negative regulation of cell proliferation;negative regulation of centrosome duplication;negative regulation of protein kinase activity by regulation of protein phosphorylation;nucleocytoplasmic transport;…	activating transcription factor binding;chromatin binding;core promoter binding;histone binding;NF-kappaB binding;protein heterodimerization activity;protein homodimerization activity;protein kinase binding;protein kinase inhibitor activity;ribosomal large subunit binding;ribosomal small subunit binding;RNA binding;Tat protein binding;transcription coactivator activity;transcription factor bindin…	centrosome;cytoplasm;cytosol;focal adhesion;membrane;nucleolus;nucleoplasm;nucleus;protein-containing complex;protein-DNA complex;ribonucleoprotein complex;spindle pole centrosome	Chromosome and associated proteins		NPM1-C;Nucleoplasmin	R-HSA-180746;R-HSA-3899300;R-HSA-606279;R-HSA-6804115;R-HSA-8869496	21.7859	23.276	24.5951	3	3	3	2.60215	0	2.16959	0.0045305	2.80914	3.76571	1.11758	0.137323	1.31911	1.74701	P06748
P62070	RRAS2	RRAS2_HUMAN	Ras-related protein R-Ras2	16.052	16.1534	16.3586	18.878	18.2342	19.7392	19.477	20.941	20.3907	+	+		osteoblast differentiation;positive regulation of cell migration;Ras protein signal transduction;regulation of neuron death	GTP binding;GTPase activity	endoplasmic reticulum;extracellular exosome;focal adhesion;membrane;plasma membrane	Apelin signaling pathway;Autophagy - animal;cAMP signaling pathway;Cellular senescence;C-type lectin receptor signaling pathway;Exosome;GTP-binding proteins;MAPK signaling pathway;Mitophagy - animal;Phospholipase D signaling pathway;Proteoglycans in cancer;Ras signaling pathway;Regulation of actin cytoskeleton	Apelin signaling pathway;Autophagy - animal;cAMP signaling pathway;Cellular senescence;C-type lectin receptor signaling pathway;MAPK signaling pathway;Mitophagy - animal;Phospholipase D signaling pathway;Proteoglycans in cancer;Ras signaling pathway;Regulation of actin cytoskeleton	Ras		NaN	18.9505	20.6659	0	3	2	3.2805	0	3.13812	0.001125	4.08156	6.41379	1.01454	0.174077	1.31907	1.62807	P62070
Q14767	LTBP2	LTBP2_HUMAN	Latent-transforming growth factor beta-binding protein 2	28.2742	28.1585	27.9841	26.6138	26.8856	26.6085	27.5995	28.199	28.1984	+		+	protein secretion;protein targeting;supramolecular fiber organization;transforming growth factor beta receptor signaling pathway	calcium ion binding;extracellular matrix structural constituent;growth factor binding;heparin binding	cell;collagen-containing extracellular matrix;extracellular exosome;extracellular matrix;extracellular region;extracellular space	Signaling proteins		EGF;EGF_CA;TB	R-HSA-2129379	28.1389	26.7026	27.999	3	3	3	3.27263	0	0.256698	0.857687	-0.139947	-0.335776	2.38444	0.0114947	1.29634	3.08887	Q14767
Q9BUJ0	ABHD14A	ABHEA_HUMAN	Protein ABHD14A	19.9116	20.6742	20.7846	17.9191	16.1281	16.3697	19.4759	18.1805	16.6033	+	+			hydrolase activity	cytoplasm;integral component of membrane	Peptidases		Abhydrolase_6		20.4568	17.9191	18.1805	3	1	1	1.86271	5.14469e-05	1.27115	0.021876	-2.37024	-2.20536	0.568005	0.461118	1.28095	1.06537	Q9BUJ0
Q8IVF2	AHNAK2	AHNK2_HUMAN	Protein AHNAK2	16.0539	16.1533	16.3553	16.9676	17.7992	17.7743	19.4803	18.8201	18.0659	+	+		regulation of RNA splicing		costamere;cytoplasm;cytoplasmic vesicle membrane;cytosol;nucleus;plasma membrane;sarcolemma;T-tubule;Z disc					NaN	17.5137	18.443	0	3	2	2.67336	0	2.46874	0.00315987	2.60122	4.20837	1.21882	0.116701	1.27503	1.84385	Q8IVF2
Q00169	PITPNA	PIPNA_HUMAN	Phosphatidylinositol transfer protein alpha isoform	20.5674	20.5381	20.7597	20.536	21.2502	20.4906	23.8057	21.1136	21.1475	+			axonogenesis;interleukin-12-mediated signaling pathway;lipid metabolic process;phospholipid transport;visual perception	phosphatidylcholine binding;phosphatidylcholine transporter activity;phosphatidylglycerol binding;phosphatidylinositol binding;phosphatidylinositol transporter activity	cytoplasm;cytosol;extracellular exosome;myelin sheath			IP_trans	R-HSA-418890;R-HSA-8950505	20.6217	20.7589	22.0223	3	3	3	0.685685	0.0363889	0.715668	0.152093	1.40055	1.27966	0.612975	0.41955	1.26334	1.1229	Q00169
P11940	PABPC1	PABP1_HUMAN	Polyadenylate-binding protein 1	20.9487	19.785	20.5997	21.3379	21.6606	21.4184	24.4207	21.6583	22.1261	+	+		gene silencing by RNA;mRNA polyadenylation;mRNA splicing, via spliceosome;mRNA stabilization;negative regulation of nuclear-transcribed mRNA catabolic process, nonsense-mediated decay;nuclear-transcribed mRNA catabolic process, nonsense-mediated decay;positive regulation of nuclear-transcribed mRNA catabolic process, deadenylation-dependent decay;positive regulation of nuclear-transcribed mRNA po…	mRNA 3'-UTR binding;poly(A) binding;poly(U) RNA binding;protein C-terminus binding;RNA binding;translation activator activity	catalytic step 2 spliceosome;cytoplasm;cytoplasmic ribonucleoprotein granule;cytoplasmic stress granule;cytosol;extracellular exosome;focal adhesion;membrane;nucleus;ribonucleoprotein complex	Messenger RNA biogenesis;mRNA surveillance pathway;RNA degradation;RNA transport;Spliceosome	mRNA surveillance pathway;RNA degradation;RNA transport	PABP;RRM_1	R-HSA-156827;R-HSA-429947;R-HSA-450408;R-HSA-72649;R-HSA-9010553;R-HSA-975956;R-HSA-975957	20.4445	21.4723	22.7351	3	3	3	1.2125	0.00186517	1.16994	0.0286419	2.29057	2.04408	0.666478	0.364208	1.26275	1.19231	P11940
O00203	AP3B1	AP3B1_HUMAN	AP-3 complex subunit beta-1	22.0812	21.6345	21.7956	22.3292	16.1238	22.4063	19.4785	22.7292	22.4337				anterograde axonal transport;anterograde synaptic vesicle transport;antigen processing and presentation, exogenous lipid antigen via MHC class Ib;blood coagulation;intracellular protein transport;melanosome organization;positive regulation of NK T cell differentiation;protein targeting to lysosome;synaptic vesicle budding from endosome	GTP-dependent protein binding;protein phosphatase binding	AP-3 adaptor complex;axon cytoplasm;clathrin adaptor complex;clathrin-coated vesicle membrane;Golgi apparatus;lysosomal membrane;membrane;postsynapse	Lysosome;Membrane trafficking	Lysosome	Adaptin_N;AP3B1_C;SEEEED	R-HSA-432722;R-HSA-6802952	21.8371	22.3678	22.5815	3	2	2	0.153742	0.428735	0.0994362	0.91121	-0.289961	-0.232709	0.210012	0.96315	1.26068	0.499116	O00203
P09525	ANXA4	ANXA4_HUMAN	Annexin A4	16.0514	16.1541	16.3589	22.5496	22.2367	22.7815	26.6456	22.5445	22.0981	+	+		epithelial cell differentiation;negative regulation of apoptotic process;negative regulation of interleukin-8 secretion;negative regulation of NF-kappaB transcription factor activity;Notch signaling pathway;regulation of transcription by RNA polymerase II;signal transduction	calcium ion binding;calcium-dependent phospholipid binding;calcium-dependent protein binding;chondroitin sulfate binding;heparin binding;identical protein binding;NF-kappaB binding;phospholipase inhibitor activity	cell surface;collagen-containing extracellular matrix;cytoplasm;cytosol;extracellular exosome;nuclear membrane;nucleus;perinuclear region of cytoplasm;plasma membrane;vesicle membrane	Exosome;Membrane trafficking		Annexin		NaN	22.5226	23.7627	0	3	3	2.82735	0	2.19311	0.00282171	7.57459	4.59068	0.354305	0.800424	1.24014	0.748983	P09525
P62942	FKBP1A	FKB1A_HUMAN	Peptidyl-prolyl cis-trans isomerase FKBP1A	25.3502	25.4369	24.7697	25.7373	26.2696	25.2112	27.3714	26.5054	26.9435	+	+		amyloid fibril formation;calcium ion transmembrane transport;chaperone-mediated protein folding;'de novo' protein folding;heart morphogenesis;heart trabecula formation;negative regulation of phosphoprotein phosphatase activity;positive regulation of I-kappaB kinase/NF-kappaB signaling;positive regulation of protein binding;positive regulation of protein ubiquitination;protein folding;protein matu…	activin binding;FK506 binding;ion channel binding;macrolide binding;peptidyl-prolyl cis-trans isomerase activity;SMAD binding;transforming growth factor beta receptor binding;type I transforming growth factor beta receptor binding	cytoplasm;cytoplasmic side of membrane;cytosol;extrinsic component of organelle membrane;membrane;ryanodine receptor complex;sarcoplasmic reticulum;terminal cisterna;Z disc	Chaperones and folding catalysts		FKBP_C	R-HSA-2025928;R-HSA-2173789;R-HSA-2173791;R-HSA-3645790;R-HSA-3656532;R-HSA-3656535	25.1856	25.7394	26.9401	3	3	3	2.10427	5.02355e-05	2.23891	0.00603828	1.7545	3.3348	1.41637	0.0813137	1.20075	2.01888	P62942
O94856	NFASC	NFASC_HUMAN	Neurofascin	20.5675	21.1198	20.7355	19.2876	19.552	19.7833	19.479	21.2735	21.4508	+			axon guidance;clustering of voltage-gated sodium channels;myelination;neutrophil degranulation;paranodal junction assembly;peripheral nervous system development;protein localization to juxtaparanode region of axon;protein localization to paranode region of axon;protein localization to plasma membrane;synapse organization;transmission of nerve impulse	protein binding involved in heterotypic cell-cell adhesion;protein domain specific binding	axon initial segment;dendrite;ficolin-1-rich granule membrane;focal adhesion;integral component of membrane;myelin sheath;node of Ranvier;paranodal junction;paranode region of axon;plasma membrane;Schwann cell microvillus	Cell adhesion molecules (CAMs)	Cell adhesion molecules (CAMs)	Bravo_FIGEY;fn3;ig;I-set	R-HSA-445095;R-HSA-447043;R-HSA-6798695	20.8076	19.541	21.3622	3	3	2	0.990809	0.0116456	0.0381425	0.972325	-0.073136	-0.085975	0.859104	0.248361	1.1935	1.41099	O94856
P21589	NT5E	5NTD_HUMAN	5'-nucleotidase	21.7639	21.6351	21.2536	22.7276	22.4091	23.1925	23.1379	24.616	24.1264	+	+		adenosine biosynthetic process;AMP catabolic process;DNA metabolic process;leukocyte cell-cell adhesion;NAD metabolic process;negative regulation of inflammatory response;purine nucleotide catabolic process;pyrimidine nucleoside catabolic process	5'-nucleotidase activity;metal ion binding;nucleotide binding	anchored component of membrane;cell surface;cytosol;extracellular exosome;membrane;nucleoplasm;plasma membrane	CD molecules;Glycosylphosphatidylinositol (GPI)-anchored proteins;Nicotinate and nicotinamide metabolism;Purine metabolism;Pyrimidine metabolism	Metabolic pathways;Nicotinate and nicotinamide metabolism;Purine metabolism;Pyrimidine metabolism	5_nucleotid_C;Metallophos	R-HSA-196807;R-HSA-73621;R-HSA-74259	21.5509	22.7764	23.9601	3	3	3	2.43739	0	2.19405	0.00440206	2.40925	3.6453	1.13464	0.148509	1.18372	1.71398	P21589
Q96G03	PGM2	PGM2_HUMAN	Phosphopentomutase	20.2422	20.7795	21.6933	21.7326	20.9152	21.8289	25.1915	21.4317	21.3958				deoxyribose phosphate catabolic process;galactose catabolic process;glucose metabolic process;glycogen biosynthetic process;glycogen catabolic process;neutrophil degranulation;pentose-phosphate shunt	magnesium ion binding;phosphoglucomutase activity;phosphopentomutase activity	cytosol;extracellular exosome;extracellular region;ficolin-1-rich granule lumen;secretory granule lumen	Amino sugar and nucleotide sugar metabolism;Galactose metabolism;Glycolysis / Gluconeogenesis;Pentose phosphate pathway;Purine metabolism;Starch and sucrose metabolism	Amino sugar and nucleotide sugar metabolism;Galactose metabolism;Glycolysis / Gluconeogenesis;Metabolic pathways;Pentose phosphate pathway;Purine metabolism;Starch and sucrose metabolism	PGM_PMM_I;PGM_PMM_II;PGM_PMM_III;PGM_PMM_IV	R-HSA-3322077;R-HSA-6798695;R-HSA-70221;R-HSA-70370;R-HSA-71336	20.905	21.4922	22.673	3	3	3	0.473679	0.103192	0.595024	0.202563	1.76796	1.15658	0.384534	0.769147	1.18077	0.791289	Q96G03
P31431	SDC4	SDC4_HUMAN	Syndecan-4	22.9266	22.7126	23.0137	22.4248	22.796	22.8284	24.817	23.3248	23.435	+			cell migration;glycosaminoglycan biosynthetic process;glycosaminoglycan catabolic process;inner ear receptor cell stereocilium organization;leukocyte migration;negative regulation of T cell proliferation;neural tube closure;positive regulation of exosomal secretion;positive regulation of extracellular exosome assembly;positive regulation of focal adhesion assembly;positive regulation of protein k…	fibronectin binding;identical protein binding;protein kinase C binding;thrombospondin receptor activity	cell surface;costamere;extracellular exosome;focal adhesion;Golgi lumen;integral component of plasma membrane;lysosomal lumen;membrane raft;plasma membrane	Cell adhesion molecules (CAMs);ECM-receptor interaction;Fluid shear stress and atherosclerosis;Proteoglycans;Proteoglycans in cancer	Cell adhesion molecules (CAMs);ECM-receptor interaction;Fluid shear stress and atherosclerosis;Proteoglycans in cancer	Syndecan	R-HSA-1971475;R-HSA-2022928;R-HSA-2024096;R-HSA-202733;R-HSA-3000170;R-HSA-3560783;R-HSA-3560801;R-HSA-3656237;R-HSA-3656253;R-HSA-4420332;R-HSA-975634	22.8843	22.6831	23.8589	3	3	3	1.2193	0.00533613	0.932942	0.111753	0.974614	1.41582	1.11201	0.161594	1.17585	1.68641	P31431
Q1KMD3	HNRNPUL2	HNRL2_HUMAN	Heterogeneous nuclear ribonucleoprotein U-like protein 2	21.7121	22.4931	22.0137	23.1835	23.5669	23.194	25.5607	23.988	23.9035	+	+			RNA binding	membrane;nucleoplasm;nucleus			SAP;SPRY		22.073	23.3148	24.4841	3	3	3	2.11278	0	1.83616	0.00806087	2.41111	3.072	0.990686	0.191368	1.16925	1.55194	Q1KMD3
P13611	VCAN	CSPG2_HUMAN	Versican core protein	29.2254	29.1845	29.0262	26.2533	25.7447	26.4272	27.7873	27.3505	26.7896	+	+		cell adhesion;cell recognition;cellular protein metabolic process;central nervous system development;chondroitin sulfate biosynthetic process;chondroitin sulfate catabolic process;dermatan sulfate biosynthetic process;extracellular matrix organization;glial cell migration;multicellular organism development;osteoblast differentiation;post-translational protein modification;skeletal system developm…	calcium ion binding;carbohydrate binding;extracellular matrix structural constituent conferring compression resistance;glycosaminoglycan binding;hyaluronic acid binding	collagen-containing extracellular matrix;endoplasmic reticulum lumen;extracellular matrix;extracellular region;extracellular space;Golgi lumen;lysosomal lumen;membrane	Cell adhesion molecules (CAMs);Glycosaminoglycan binding proteins;Lectins;Proteoglycans	Cell adhesion molecules (CAMs)	EGF;Lectin_C;Sushi;V-set;Xlink	R-HSA-1971475;R-HSA-2022870;R-HSA-2022923;R-HSA-2024101;R-HSA-3000178;R-HSA-3560783;R-HSA-3560801;R-HSA-3595172;R-HSA-3595174;R-HSA-3595177;R-HSA-381426;R-HSA-4420332;R-HSA-8957275	29.1453	26.1417	27.3091	3	3	3	3.82076	0	2.46925	0.0044712	-1.83622	-3.70916	1.52304	0.0680428	1.16739	2.10734	P13611
O75326	SEMA7A	SEM7A_HUMAN	Semaphorin-7A	25.6158	25.3065	25.3629	23.6818	24.0142	23.4287	26.2682	23.9814	24.3503	+			axon extension;immune response;inflammatory response;integrin-mediated signaling pathway;negative chemotaxis;negative regulation of axon extension involved in axon guidance;neural crest cell migration;olfactory lobe development;osteoblast differentiation;positive regulation of axon extension;positive regulation of cell migration;positive regulation of ERK1 and ERK2 cascade;positive regulation of …	chemorepellent activity;integrin binding;neuropilin binding;semaphorin receptor binding	anchored component of membrane;external side of plasma membrane;extracellular space;integral component of plasma membrane;membrane;plasma membrane	Axon guidance;CD molecules	Axon guidance	Ig_2;PSI;Sema	R-HSA-416700	25.4284	23.7082	24.8667	3	3	3	1.15371	0.0037382	0.322286	0.614879	-0.561728	-0.613782	0.72778	0.337285	1.15844	1.2472	O75326
P12955	PEPD	PEPD_HUMAN	Xaa-Pro dipeptidase	22.8058	22.6224	22.7612	23.8116	23.5316	23.4639	26.1677	24.0687	24.0258	+	+		cellular amino acid metabolic process;collagen catabolic process;proteolysis	aminopeptidase activity;manganese ion binding;metallocarboxypeptidase activity;proline dipeptidase activity	extracellular exosome;nucleoplasm;nucleus	Peptidases		AMP_N;Peptidase_M24		22.7298	23.6024	24.7541	3	3	3	1.43354	0.000696711	1.33556	0.0212648	2.02424	2.22663	0.738796	0.330523	1.15171	1.25882	P12955
P46821	MAP1B	MAP1B_HUMAN	Microtubule-associated protein 1B	22.0197	22.1939	22.5286	23.0007	22.8899	22.512	24.7663	23.4122	23.6696	+	+		axon extension;axonogenesis;cellular process;dendrite development;establishment of monopolar cell polarity;microtubule bundle formation;microtubule cytoskeleton organization;mitochondrion transport along microtubule;negative regulation of intracellular transport;neuron migration;positive regulation of axon extension;regulation of microtubule depolymerization	actin binding;microtubule binding;structural molecule activity;tubulin binding	apical dendrite;axon;basal dendrite;cell junction;cell projection;cytosol;dendrite;dendritic spine;hippocampal mossy fiber;microtubule;microtubule associated complex;neuronal cell body;photoreceptor outer segment;plasma membrane;postsynaptic density;somatodendritic compartment;synapse	Cytoskeleton proteins;Protein phosphatases and associated proteins		MAP1B_neuraxin		22.2474	22.8008	23.9494	3	3	3	1.95393	0.000100147	1.74025	0.0122667	1.70196	2.65428	1.22418	0.125028	1.14852	1.79248	P46821
P55001	MFAP2	MFAP2_HUMAN	Microfibrillar-associated protein 2	27.573	28.089	28.1572	28.2546	28.2967	27.784	30.5484	28.5476	28.6841	+			embryonic eye morphogenesis;extracellular matrix organization;positive regulation of cold-induced thermogenesis;post-embryonic eye morphogenesis	extracellular matrix structural constituent	collagen-containing extracellular matrix;extracellular region;microfibril			MAGP;ShK	R-HSA-1566948;R-HSA-2129379	27.9397	28.1117	29.26	3	3	3	0.953505	0.0130259	0.918717	0.0887896	1.3203	1.51546	0.796525	0.289822	1.14828	1.32599	P55001
O95965	ITGBL1	ITGBL_HUMAN	Integrin beta-like protein 1	28.2603	28.3922	28.1095	25.7755	26.4443	25.6864	26.4398	27.3595	27.4993	+	+		cell adhesion;cell adhesion mediated by integrin;cell migration;cell-matrix adhesion;integrin-mediated signaling pathway	integrin binding	cell surface;extracellular region;focal adhesion;integrin complex;plasma membrane			EGF_2	R-HSA-8941332	28.254	25.9688	27.0995	3	3	3	2.78675	0	1.55362	0.0250462	-1.15446	-2.12921	1.29449	0.112296	1.13076	1.85542	O95965
P99999	CYCS	CYC_HUMAN	Cytochrome c	23.4393	22.9496	23.5179	23.4861	24.1778	23.728	24.8591	24.8989	25.0231	+	+	+	activation of cysteine-type endopeptidase activity involved in apoptotic process by cytochrome c;cellular respiration;cellular response to oxidative stress;intrinsic apoptotic signaling pathway;mitochondrial electron transport, cytochrome c to oxygen;mitochondrial electron transport, ubiquinol to cytochrome c;mitochondrion organization;protein dephosphorylation	electron transporter, transferring electrons from CoQH2-cytochrome c reductase complex and cytochrome c oxidase complex activity;heme binding;metal ion binding	cytosol;mitochondrial inner membrane;mitochondrial intermembrane space;mitochondrion;nucleus;protein phosphatase type 2A complex;respirasome	Alzheimer disease;Amyotrophic lateral sclerosis (ALS);Apoptosis;Apoptosis - multiple species;Colorectal cancer;Epstein-Barr virus infection;Hepatitis B;Hepatitis C;Herpes simplex virus 1 infection;Human cytomegalovirus infection;Human immunodeficiency virus 1 infection;Huntington disease;Influenza A;Kaposi sarcoma-associated herpesvirus infection;Legionellosis;Measles;Non-alcoholic fatty liver di…	Alzheimer disease;Amyotrophic lateral sclerosis (ALS);Apoptosis;Apoptosis - multiple species;Colorectal cancer;Epstein-Barr virus infection;Hepatitis B;Hepatitis C;Herpes simplex virus 1 infection;Human cytomegalovirus infection;Human immunodeficiency virus 1 infection;Huntington disease;Influenza A;Kaposi sarcoma-associated herpesvirus infection;Legionellosis;Measles;Non-alcoholic fatty liver di…	Cytochrom_C	R-HSA-111457;R-HSA-111458;R-HSA-111459;R-HSA-2151201;R-HSA-3299685;R-HSA-5628897;R-HSA-611105	23.3023	23.7973	24.927	3	3	3	3.02996	0	3.03723	0.00323077	1.62471	4.22529	2.2494	0.0220714	1.12971	2.76497	P99999
P09603	CSF1	CSF1_HUMAN	Macrophage colony-stimulating factor 1	24.6811	24.7666	24.9506	24.2742	24.9892	24.4445	26.1329	25.326	25.6333	+	+		branching involved in mammary gland duct morphogenesis;cell differentiation;cell proliferation;cellular protein metabolic process;cytokine-mediated signaling pathway;developmental process involved in reproduction;hemopoiesis;homeostasis of number of cells within a tissue;inflammatory response;innate immune response;macrophage colony-stimulating factor signaling pathway;macrophage differentiation;…	cytokine activity;growth factor activity;identical protein binding;macrophage colony-stimulating factor receptor binding;protein homodimerization activity	CSF1-CSF1R complex;endoplasmic reticulum lumen;extracellular region;extracellular space;integral component of membrane;membrane;perinuclear region of cytoplasm;plasma membrane	Cytokine-cytokine receptor interaction;Cytokines and growth factors;Hematopoietic cell lineage;MAPK signaling pathway;Osteoclast differentiation;PI3K-Akt signaling pathway;Rap1 signaling pathway;Ras signaling pathway;Rheumatoid arthritis;TNF signaling pathway;Viral protein interaction with cytokine and cytokine receptor	Cytokine-cytokine receptor interaction;Hematopoietic cell lineage;MAPK signaling pathway;Osteoclast differentiation;PI3K-Akt signaling pathway;Rap1 signaling pathway;Ras signaling pathway;Rheumatoid arthritis;TNF signaling pathway;Viral protein interaction with cytokine and cytokine receptor	CSF-1	R-HSA-381426;R-HSA-449836;R-HSA-6783783;R-HSA-8957275	24.7994	24.5693	25.6974	3	3	3	1.89636	0.00025974	1.64971	0.030767	0.897988	2.00346	1.61793	0.0580571	1.12811	2.17342	P09603
Q92859	NEO1	NEO1_HUMAN	Neogenin	19.8781	19.9637	20.56	19.1314	19.3027	19.1761	19.4806	20.769	20.7391	+			axon guidance;cell adhesion;iron ion homeostasis;positive regulation of BMP signaling pathway	co-receptor binding;signaling receptor activity	Golgi apparatus;integral component of plasma membrane;nucleoplasm;plasma membrane;plasma membrane protein complex	Axon guidance;Cell adhesion molecules (CAMs);TGF-beta signaling pathway	Axon guidance;Cell adhesion molecules (CAMs);TGF-beta signaling pathway	fn3;Ig_2;I-set;Neogenin_C	R-HSA-373752;R-HSA-375170	20.134	19.2034	20.754	3	3	2	1.23578	0.00543096	0.153662	0.885104	0.1956	0.289487	1.23667	0.12604	1.12617	1.79421	Q92859
Q9UL46	PSME2	PSME2_HUMAN	Proteasome activator complex subunit 2	23.0355	23.4984	23.3144	24.2099	23.9265	24.5032	27.1986	24.5981	24.2131	+	+		interleukin-12-mediated signaling pathway;positive regulation of endopeptidase activity;post-translational protein modification;protein deubiquitination;regulation of G1/S transition of mitotic cell cycle;regulation of proteasomal protein catabolic process	endopeptidase activator activity;identical protein binding	cytoplasm;cytosol;extracellular exosome;membrane;nucleoplasm;proteasome activator complex;proteasome complex	Antigen processing and presentation;Proteasome	Antigen processing and presentation;Proteasome	PA28_alpha;PA28_beta	R-HSA-1169091;R-HSA-1234176;R-HSA-1236974;R-HSA-1236978;R-HSA-174084;R-HSA-174113;R-HSA-174154;R-HSA-174178;R-HSA-174184;R-HSA-180534;R-HSA-180585;R-HSA-187577;R-HSA-195253;R-HSA-202424;R-HSA-211733;R-HSA-2467813;R-HSA-2871837;R-HSA-349425;R-HSA-350562;R-HSA-382556;R-HSA-450408;R-HSA-4608870;R-HSA-4641257;R-HSA-4641258;R-HSA-5358346;R-HSA-5362768;R-HSA-5607761;R-HSA-5607764;R-HSA-5610780;R-HSA-56…	23.2828	24.2132	25.3366	3	3	3	0.993371	0.00786462	1.01776	0.0460679	2.05384	1.79028	0.517862	0.544341	1.12341	0.974949	Q9UL46
P07093	SERPINE2	GDN_HUMAN	Glia-derived nexin	27.9703	27.5021	27.5923	28.1984	27.5943	28.2823	28.4917	29.52	29.4281	+	+		blood coagulation;cerebellar granular layer morphogenesis;detection of mechanical stimulus involved in sensory perception;innervation;long-term synaptic potentiation;mating plug formation;negative regulation of blood coagulation;negative regulation of cell growth;negative regulation of cell proliferation;negative regulation of endopeptidase activity;negative regulation of phosphatidylinositol 3-k…	glycosaminoglycan binding;heparin binding;serine-type endopeptidase inhibitor activity;signaling receptor binding	collagen-containing extracellular matrix;cytosol;extracellular region;extracellular space;extracellular vesicle;extrinsic component of external side of plasma membrane;neuromuscular junction;platelet alpha granule	Glycosaminoglycan binding proteins		Serpin	R-HSA-140837;R-HSA-140875;R-HSA-75205	27.6882	28.025	29.1466	3	3	3	1.90739	0.000162465	1.81697	0.0128271	1.45838	2.61145	1.3335	0.106745	1.1216	1.88964	P07093
P07711	CTSL	CATL1_HUMAN	Procathepsin L	24.7943	25.0613	24.6004	24.2683	24.8678	24.2808	24.7619	25.9383	26.0686	+			adaptive immune response;antigen processing and presentation;antigen processing and presentation of exogenous peptide antigen via MHC class II;cellular response to thyroid hormone stimulus;collagen catabolic process;extracellular matrix disassembly;macrophage apoptotic process;proteolysis;proteolysis involved in cellular protein catabolic process;regulation of keratinocyte differentiation	collagen binding;cysteine-type endopeptidase activity;cysteine-type peptidase activity;fibronectin binding;histone binding;proteoglycan binding;serine-type endopeptidase activity;serpin family protein binding	endolysosome lumen;extracellular exosome;extracellular region;extracellular space;lysosomal lumen;lysosome;nucleus	Antigen processing and presentation;Apoptosis;Autophagy - animal;Chaperones and folding catalysts;Fluid shear stress and atherosclerosis;Glycosylphosphatidylinositol (GPI)-anchored proteins;Lysosome;Peptidases;Phagosome;Proteoglycans in cancer;Rheumatoid arthritis	Antigen processing and presentation;Apoptosis;Autophagy - animal;Fluid shear stress and atherosclerosis;Lysosome;Phagosome;Proteoglycans in cancer;Rheumatoid arthritis	Inhibitor_I29;Peptidase_C1	R-HSA-1236977;R-HSA-1442490;R-HSA-1474228;R-HSA-1679131;R-HSA-2022090;R-HSA-2132295;R-HSA-8939242	24.8186	24.4723	25.5896	3	3	3	1.15378	0.00865521	0.817835	0.176183	0.770963	1.21123	1.14171	0.158593	1.1173	1.6923	P07711
Q99715	COL12A1	COCA1_HUMAN	Collagen alpha-1(XII) chain	28.423	28.2601	28.0881	27.3809	26.8146	27.5874	28.3834	28.6692	28.0609	+			cell adhesion;collagen fibril organization;endodermal cell differentiation;growth plate cartilage chondrocyte morphogenesis;skeletal system development	extracellular matrix structural constituent conferring tensile strength	collagen type XII trimer;collagen-containing extracellular matrix;endoplasmic reticulum lumen;extracellular exosome;extracellular matrix;extracellular region;extracellular space;extracellular vesicle	Protein digestion and absorption;Proteoglycans	Protein digestion and absorption	Collagen;fn3;VWA	R-HSA-1442490;R-HSA-1650814;R-HSA-2022090;R-HSA-8948216	28.2571	27.261	28.3712	3	3	3	2.09308	0.000162921	0.222013	0.887704	0.114119	0.284902	1.7283	0.0503851	1.11022	2.26467	Q99715
Q8NEU8	APPL2	DP13B_HUMAN	DCC-interacting protein 13-beta	16.0598	16.1528	17.9953	20.3832	20.1531	19.7137	24.2158	19.6411	19.7237	+	+		cell cycle;cell proliferation;signal transduction;signaling	protein-containing complex binding	early endosome membrane;endosome membrane;extracellular exosome;nucleus	Membrane trafficking		PH;PID		17.9953	20.0833	21.1935	1	3	3	1.42253	0.000197597	1.27684	0.0166345	4.45756	2.42594	0.295265	0.898089	1.11021	0.643965	Q8NEU8
O95450	ADAMTS2	ATS2_HUMAN	A disintegrin and metalloproteinase with thrombospondin motifs 2	25.5957	24.8778	24.5574	23.4627	23.529	22.6869	24.0461	24.5128	24.4354	+			collagen catabolic process;collagen fibril organization;lung development;protein processing;skin development;spermatogenesis	metalloendopeptidase activity;metallopeptidase activity;zinc ion binding	collagen-containing extracellular matrix;extracellular region	Peptidases		ADAM_spacer1;Pep_M12B_propep;Reprolysin;TSP_1	R-HSA-1650814;R-HSA-5083635;R-HSA-5173214	25.0103	23.2262	24.3314	3	3	3	2.1751	5.12821e-05	0.935665	0.158714	-0.678884	-1.25894	1.64516	0.0570575	1.1052	2.18206	O95450
Q96GP6	SCARF2	SREC2_HUMAN	Scavenger receptor class F member 2	20.4909	20.7699	20.7366	17.7361	18.0735	17.6246	19.4792	18.2359	18.9898	+	+		heterophilic cell-cell adhesion via plasma membrane cell adhesion molecules		focal adhesion;integral component of membrane					20.6658	17.8114	18.6128	3	3	2	3.46039	0	2.04404	0.00809607	-1.76414	-3.08329	1.32233	0.112877	1.09021	1.86051	Q96GP6
Q96BA8	CREB3L1	CR3L1_HUMAN	Cyclic AMP-responsive element-binding protein 3-like protein 1	17.2677	18.399	18.6886	17.3804	16.1219	16.369	19.4774	17.038	16.6213				endoplasmic reticulum unfolded protein response;extracellular matrix constituent secretion;multicellular organism development;negative regulation of endoplasmic reticulum stress-induced intrinsic apoptotic signaling pathway;negative regulation of fibroblast growth factor receptor signaling pathway;negative regulation of gene expression;negative regulation of sprouting angiogenesis;negative regula…	cAMP response element binding;chromatin binding;DNA-binding transcription activator activity, RNA polymerase II-specific;DNA-binding transcription factor activity, RNA polymerase II-specific;DNA-binding transcription repressor activity, RNA polymerase II-specific;SMAD binding;transcription regulatory region DNA binding	endoplasmic reticulum;endoplasmic reticulum membrane;integral component of membrane;membrane;nuclear chromatin;nucleus	Adrenergic signaling in cardiomyocytes;Alcoholism;Aldosterone synthesis and secretion;Amphetamine addiction;AMPK signaling pathway;cAMP signaling pathway;cGMP-PKG signaling pathway;Cholinergic synapse;Cocaine addiction;Cortisol synthesis and secretion;Cushing syndrome;Dopaminergic synapse;Estrogen signaling pathway;Glucagon signaling pathway;Hepatitis B;Human cytomegalovirus infection;Human papil…	Adrenergic signaling in cardiomyocytes;Alcoholism;Aldosterone synthesis and secretion;Amphetamine addiction;AMPK signaling pathway;cAMP signaling pathway;cGMP-PKG signaling pathway;Cholinergic synapse;Cocaine addiction;Cortisol synthesis and secretion;Cushing syndrome;Dopaminergic synapse;Estrogen signaling pathway;Glucagon signaling pathway;Hepatitis B;Human cytomegalovirus infection;Human papil…	bZIP_1	R-HSA-8874211	18.1184	17.3804	16.8297	3	1	2	0.553068	0.0734685	0.153184	0.85437	-0.406209	-0.341177	0.488428	0.599244	1.08847	0.930031	Q96BA8
Q15582	TGFBI	BGH3_HUMAN	Transforming growth factor-beta-induced protein ig-h3	31.184	31.1167	31.2523	28.4116	28.7616	28.4052	28.7617	30.0258	30.0362	+	+		angiogenesis;cell adhesion;cell proliferation;cellular protein metabolic process;chondrocyte differentiation;extracellular matrix organization;negative regulation of cell adhesion;response to stimulus;visual perception	cell adhesion molecule binding;collagen binding;extracellular matrix binding;extracellular matrix structural constituent;integrin binding	basement membrane;collagen-containing extracellular matrix;extracellular exosome;extracellular matrix;extracellular region;extracellular space;plasma membrane;trans-Golgi network	Signaling proteins		Fasciclin	R-HSA-977225	31.1843	28.5262	29.6079	3	3	3	3.02463	0	1.68498	0.015213	-1.57644	-2.52262	1.15823	0.159182	1.08172	1.69234	Q15582
P20618	PSMB1	PSB1_HUMAN	Proteasome subunit beta type-1	21.6803	22.0241	21.9067	22.6325	22.5747	22.8343	24.9132	22.9941	23.3443	+	+		neutrophil degranulation;post-translational protein modification;proteasomal protein catabolic process;proteasomal ubiquitin-independent protein catabolic process;proteasome-mediated ubiquitin-dependent protein catabolic process;protein deubiquitination;viral process	endopeptidase activity;threonine-type endopeptidase activity	cytoplasm;cytosol;extracellular exosome;extracellular region;ficolin-1-rich granule lumen;nucleoplasm;nucleus;proteasome complex;proteasome core complex;proteasome core complex, beta-subunit complex;secretory granule lumen	Peptidases;Proteasome	Proteasome	Proteasome	R-HSA-1169091;R-HSA-1234176;R-HSA-1236974;R-HSA-1236978;R-HSA-174084;R-HSA-174113;R-HSA-174154;R-HSA-174178;R-HSA-174184;R-HSA-180534;R-HSA-180585;R-HSA-187577;R-HSA-195253;R-HSA-202424;R-HSA-211733;R-HSA-2467813;R-HSA-2871837;R-HSA-349425;R-HSA-350562;R-HSA-382556;R-HSA-450408;R-HSA-4608870;R-HSA-4641257;R-HSA-4641258;R-HSA-5358346;R-HSA-5362768;R-HSA-5607761;R-HSA-5607764;R-HSA-5610780;R-HSA-56…	21.8704	22.6805	23.7505	3	3	3	1.60959	0.000259403	1.45818	0.0180367	1.88019	2.35428	0.833711	0.278442	1.07007	1.34552	P20618
Q92520	FAM3C	FAM3C_HUMAN	Protein FAM3C	23.9079	23.1717	23.8493	23.7769	23.9601	23.2822	24.8065	24.661	24.7326	+	+	+	multicellular organism development;negative regulation of gluconeogenesis;platelet degranulation	cytokine activity	extracellular exosome;extracellular region;Golgi apparatus;platelet dense granule lumen			ILEI	R-HSA-114608	23.643	23.6731	24.7334	3	3	3	2.07405	0.000162693	1.98044	0.016169	1.09041	2.47856	2.16431	0.0267642	1.0603	2.60654	Q92520
P00367	GLUD1	DHE3_HUMAN	Glutamate dehydrogenase 1, mitochondrial	16.054	16.1553	18.5846	19.8045	19.0108	19.7313	19.4815	21.0271	21.2018	+	+		cellular amino acid biosynthetic process;glutamate biosynthetic process;glutamate catabolic process;glutamine metabolic process;positive regulation of insulin secretion;substantia nigra development;tricarboxylic acid metabolic process	ADP binding;ATP binding;glutamate dehydrogenase (NAD+) activity;glutamate dehydrogenase [NAD(P)+] activity;GTP binding;identical protein binding;leucine binding;NAD+ binding	cytoplasm;mitochondrial matrix;mitochondrion	Alanine, aspartate and glutamate metabolism;Arginine biosynthesis;D-Glutamine and D-glutamate metabolism;Exosome;Necroptosis;Nitrogen metabolism;Proximal tubule bicarbonate reclamation	Alanine, aspartate and glutamate metabolism;Arginine biosynthesis;Carbon metabolism;D-Glutamine and D-glutamate metabolism;Metabolic pathways;Necroptosis;Nitrogen metabolism;Proximal tubule bicarbonate reclamation	ELFV_dehydrog;ELFV_dehydrog_N	R-HSA-2151201;R-HSA-70614	18.5846	19.5155	21.1144	1	3	2	1.91469	0	1.66982	0.0084329	3.63879	3.05406	0.809886	0.297868	1.05459	1.31422	P00367
Q13361	MFAP5	MFAP5_HUMAN	Microfibrillar-associated protein 5	28.9752	29.322	28.975	28.5001	28.7739	28.3665	26.9187	30.8431	31.0278				definitive hemopoiesis;extracellular matrix organization;supramolecular fiber organization	extracellular matrix structural constituent	collagen-containing extracellular matrix;extracellular region;microfibril			MAGP	R-HSA-1566948;R-HSA-2129379	29.0908	28.5469	29.5965	3	3	3	0.183387	0.404068	0.139078	0.863088	0.505768	0.327368	0.319808	0.864984	1.04967	0.679256	Q13361
Q86Y22	COL23A1	CONA1_HUMAN	Collagen alpha-1(XXIII) chain	20.9265	21.3209	21.1181	17.9356	19.2136	17.4742	19.4798	19.0679	19.2242	+	+		angiogenesis;endothelial cell morphogenesis;extracellular matrix organization	extracellular matrix structural constituent	collagen trimer;endoplasmic reticulum lumen;extracellular matrix;extracellular space;integral component of membrane;plasma membrane			Collagen	R-HSA-1442490;R-HSA-1650814;R-HSA-216083;R-HSA-8948216	21.1218	18.2078	19.146	3	3	2	2.75872	0	3.45179	0.00267327	-1.86456	-5.10187	0.918076	0.241424	1.04948	1.43002	Q86Y22
Q9Y617	PSAT1	SERC_HUMAN	Phosphoserine aminotransferase	23.7036	23.8284	23.3663	22.8675	22.5995	22.7901	24.7536	23.4741	23.1761	+			L-serine biosynthetic process;pyridoxine biosynthetic process	O-phospho-L-serine:2-oxoglutarate aminotransferase activity	cytosol;extracellular exosome	Amino acid related enzymes;Cysteine and methionine metabolism;Glycine, serine and threonine metabolism;Vitamin B6 metabolism	Biosynthesis of amino acids;Carbon metabolism;Cysteine and methionine metabolism;Glycine, serine and threonine metabolism;Metabolic pathways;Vitamin B6 metabolism	Aminotran_5	R-HSA-977347	23.6328	22.7524	23.8013	3	3	3	1.04054	0.0128224	0.122319	0.908119	0.168509	0.239636	1.00347	0.199963	1.04892	1.51932	Q9Y617
Q9NY97	B3GNT2	B3GN2_HUMAN	N-acetyllactosaminide beta-1,3-N-acetylglucosaminyltransferase 2	20.6508	20.8229	21.5209	18.163	19.1984	18.432	19.4751	19.4849	19.9632	+	+		axon guidance;cellular response to leukemia inhibitory factor;keratan sulfate biosynthetic process;O-glycan processing;poly-N-acetyllactosamine biosynthetic process;protein glycosylation;sensory perception of smell	acetylgalactosaminyltransferase activity;N-acetyllactosaminide beta-1,3-N-acetylglucosaminyltransferase activity;UDP-galactose:beta-N-acetylglucosamine beta-1,3-galactosyltransferase activity	endoplasmic reticulum;Golgi apparatus;Golgi membrane;integral component of membrane	Glycosaminoglycan biosynthesis - keratan sulfate;Glycosphingolipid biosynthesis - lacto and neolacto series;Glycosyltransferases	Glycosaminoglycan biosynthesis - keratan sulfate;Glycosphingolipid biosynthesis - lacto and neolacto series;Metabolic pathways	Galactosyl_T	R-HSA-2022854;R-HSA-913709	20.9982	18.5978	19.724	3	3	2	2.78961	0	1.91985	0.0123136	-1.35711	-2.65581	1.39208	0.105169	1.04326	1.89851	Q9NY97
Q86Y38	XYLT1	XYLT1_HUMAN	Xylosyltransferase 1	25.4219	25.4998	25.3213	23.1595	23.1796	23.7623	25.0004	24.2926	23.9226	+	+		chondroitin sulfate biosynthetic process;chondroitin sulfate proteoglycan biosynthetic process;embryonic skeletal system development;glycosaminoglycan biosynthetic process;glycosaminoglycan metabolic process;heparan sulfate proteoglycan biosynthetic process;ossification involved in bone maturation;proteoglycan biosynthetic process	acetylglucosaminyltransferase activity;metal ion binding;protein xylosyltransferase activity	extracellular space;Golgi cis cisterna;Golgi membrane;integral component of membrane	Glycosaminoglycan biosynthesis - chondroitin sulfate / dermatan sulfate;Glycosaminoglycan biosynthesis - heparan sulfate / heparin;Glycosyltransferases	Glycosaminoglycan biosynthesis - chondroitin sulfate / dermatan sulfate;Glycosaminoglycan biosynthesis - heparan sulfate / heparin;Metabolic pathways	Branch;Xylo_C	R-HSA-1971475	25.4144	23.3672	24.4052	3	3	3	2.77189	0	1.46196	0.0343269	-1.00914	-1.93927	1.30432	0.120741	1.03806	1.81198	Q86Y38
P19883	FST	FST_HUMAN	Follistatin	26.4306	25.9198	25.8544	25.0481	25.5436	25.2874	26.4695	26.1529	26.3627	+		+	hematopoietic progenitor cell differentiation;negative regulation of activin receptor signaling pathway;negative regulation of transcription by RNA polymerase II;positive regulation of hair follicle development	activin binding;activin receptor antagonist activity;heparan sulfate proteoglycan binding	extracellular region	TGF-beta signaling pathway	TGF-beta signaling pathway	FOLN;Kazal_2	R-HSA-2473224	26.0682	25.293	26.3284	3	3	3	2.25775	0.00011898	0.564985	0.588235	0.260149	0.643117	2.42872	0.0214909	1.03537	2.79346	P19883
P55036	PSMD4	PSMD4_HUMAN	26S proteasome non-ATPase regulatory subunit 4	16.0525	16.1553	16.357	21.6994	21.7522	21.0511	24.5218	21.5304	21.5352	+	+		post-translational protein modification;proteasome assembly;proteasome-mediated ubiquitin-dependent protein catabolic process;protein deubiquitination	identical protein binding;polyubiquitin modification-dependent protein binding;RNA binding	cytosol;nucleoplasm;nucleus;proteasome accessory complex;proteasome complex;proteasome regulatory particle, base subcomplex	Epstein-Barr virus infection;Proteasome	Epstein-Barr virus infection;Proteasome	UIM;VWA_2	R-HSA-1169091;R-HSA-1234176;R-HSA-1236974;R-HSA-1236978;R-HSA-174084;R-HSA-174113;R-HSA-174154;R-HSA-174178;R-HSA-174184;R-HSA-180534;R-HSA-180585;R-HSA-187577;R-HSA-195253;R-HSA-202424;R-HSA-211733;R-HSA-2467813;R-HSA-2871837;R-HSA-349425;R-HSA-350562;R-HSA-382556;R-HSA-450408;R-HSA-4608870;R-HSA-4641257;R-HSA-4641258;R-HSA-5358346;R-HSA-5362768;R-HSA-5607761;R-HSA-5607764;R-HSA-5610780;R-HSA-56…	NaN	21.5009	22.5291	0	3	3	3.23914	0	2.49872	0.00227322	6.34089	5.28266	0.430533	0.709031	1.02823	0.84178	P55036
P25940	COL5A3	CO5A3_HUMAN	Collagen alpha-3(V) chain	25.4059	25.558	25.5099	23.6013	24.1551	23.4655	24.4962	24.8047	25.0023	+	+		cell adhesion;cell-matrix adhesion;collagen fibril organization;extracellular matrix organization;skin development	collagen binding;extracellular matrix structural constituent;extracellular matrix structural constituent conferring tensile strength;heparin binding;proteoglycan binding	collagen type V trimer;collagen-containing extracellular matrix;endoplasmic reticulum lumen;extracellular matrix;extracellular region;extracellular space	Glycosaminoglycan binding proteins;Protein digestion and absorption	Protein digestion and absorption	COLFI;Collagen	R-HSA-1442490;R-HSA-1474244;R-HSA-1650814;R-HSA-186797;R-HSA-2022090;R-HSA-216083;R-HSA-3000170;R-HSA-3000171;R-HSA-3000178;R-HSA-419037;R-HSA-8874081;R-HSA-8948216	25.4912	23.7406	24.7677	3	3	3	3.27497	0	2.03113	0.0286845	-0.723526	-2.0442	1.7898	0.0508193	1.02711	2.24636	P25940
O95819	MAP4K4	M4K4_HUMAN	Mitogen-activated protein kinase kinase kinase kinase 4	20.1641	19.411	20.9103	20.0035	20.3024	20.1092	19.4795	22.1167	21.8974				activation of protein kinase activity;intracellular signal transduction;MAPK cascade;negative regulation of apoptotic process;negative regulation of cell-matrix adhesion;negative regulation of insulin secretion involved in cellular response to glucose stimulus;negative regulation of neuron projection regeneration;neuron projection morphogenesis;positive regulation of adherens junction organizatio…	ATP binding;creatine kinase activity;microtubule binding;protein serine/threonine kinase activity	cytoplasm;focal adhesion	MAPK signaling pathway;Protein kinases	MAPK signaling pathway	CNH;Pkinase	R-HSA-2559580	20.1618	20.1384	22.0071	3	3	2	0.417367	0.167618	0.455428	0.383707	1.00275	0.872482	0.532314	0.540586	1.02616	0.977844	O95819
P20742	PZP	PZP_HUMAN	Pregnancy zone protein	19.6927	19.8082	20.3084	18.7316	18.313	19.5078	19.4765	20.3607	19.7868	+			female pregnancy	endopeptidase inhibitor activity;serine-type endopeptidase inhibitor activity	blood microparticle;extracellular exosome;extracellular region			A2M;A2M_BRD;A2M_recep;MG2;TED_complement		19.9365	18.8508	20.0738	3	3	2	1.26976	0.00457447	0.067247	0.960417	-0.0617968	-0.118699	1.10565	0.175479	1.02384	1.61122	P20742
Q6IBS0	TWF2	TWF2_HUMAN	Twinfilin-2	20.5888	20.5359	20.539	21.3968	21.6508	20.7955	24.4418	20.7837	21.6756	+			actin filament depolymerization;barbed-end actin filament capping;cell projection organization;cellular response to growth factor stimulus;cellular response to retinoic acid;negative regulation of actin filament polymerization;positive regulation of axon extension;positive regulation of lamellipodium assembly;positive regulation of neuron projection development;regulation of actin cytoskeleton or…	actin filament binding;actin monomer binding;ATP binding;cadherin binding;phosphatidylinositol-4,5-bisphosphate binding;protein kinase C binding;RNA binding	actin filament;cytoplasm;extracellular exosome;filopodium;growth cone;lamellipodium;myofibril;perinuclear region of cytoplasm;stereocilium	Structural proteins		Cofilin_ADF		20.5546	21.281	22.3004	3	3	3	0.614105	0.0492801	0.725587	0.130263	1.74581	1.34154	0.378781	0.778831	1.01934	0.7664	Q6IBS0
O75094	SLIT3	SLIT3_HUMAN	Slit homolog 3 protein	24.3713	24.0848	24.2112	23.1547	23.3634	23.5063	23.561	24.6845	24.8276	+			aortic valve morphogenesis;apoptotic process involved in luteolysis;atrioventricular valve morphogenesis;axon extension involved in axon guidance;axon guidance;cellular response to hormone stimulus;negative chemotaxis;negative regulation of cell growth;negative regulation of cell proliferation;negative regulation of chemokine-mediated signaling pathway;negative regulation of gene expression;respo…	calcium ion binding;Roundabout binding	extracellular space;mitochondrion	Axon guidance;Glycosaminoglycan binding proteins	Axon guidance	EGF;Laminin_G_2;LRR_8;LRRCT;LRRNT	R-HSA-373752;R-HSA-376176;R-HSA-428542	24.2224	23.3415	24.3577	3	3	3	1.30077	0.00490241	0.120676	0.915175	0.135288	0.222159	1.15632	0.168273	1.01623	1.65704	O75094
Q12905	ILF2	ILF2_HUMAN	Interleukin enhancer-binding factor 2	23.1357	22.5483	22.3616	23.6952	22.926	23.7101	24.4766	24.6487	24.2411	+	+		neutrophil degranulation;positive regulation of transcription, DNA-templated;transcription, DNA-templated	ATP binding;DNA binding;double-stranded RNA binding;RNA binding;transferase activity	extracellular region;ficolin-1-rich granule lumen;membrane;nucleolus;nucleus;ribonucleoprotein complex;specific granule lumen;tertiary granule lumen	Spliceosome		DZF	R-HSA-6798695	22.6819	23.4438	24.4555	3	3	3	2.50651	0	2.60813	0.00412055	1.77361	3.84352	1.62545	0.0712461	1.01171	2.08782	Q12905
P09960	LTA4H	LKHA4_HUMAN	Leukotriene A-4 hydrolase	22.0327	21.4287	21.884	22.6807	22.071	22.8038	24.2221	23.4301	22.9247	+	+		cellular lipid metabolic process;cellular protein metabolic process;leukotriene biosynthetic process;leukotriene metabolic process;long-chain fatty acid biosynthetic process;neutrophil degranulation;peptide catabolic process	aminopeptidase activity;epoxide hydrolase activity;leukotriene-A4 hydrolase activity;metalloaminopeptidase activity;peptidase activity;RNA binding;zinc ion binding	cytosol;extracellular exosome;extracellular region;ficolin-1-rich granule lumen;nucleoplasm;nucleus;tertiary granule lumen	Arachidonic acid metabolism;Peptidases	Arachidonic acid metabolism;Metabolic pathways	Leuk-A4-hydro_C;Peptidase_M1	R-HSA-2142691;R-HSA-6798695;R-HSA-9018676;R-HSA-9018681;R-HSA-9018896;R-HSA-9020265;R-HSA-9023661	21.7818	22.5185	23.5256	3	3	3	1.9237	9.92701e-05	1.85004	0.0109593	1.7438	2.81713	1.07522	0.189086	1.00715	1.57293	P09960
Q8TER0	SNED1	SNED1_HUMAN	Sushi, nidogen and EGF-like domain-containing protein 1	23.0521	22.9026	23.2938	22.1796	22.2368	22.5359	24.2719	22.7575	22.9436	+			cell-matrix adhesion	calcium ion binding	extracellular region			EGF;fn3;hEGF;NIDO		23.0828	22.3174	23.3243	3	3	3	0.963048	0.0178519	0.188342	0.848944	0.241484	0.349852	0.963395	0.226779	1.00689	1.46044	Q8TER0
P42224	STAT1	STAT1_HUMAN	Signal transducer and activator of transcription 1-alpha/beta	19.2782	18.8202	20.3639	19.5683	18.9453	19.6945	19.4781	21.0495	20.6803				blood circulation;cellular response to insulin stimulus;cellular response to interferon-beta;cellular response to interferon-gamma;cellular response to organic cyclic compound;cytokine-mediated signaling pathway;defense response to virus;interferon-gamma-mediated signaling pathway;interleukin-21-mediated signaling pathway;interleukin-27-mediated signaling pathway;interleukin-35-mediated signaling…	cadherin binding;CCR5 chemokine receptor binding;DNA-binding transcription factor activity;DNA-binding transcription factor activity, RNA polymerase II-specific;double-stranded DNA binding;enzyme binding;histone acetyltransferase binding;histone binding;identical protein binding;nuclear hormone receptor binding;promoter-specific chromatin binding;protein homodimerization activity;protein phosphat…	axon;cytoplasm;cytosol;dendrite;nuclear chromatin;nucleolus;nucleoplasm;nucleus;perinuclear region of cytoplasm;protein-containing complex	AGE-RAGE signaling pathway in diabetic complications;Chemokine signaling pathway;C-type lectin receptor signaling pathway;Epstein-Barr virus infection;Hepatitis B;Hepatitis C;Herpes simplex virus 1 infection;Human papillomavirus infection;Inflammatory bowel disease (IBD);Influenza A;Jak-STAT signaling pathway;Kaposi sarcoma-associated herpesvirus infection;Leishmaniasis;Measles;Necroptosis;NOD-li…	AGE-RAGE signaling pathway in diabetic complications;Chemokine signaling pathway;C-type lectin receptor signaling pathway;Epstein-Barr virus infection;Hepatitis B;Hepatitis C;Herpes simplex virus 1 infection;Human papillomavirus infection;Inflammatory bowel disease (IBD);Influenza A;Jak-STAT signaling pathway;Kaposi sarcoma-associated herpesvirus infection;Leishmaniasis;Measles;Necroptosis;NOD-li…	SH2;STAT_alpha;STAT_bind;STAT_int;STAT1_TAZ2bind	R-HSA-1059683;R-HSA-1169408;R-HSA-1433557;R-HSA-1839117;R-HSA-186763;R-HSA-6785807;R-HSA-877300;R-HSA-877312;R-HSA-8854691;R-HSA-8939902;R-HSA-8984722;R-HSA-8985947;R-HSA-9013508;R-HSA-9020956;R-HSA-9020958;R-HSA-909733;R-HSA-912694;R-HSA-982772	19.4875	19.4027	20.8649	3	3	2	0.636328	0.0622413	0.624554	0.247208	0.91516	1.0651	0.882335	0.263225	0.999942	1.37372	P42224
Q96D15	RCN3	RCN3_HUMAN	Reticulocalbin-3	25.4392	25.4836	25.4378	25.7839	25.9432	25.2746	25.918	26.8193	27.2602	+	+		collagen biosynthetic process;ERAD pathway;lung epithelium development;phospholipid homeostasis;positive regulation of peptidase activity;protein secretion;protein transport;regulation of protein kinase B signaling;surfactant homeostasis	calcium ion binding	endoplasmic reticulum;endoplasmic reticulum lumen			EF-hand_5;EF-hand_8		25.4535	25.6672	26.6659	3	3	3	1.48541	0.00147537	1.42714	0.0288166	1.21232	2.0366	1.05821	0.191987	0.998637	1.55199	Q96D15
Q8TF66	LRRC15	LRC15_HUMAN	Leucine-rich repeat-containing protein 15	22.996	22.901	23.191	20.1223	20.4319	20.4265	19.4785	22.2785	22.2136	+			negative regulation of protein localization to plasma membrane;positive regulation of cell migration;receptor-mediated virion attachment to host cell	collagen binding;fibronectin binding;laminin binding	extracellular exosome;extracellular matrix;extracellular space;integral component of membrane			LRR_1;LRR_8		23.0293	20.3269	22.2461	3	3	2	1.49447	0.000225131	0.855528	0.0890909	-1.70576	-1.51403	0.464111	0.657029	0.99664	0.88327	Q8TF66
P40121	CAPG	CAPG_HUMAN	Macrophage-capping protein	22.7412	22.0052	22.2556	23.803	24.0827	23.3484	24.8463	24.5172	24.8415	+	+		barbed-end actin filament capping;protein-containing complex assembly	actin filament binding;cadherin binding;protein domain specific binding;protein-containing complex binding	centriole;cytoplasm;extracellular exosome;F-actin capping protein complex;Flemming body;melanosome;mitotic spindle;nucleolus;nucleoplasm;nucleus	Cytoskeleton proteins;Exosome		Gelsolin		22.334	23.7447	24.735	3	3	3	3.52448	0	3.2374	0.0026	2.40101	5.43282	1.83695	0.051439	0.990311	2.25024	P40121
P15692	VEGFA	VEGFA_HUMAN	Vascular endothelial growth factor A, long form	24.3366	24.2802	23.2155	22.4291	21.8156	20.854	19.4752	24.2282	24.3557				activation of protein kinase activity;angiogenesis;artery morphogenesis;basophil chemotaxis;branching involved in blood vessel morphogenesis;branching morphogenesis of an epithelial tube;camera-type eye morphogenesis;cardiac muscle fiber development;cardiac vascular smooth muscle cell development;cell maturation;cell migration involved in sprouting angiogenesis;cellular response to hypoxia;cellul…	chemoattractant activity;cytokine activity;extracellular matrix binding;fibronectin binding;growth factor activity;heparin binding;identical protein binding;neuropilin binding;platelet-derived growth factor receptor binding;protein heterodimerization activity;protein homodimerization activity;receptor ligand activity;vascular endothelial growth factor receptor 1 binding;vascular endothelial growt…	cell surface;cytoplasm;extracellular matrix;extracellular region;extracellular space;membrane;platelet alpha granule lumen;secretory granule	AGE-RAGE signaling pathway in diabetic complications;Bladder cancer;Cytokines and growth factors;EGFR tyrosine kinase inhibitor resistance;Fluid shear stress and atherosclerosis;Focal adhesion;Glycosaminoglycan binding proteins;HIF-1 signaling pathway;Human cytomegalovirus infection;Human papillomavirus infection;Kaposi sarcoma-associated herpesvirus infection;MAPK signaling pathway;MicroRNAs in …	AGE-RAGE signaling pathway in diabetic complications;Bladder cancer;EGFR tyrosine kinase inhibitor resistance;Fluid shear stress and atherosclerosis;Focal adhesion;HIF-1 signaling pathway;Human cytomegalovirus infection;Human papillomavirus infection;Kaposi sarcoma-associated herpesvirus infection;MAPK signaling pathway;MicroRNAs in cancer;Pancreatic cancer;Pathways in cancer;PI3K-Akt signaling p…	PDGF;VEGF_C	R-HSA-114608;R-HSA-1234158;R-HSA-194313;R-HSA-195399;R-HSA-4420097;R-HSA-5218921;R-HSA-6785807;R-HSA-8866910	23.9441	21.6996	24.2919	3	3	2	0.468803	0.0967168	0.311935	0.553781	-1.25775	-0.681008	0.231805	0.95682	0.986773	0.527646	P15692
O60687	SRPX2	SRPX2_HUMAN	Sushi repeat-containing protein SRPX2	22.6491	22.5542	22.9717	23.472	23.4422	23.2395	24.6728	24.1637	24.2541	+	+	+	angiogenesis;cell motility;cell-cell adhesion;positive regulation of cell migration involved in sprouting angiogenesis;positive regulation of synapse assembly;regulation of phosphorylation;vocalization behavior	hepatocyte growth factor binding;identical protein binding;signaling receptor binding	cell junction;cell surface;cytoplasm;excitatory synapse;extracellular space;synaptic membrane	Cell motility		DUF4174;HYR;Sushi		22.725	23.3846	24.3635	3	3	3	3.59664	0	2.9059	0.00332326	1.63853	4.08196	2.31808	0.0261818	0.978965	2.62452	O60687
P05198	EIF2S1	IF2A_HUMAN	Eukaryotic translation initiation factor 2 subunit 1	21.3016	20.0999	16.3605	22.0992	22.0248	22.2565	24.0671	22.5542	22.6497	+	+		aging;cellular response to amino acid starvation;cellular response to heat;cellular response to oxidative stress;cellular response to UV;negative regulation of guanyl-nucleotide exchange factor activity;negative regulation of translational initiation in response to stress;PERK-mediated unfolded protein response;positive regulation of neuron death;positive regulation of type B pancreatic cell apop…	ribosome binding;RNA binding;translation initiation factor activity	cytoplasmic stress granule;cytosol;eukaryotic 48S preinitiation complex;eukaryotic translation initiation factor 2 complex;eukaryotic translation initiation factor 2B complex;extracellular exosome;glial limiting end-foot;membrane;multi-eIF complex;nucleus;polysome;synapse;translation initiation ternary complex	Apoptosis;Autophagy - animal;Hepatitis C;Herpes simplex virus 1 infection;Influenza A;Measles;Non-alcoholic fatty liver disease (NAFLD);Protein processing in endoplasmic reticulum;RNA transport;Translation factors	Apoptosis;Autophagy - animal;Hepatitis C;Herpes simplex virus 1 infection;Influenza A;Measles;Non-alcoholic fatty liver disease (NAFLD);Protein processing in endoplasmic reticulum;RNA transport	EIF_2_alpha;S1	R-HSA-156827;R-HSA-381042;R-HSA-382556;R-HSA-72649;R-HSA-72695;R-HSA-72702;R-HSA-72706;R-HSA-72731	20.7007	22.1268	23.0903	2	3	3	1.25537	0.000752714	1.15197	0.0235031	3.83633	2.17221	0.910611	0.260798	0.963486	1.38849	P05198
P07339	CTSD	CATD_HUMAN	Cathepsin D	23.7664	23.6893	24.4046	24.3661	24.443	24.1033	25.9188	24.8928	24.976	+	+		antigen processing and presentation of exogenous peptide antigen via MHC class II;collagen catabolic process;neutrophil degranulation;protein catabolic process;proteolysis	aspartic-type endopeptidase activity;cysteine-type endopeptidase activity;serine-type endopeptidase activity	collagen-containing extracellular matrix;extracellular exosome;extracellular region;extracellular space;ficolin-1-rich granule lumen;lysosomal lumen;lysosome;melanosome;membrane raft;specific granule lumen;tertiary granule lumen	Apoptosis;Autophagy - animal;Estrogen signaling pathway;Exosome;Lysosome;Peptidases;Sphingolipid signaling pathway;Tuberculosis	Apoptosis;Autophagy - animal;Estrogen signaling pathway;Lysosome;Sphingolipid signaling pathway;Tuberculosis	A1_Propeptide;Asp	R-HSA-1442490;R-HSA-2022377;R-HSA-2132295;R-HSA-6798695;R-HSA-9018519	23.9534	24.3041	25.2625	3	3	3	1.70384	0.000491844	1.51425	0.0225804	1.30909	2.18348	1.30272	0.131907	0.958381	1.75943	P07339
Q01433	AMPD2	AMPD2_HUMAN	AMP deaminase 2	20.3537	20.0828	19.9282	22.3735	16.1287	22.3619	19.4801	22.4079	21.8065				cyclic purine nucleotide metabolic process;energy homeostasis;IMP biosynthetic process;IMP salvage;purine-containing compound salvage	AMP deaminase activity;metal ion binding	cytosol	Purine metabolism	Metabolic pathways;Purine metabolism	A_deaminase	R-HSA-74217	20.1216	22.3677	22.1072	3	2	2	0.0878421	0.55462	0.544207	0.281784	1.10996	1.00778	0.156046	0.97634	0.943501	0.383041	Q01433
Q99536	VAT1	VAT1_HUMAN	Synaptic vesicle membrane protein VAT-1 homolog	22.6473	22.3597	23.0199	24.0533	23.4632	23.9414	24.5623	24.9312	24.7825	+	+	+	negative regulation of mitochondrial fusion;neutrophil degranulation	oxidoreductase activity;zinc ion binding	azurophil granule lumen;extracellular exosome;extracellular region;integral component of membrane;mitochondrial outer membrane	Mitochondrial biogenesis		ADH_N	R-HSA-6798695	22.6757	23.8193	24.7587	3	3	3	3.48202	0	3.16549	0.00297196	2.08302	4.97033	1.95455	0.0490256	0.939379	2.28944	Q99536
P62318	SNRPD3	SMD3_HUMAN	Small nuclear ribonucleoprotein Sm D3	22.1556	21.3596	16.3579	23.2061	23.3634	23.1523	25.1329	23.7732	23.6329	+	+		histone mRNA metabolic process;import into nucleus;mRNA splicing, via spliceosome;protein methylation;RNA splicing;spliceosomal snRNP assembly;termination of RNA polymerase II transcription	enzyme binding;histone pre-mRNA DCP binding;RNA binding;telomerase RNA binding;U1 snRNP binding;U7 snRNA binding	catalytic step 2 spliceosome;commitment complex;cytosol;methylosome;nuclear body;nucleoplasm;nucleus;pICln-Sm protein complex;small nuclear ribonucleoprotein complex;SMN-Sm protein complex;spliceosomal complex;telomerase holoenzyme complex;U1 snRNP;U12-type spliceosomal complex;U2 snRNP;U2-type catalytic step 2 spliceosome;U2-type precatalytic spliceosome;U4 snRNP;U4/U6 x U5 tri-snRNP complex;U5 …	DNA replication proteins;snRNP components;Spliceosome;Systemic lupus erythematosus;tri-snRNP components	Spliceosome;Systemic lupus erythematosus	LSM	R-HSA-109688;R-HSA-111367;R-HSA-191859;R-HSA-72163;R-HSA-72165;R-HSA-77588	21.7576	23.2406	24.1796	2	3	3	1.13735	0.00161635	1.05723	0.0292053	4.22194	2.03322	0.908339	0.263917	0.939039	1.37587	P62318
Q15233	NONO	NONO_HUMAN	Non-POU domain-containing octamer-binding protein	22.5816	22.9341	22.1042	23.8502	23.8066	23.3938	24.8576	24.3637	24.6344	+	+	+	activation of innate immune response;circadian rhythm;DNA recombination;DNA repair;innate immune response;mRNA processing;negative regulation of oxidative stress-induced neuron intrinsic apoptotic signaling pathway;negative regulation of transcription, DNA-templated;regulation of circadian rhythm;RNA splicing	chromatin binding;DNA-binding transcription factor activity, RNA polymerase II-specific;E-box binding;identical protein binding;RNA binding;RNA polymerase II distal enhancer sequence-specific DNA binding;transcription regulatory region sequence-specific DNA binding	membrane;nuclear matrix;nuclear speck;nucleolus;nucleoplasm;nucleus;paraspeckles;RNA polymerase II transcription factor complex	Spliceosome		NOPS;RRM_1		22.54	23.6835	24.6186	3	3	3	3.22748	0	2.75708	0.00306355	2.07861	4.33348	1.99461	0.046026	0.935024	2.31548	Q15233
Q9H6Z4	RANBP3	RANB3_HUMAN	Ran-binding protein 3	16.057	16.1543	16.36	16.4886	16.0481	16.0787	19.4785	16.7291	15.2074				positive regulation of GTPase activity;protein export from nucleus	Ran GTPase binding;R-SMAD binding	cytoplasm;nuclear pore;nucleoplasm;nucleus	Human T-cell leukemia virus 1 infection	Human T-cell leukemia virus 1 infection	Ran_BP1		NaN	16.2051	15.2074	0	3	1	0.221673	0.35631	0.308513	0.581409	0.947906	0.652375	0.301598	0.900211	0.93321	0.640121	Q9H6Z4
O94832	MYO1D	MYO1D_HUMAN	Unconventional myosin-Id	16.0552	16.1538	16.3617	19.358	19.3075	19.6516	19.4802	21.3575	20.2573	+	+		cellular localization;early endosome to recycling endosome transport;forebrain development;negative regulation of phosphatase activity	actin filament binding;actin-dependent ATPase activity;ATP binding;calcium-dependent protein binding;calmodulin binding;microfilament motor activity;protein domain specific binding	apical dendrite;axolemma;axon;basolateral plasma membrane;brush border;cytoplasmic vesicle;cytosol;endosome;extracellular exosome;myelin sheath;myosin complex;neuron projection;neuronal cell body;plasma membrane raft;smooth endoplasmic reticulum	Chromosome and associated proteins;Cytoskeleton proteins;Exosome;Membrane trafficking;Protein phosphatases and associated proteins		IQ;Myosin_head;Myosin_TH1		NaN	19.439	20.8074	0	3	2	3.62856	0	2.78555	0.00144	4.17477	5.55139	0.768061	0.343106	0.925974	1.22638	O94832
Q06033	ITIH3	ITIH3_HUMAN	Inter-alpha-trypsin inhibitor heavy chain H3	18.7819	18.6037	18.3655	16.3206	17.3452	16.3696	19.4794	16.7333	16.593	+			hyaluronan metabolic process;platelet degranulation	endopeptidase inhibitor activity;serine-type endopeptidase inhibitor activity	extracellular exosome;extracellular region;platelet dense granule lumen			ITI_HC_C;VIT;VWA	R-HSA-114608	18.5837	17.3452	NaN	3	1	0	0.836124	0.0166479	0.44541	0.399402	-0.981778	-0.855688	0.3906	0.77675	0.923428	0.771368	Q06033
Q13162	PRDX4	PRDX4_HUMAN	Peroxiredoxin-4	22.7786	22.7803	22.842	22.7542	22.8297	23.2353	23.002	24.2896	24.2977	+			4-hydroxyproline metabolic process;cell redox homeostasis;extracellular matrix organization;hydrogen peroxide catabolic process;I-kappaB phosphorylation;male gonad development;negative regulation of male germ cell proliferation;neutrophil degranulation;protein maturation by protein folding;response to oxidative stress;spermatogenesis	protein homodimerization activity;thioredoxin peroxidase activity	cytosol;endoplasmic reticulum;extracellular exosome;extracellular region;ficolin-1-rich granule lumen;nucleus;secretory granule lumen;smooth endoplasmic reticulum	Exosome		1-cysPrx_C;AhpC-TSA	R-HSA-6798695	22.8003	22.9397	23.8631	3	3	3	1.24647	0.00552659	1.1595	0.0607636	1.06284	1.68426	0.948109	0.248883	0.923397	1.40823	Q13162
P19338	NCL	NUCL_HUMAN	Nucleolin	23.5317	23.5626	23.3414	25.0078	25.025	24.8049	25.535	26.1397	25.8901	+	+	+	angiogenesis;cellular response to epidermal growth factor stimulus;cellular response to leukemia inhibitory factor;negative regulation of translation;positive regulation of transcription by RNA polymerase II;positive regulation of transcription of nucleolar large rRNA by RNA polymerase I	DNA topoisomerase binding;identical protein binding;mRNA 5'-UTR binding;protein C-terminus binding;RNA binding;telomeric DNA binding	cell cortex;cytoplasmic ribonucleoprotein granule;extracellular exosome;membrane;nucleolus;nucleoplasm;nucleus;ribonucleoprotein complex	Chromosome and associated proteins;Pathogenic Escherichia coli infection;Ribosome biogenesis	Pathogenic Escherichia coli infection	RRM_1	R-HSA-6791226	23.4786	24.9459	25.8549	3	3	3	4.68494	0	3.64141	0.00093913	2.37638	6.1153	2.06494	0.0456159	0.909014	2.33592	P19338
O60565	GREM1	GREM1_HUMAN	Gremlin-1	24.0077	24.3269	23.9606	23.2503	23.7505	23.2747	25.0131	23.8561	24.1201	+			apoptotic process;branching involved in ureteric bud morphogenesis;cell migration involved in sprouting angiogenesis;cell morphogenesis;cell-cell signaling;collagen fibril organization;determination of dorsal identity;embryonic limb morphogenesis;limb development;mesenchymal to epithelial transition involved in metanephros morphogenesis;negative regulation of apoptotic process;negative regulation…	BMP binding;cytokine activity;morphogen activity;protein homodimerization activity;receptor ligand activity;transmembrane receptor protein tyrosine kinase activator activity;vascular endothelial growth factor receptor 2 binding	cell surface;extracellular space	TGF-beta signaling pathway	TGF-beta signaling pathway	DAN		24.0984	23.4251	24.3298	3	3	3	1.11918	0.012974	0.248579	0.801473	0.231355	0.406952	1.10175	0.193521	0.904634	1.54351	O60565
P17096	HMGA1	HMGA1_HUMAN	High mobility group protein HMG-I/HMG-Y	16.0598	16.1559	16.3581	23.2772	23.7063	23.0716	24.0497	24.241	24.4724	+	+		base-excision repair;DNA unwinding involved in DNA replication;establishment of integrated proviral latency;negative regulation of cell proliferation;negative regulation of chromatin silencing;negative regulation of transcription, DNA-templated;nuclear transport;nucleosome disassembly;oncogene-induced cell senescence;positive regulation of cellular senescence;positive regulation of transcription …	5'-deoxyribose-5-phosphate lyase activity;AT DNA binding;chromatin binding;DNA binding;DNA-(apurinic or apyrimidinic site) endonuclease activity;DNA-binding transcription factor activity, RNA polymerase II-specific;enhancer sequence-specific DNA binding;enzyme binding;nuclear receptor transcription coactivator activity;peroxisome proliferator activated receptor binding;retinoic acid receptor bind…	cytosol;focal adhesion;nucleoplasm;nucleus;RNA polymerase II transcription factor complex;senescence-associated heterochromatin focus;transcription factor complex	Chromosome and associated proteins;Transcription factors			R-HSA-162592;R-HSA-164843;R-HSA-175567;R-HSA-177539;R-HSA-180689;R-HSA-180910;R-HSA-2559584	NaN	23.3517	24.2543	0	3	3	7.59325	0	6.1382	0	8.06304	23.0015	1.80706	0.0645083	0.902613	2.13196	P17096
Q16531	DDB1	DDB1_HUMAN	DNA damage-binding protein 1	21.5616	21.9208	21.7907	23.08	22.4318	23.2667	24.992	23.5084	22.9731	+	+		cellular response to DNA damage stimulus;DNA damage response, detection of DNA damage;DNA repair;global genome nucleotide-excision repair;histone H2A monoubiquitination;interaction with symbiont;negative regulation of apoptotic process;nucleotide-excision repair;nucleotide-excision repair, DNA damage recognition;nucleotide-excision repair, DNA incision;nucleotide-excision repair, DNA incision, 5'…	cullin family protein binding;damaged DNA binding;DNA binding;protein binding, bridging;protein-containing complex binding;WD40-repeat domain binding	Cul4A-RING E3 ubiquitin ligase complex;Cul4B-RING E3 ubiquitin ligase complex;Cul4-RING E3 ubiquitin ligase complex;cytoplasm;extracellular exosome;extracellular space;nuclear chromosome, telomeric region;nucleoplasm;nucleus;protein-containing complex	DNA repair and recombination proteins;Hepatitis B;Human immunodeficiency virus 1 infection;Nucleotide excision repair;Ubiquitin mediated proteolysis;Ubiquitin system;Viral carcinogenesis	Hepatitis B;Human immunodeficiency virus 1 infection;Nucleotide excision repair;Ubiquitin mediated proteolysis;Viral carcinogenesis	CPSF_A	R-HSA-110314;R-HSA-5696394;R-HSA-5696395;R-HSA-5696400;R-HSA-6781823;R-HSA-6781827;R-HSA-6782135;R-HSA-6782210;R-HSA-8951664	21.7577	22.9262	23.8245	3	3	3	1.61072	0.000196026	1.553	0.0141938	2.06677	2.54245	0.616256	0.473764	0.898284	1.051	Q16531
Q8NBJ4	GOLM1	GOLM1_HUMAN	Golgi membrane protein 1	23.6988	23.7635	23.4691	23.7614	24.3438	24.0454	24.7542	24.9481	25.1339	+	+		cellular protein metabolic process;nucleus organization;post-translational protein modification;regulation of lipid metabolic process		endoplasmic reticulum lumen;extracellular space;Golgi apparatus;integral component of plasma membrane				R-HSA-381426;R-HSA-8957275	23.6438	24.0502	24.9454	3	3	3	3.02393	0	3.11112	0.00430108	1.30159	3.81227	1.95212	0.0512575	0.895198	2.23384	Q8NBJ4
Q8IWT0	ZBTB8OS	ARCH_HUMAN	Protein archease	16.0526	16.152	16.3562	16.5068	16.8261	16.8336	19.476	16.361	17.0118				tRNA splicing, via endonucleolytic cleavage and ligation	metal ion binding	nucleoplasm;tRNA-splicing ligase complex			Archease	R-HSA-6784531	NaN	16.7221	16.6864	0	3	2	0.58531	0.0642105	0.681967	0.165607	1.42933	1.23982	0.395743	0.777058	0.89413	0.774312	Q8IWT0
P54802	NAGLU	ANAG_HUMAN	Alpha-N-acetylglucosaminidase	21.8127	22.1386	21.9301	22.5981	22.223	22.8204	25.4592	22.5863	22.2679				cerebellar Purkinje cell layer development;glycosaminoglycan catabolic process;inner ear receptor cell development;locomotor rhythm;lysosome organization;middle ear morphogenesis;nervous system development;retinal rod cell development	alpha-N-acetylglucosaminidase activity	extracellular exosome;lysosomal lumen;lysosome	Exosome;Glycosaminoglycan degradation;Lysosome	Glycosaminoglycan degradation;Lysosome;Metabolic pathways	NAGLU;NAGLU_C;NAGLU_N	R-HSA-2024096;R-HSA-2206282	21.9605	22.5472	23.4378	3	3	3	0.543274	0.0788534	0.655892	0.176416	1.47731	1.21155	0.36063	0.817964	0.890627	0.724233	P54802
Q99674	CGREF1	CGRE1_HUMAN	Cell growth regulator with EF hand domain protein 1	20.5572	16.1526	20.0101	19.45	19.9452	19.3142	19.4801	20.9262	20.9742				cell adhesion;cell cycle arrest;negative regulation of cell proliferation	calcium ion binding	extracellular region					20.2836	19.5698	20.9502	2	3	2	0.317994	0.234667	0.455623	0.336226	1.55351	0.930148	0.779878	0.342364	0.890363	1.22575	Q99674
O95425	SVIL	SVIL_HUMAN	Supervillin	16.0563	16.1519	16.36	20.2755	20.1756	19.5394	19.4803	21.5938	21.5852	+	+		cytoskeleton organization;positive regulation of cytokinesis;skeletal muscle tissue development	actin filament binding	actin cytoskeleton;cleavage furrow;costamere;cytoplasm;cytosol;focal adhesion;invadopodium;microtubule minus-end;midbody;nucleus;plasma membrane;podosome	Cytoskeleton proteins		Gelsolin;VHP		NaN	19.9968	21.5895	0	3	2	3.25976	0	2.57033	0.00210101	4.69703	5.16856	0.529372	0.578839	0.889589	0.946474	O95425
Q5JTB6	PLAC9	PLAC9_HUMAN	Placenta-specific protein 9	23.6211	24.1292	23.2503	23.3542	23.0997	23.6425	24.7074	24.3551	23.7004	+					extracellular region			PLAC9		23.6668	23.3655	24.2543	3	3	3	1.00183	0.0193688	0.685552	0.288163	0.587466	0.996021	1.24892	0.168451	0.888844	1.66413	Q5JTB6
P17931	LGALS3	LEG3_HUMAN	Galectin-3	24.3582	24.9942	24.8386	24.4835	24.4346	24.589	24.2216	25.7319	26.2156				antimicrobial humoral immune response mediated by antimicrobial peptide;eosinophil chemotaxis;epithelial cell differentiation;innate immune response;killing of cells of other organism;macrophage chemotaxis;monocyte chemotaxis;mononuclear cell migration;mRNA processing;negative regulation of endocytosis;negative regulation of extrinsic apoptotic signaling pathway;negative regulation of immunologic…	carbohydrate binding;chemoattractant activity;IgE binding;laminin binding;oligosaccharide binding;protein phosphatase binding;protein phosphatase inhibitor activity;RNA binding	cell surface;collagen-containing extracellular matrix;cytoplasm;extracellular exosome;extracellular region;extracellular space;ficolin-1-rich granule membrane;immunological synapse;membrane;mitochondrial inner membrane;nucleus;other organism cell;plasma membrane;secretory granule membrane;spliceosomal complex	Exosome;Lectins		Gal-bind_lectin	R-HSA-6798695;R-HSA-879415;R-HSA-8939246;R-HSA-8941333	24.7303	24.5024	25.3897	3	3	3	0.555564	0.106929	0.45032	0.451531	0.659346	0.794131	0.668268	0.431597	0.887313	1.10605	P17931
Q76M96	CCDC80	CCD80_HUMAN	Coiled-coil domain-containing protein 80	27.4919	27.3922	27.3722	25.7083	25.2607	25.7085	26.8079	26.3563	26.1609	+	+		extracellular matrix organization;positive regulation of cell-substrate adhesion;response to bacterium	fibronectin binding;heparin binding	basement membrane;interstitial matrix			DUF4174		27.4187	25.5592	26.4417	3	3	3	3.5573	0	2.12766	0.0161123	-0.977057	-2.47271	1.65598	0.0865561	0.88253	1.99283	Q76M96
P50281	MMP14	MMP14_HUMAN	Matrix metalloproteinase-14	26.416	25.9056	26.5214	24.5539	25.6725	23.9884	24.8879	25.8795	26.0778	+			angiogenesis;astrocyte cell migration;branching morphogenesis of an epithelial tube;cell motility;chondrocyte proliferation;collagen catabolic process;craniofacial suture morphogenesis;embryonic cranial skeleton morphogenesis;endochondral ossification;endodermal cell differentiation;endothelial cell proliferation;extracellular matrix disassembly;head development;lung development;male gonad develo…	endopeptidase activity;integrin binding;metalloaminopeptidase activity;metalloendopeptidase activity;serine-type endopeptidase activity;zinc ion binding	cytoplasmic vesicle;cytosol;extracellular matrix;extracellular space;focal adhesion;Golgi lumen;integral component of plasma membrane;intermediate filament cytoskeleton;macropinosome;melanosome;nucleus;plasma membrane	GnRH signaling pathway;Parathyroid hormone synthesis, secretion and action;Peptidases;TNF signaling pathway	GnRH signaling pathway;Parathyroid hormone synthesis, secretion and action;TNF signaling pathway	DUF3377;Hemopexin;Peptidase_M10;PG_binding_1	R-HSA-1442490;R-HSA-1474228;R-HSA-1592389	26.281	24.7382	25.6151	3	3	3	1.1609	0.00480169	0.736997	0.237481	-0.665918	-1.08408	0.641815	0.456227	0.876844	1.07365	P50281
P39687	ANP32A	AN32A_HUMAN	Acidic leucine-rich nuclear phosphoprotein 32 family member A	22.5021	21.9678	21.8756	23.8931	24.3228	23.7882	24.432	25.0887	25.0962	+	+		intracellular signal transduction;nucleocytoplasmic transport;regulation of mRNA stability	histone binding;RNA binding	cytoplasm;endoplasmic reticulum;nucleoplasm;nucleus;perinuclear region of cytoplasm	Messenger RNA biogenesis			R-HSA-450520	22.1152	24.0014	24.8723	3	3	3	3.80301	0	3.14071	0.0015	2.75714	5.57767	1.47265	0.117076	0.870934	1.83639	P39687
P01210	PENK	PENK_HUMAN	Proenkephalin-A	20.4307	20.1095	20.74	20.7207	21.6459	20.9042	19.4766	23.1186	23.2688				aggressive behavior;aging;behavioral fear response;cellular protein metabolic process;cellular response to cAMP;cellular response to oxidative stress;cellular response to transforming growth factor beta stimulus;cellular response to virus;cellular response to vitamin D;chemical synaptic transmission;G protein-coupled receptor signaling pathway;general adaptation syndrome, behavioral process;glial…	neuropeptide hormone activity;opioid peptide activity;opioid receptor binding	axon terminus;cell body fiber;dendrite;endoplasmic reticulum lumen;extracellular region;neuronal cell body;neuronal dense core vesicle lumen;perikaryon;plasma membrane;symmetric synapse;synaptic vesicle lumen	Neuroactive ligand-receptor interaction;Transporters	Neuroactive ligand-receptor interaction	Opiods_neuropep	R-HSA-375276;R-HSA-381426;R-HSA-418594;R-HSA-8957275	20.4268	21.0903	23.1937	3	3	2	0.396503	0.165289	0.538049	0.253932	1.52791	1.0515	0.272492	0.930399	0.864411	0.587382	P01210
Q02952	AKAP12	AKA12_HUMAN	A-kinase anchor protein 12	21.3298	21.5754	21.3674	23.1462	23.4284	22.4598	24.8309	23.2744	23.4986	+	+		adenylate cyclase-inhibiting G protein-coupled receptor signaling pathway;G protein-coupled receptor signaling pathway;modulation of chemical synaptic transmission;positive regulation of protein kinase A signaling;protein targeting;regulation of protein kinase A signaling;regulation of protein kinase C signaling	adenylate cyclase binding;protein kinase A binding	cell cortex;cytoplasm;cytoskeleton;cytosol;focal adhesion;plasma membrane;Schaffer collateral - CA1 synapse	Signaling proteins		RII_binding_1;WSK		21.4242	23.0114	23.868	3	3	3	2.27623	0	2.11614	0.00525686	2.44379	3.53279	0.690784	0.421087	0.856525	1.12033	Q02952
P28074	PSMB5	PSB5_HUMAN	Proteasome subunit beta type-5	21.7938	21.7097	21.8623	22.2579	22.2357	22.4895	22.6716	23.3907	23.4865	+	+		post-translational protein modification;proteasomal protein catabolic process;proteasomal ubiquitin-independent protein catabolic process;proteasome-mediated ubiquitin-dependent protein catabolic process;protein deubiquitination;proteolysis;response to oxidative stress;viral process	endopeptidase activity;peptidase activity;threonine-type endopeptidase activity	centrosome;cytoplasm;cytosol;extracellular exosome;nucleoplasm;nucleus;proteasome complex;proteasome core complex;proteasome core complex, beta-subunit complex	Peptidases;Proteasome	Proteasome	Proteasome	R-HSA-1169091;R-HSA-1234176;R-HSA-1236974;R-HSA-1236978;R-HSA-174084;R-HSA-174113;R-HSA-174154;R-HSA-174178;R-HSA-174184;R-HSA-180534;R-HSA-180585;R-HSA-187577;R-HSA-195253;R-HSA-202424;R-HSA-211733;R-HSA-2467813;R-HSA-2871837;R-HSA-349425;R-HSA-350562;R-HSA-382556;R-HSA-450408;R-HSA-4608870;R-HSA-4641257;R-HSA-4641258;R-HSA-5358346;R-HSA-5362768;R-HSA-5607761;R-HSA-5607764;R-HSA-5610780;R-HSA-56…	21.7886	22.3277	23.1829	3	3	3	2.64625	0	2.22853	0.00861075	1.39431	3.0252	1.47107	0.120711	0.855217	1.82102	P28074
P38117	ETFB	ETFB_HUMAN	Electron transfer flavoprotein subunit beta	16.0557	16.1556	16.3575	19.292	18.7266	18.6233	19.481	19.3824	20.3288	+	+		fatty acid beta-oxidation using acyl-CoA dehydrogenase	electron transfer activity	cytosol;mitochondrial matrix;mitochondrion	Energy metabolism		ETF	R-HSA-611105;R-HSA-8876725	NaN	18.8806	19.8556	0	3	2	4.20346	0	3.45732	0.0014026	3.54117	6.8998	1.09433	0.20745	0.850135	1.50396	P38117
Q9NQP4	PFDN4	PFD4_HUMAN	Prefoldin subunit 4	16.0509	19.6059	16.3583	21.7655	21.7745	21.6605	24.0043	21.5735	22.148	+	+		protein folding	chaperone binding;unfolded protein binding	cytoplasm;cytosol;mitochondrion;nucleus;prefoldin complex	Chaperones and folding catalysts		Prefoldin_2	R-HSA-389957	19.6059	21.7335	22.5753	1	3	3	2.17658	0	1.74482	0.00609662	5.23689	3.37154	0.500805	0.640996	0.841735	0.900821	Q9NQP4
Q6KF10	GDF6	GDF6_HUMAN	Growth/differentiation factor 6	25.6324	25.4882	25.4732	20.8596	21.4623	20.8215	24.1263	20.584	20.9439	+	+		activin receptor signaling pathway;apoptotic process;BMP signaling pathway;cell development;fat cell differentiation;pathway-restricted SMAD protein phosphorylation;positive regulation of chondrocyte differentiation;positive regulation of neuron differentiation;positive regulation of p38MAPK cascade;positive regulation of pathway-restricted SMAD protein phosphorylation;positive regulation of tran…	cytokine activity;growth factor activity;protein homodimerization activity;transforming growth factor beta receptor binding	extracellular space	Cytokine-cytokine receptor interaction;Cytokines and growth factors;Hippo signaling pathway;TGF-beta signaling pathway	Cytokine-cytokine receptor interaction;Hippo signaling pathway;TGF-beta signaling pathway	TGF_beta;TGFb_propeptide		25.5313	21.0478	21.8847	3	3	3	2.18013	0	1.49783	0.0112205	-3.64656	-2.74854	0.296554	0.908784	0.836912	0.622445	Q6KF10
Q9NPH3	IL1RAP	IL1AP_HUMAN	Interleukin-1 receptor accessory protein	20.6396	20.8956	21.2876	19.2035	19.2383	19.1865	19.4773	20.8492	19.7845	+			cytokine-mediated signaling pathway;immune response;inflammatory response;innate immune response;interleukin-1-mediated signaling pathway;interleukin-2 biosynthetic process;interleukin-33-mediated signaling pathway;interleukin-4 secretion;positive regulation of interleukin-13 production;positive regulation of interleukin-5 production;positive regulation of interleukin-6 secretion;positive regulat…	interleukin-1 receptor activity;interleukin-33 receptor activity	extracellular region;glutamatergic synapse;integral component of plasma membrane;membrane;plasma membrane	Cytokine receptors;Cytokine-cytokine receptor interaction;Inflammatory mediator regulation of TRP channels;MAPK signaling pathway;Th17 cell differentiation	Cytokine-cytokine receptor interaction;Inflammatory mediator regulation of TRP channels;MAPK signaling pathway;Th17 cell differentiation	TIR	R-HSA-1257604;R-HSA-388844;R-HSA-6811558;R-HSA-9014826;R-HSA-9014843;R-HSA-9020702	20.9409	19.2094	20.3169	3	3	2	1.98731	7.7266e-05	0.925459	0.121394	-0.903915	-1.3771	0.92991	0.279018	0.82756	1.34353	Q9NPH3
P13798	APEH	ACPH_HUMAN	Acylamino-acid-releasing enzyme	20.8456	16.1591	16.3596	22.3935	22.5298	22.4103	25.3906	22.3112	22.1119	+	+		amyloid-beta metabolic process;neutrophil degranulation;proteolysis;translational termination	identical protein binding;omega peptidase activity;RNA binding;serine-type endopeptidase activity	cytosol;extracellular exosome;extracellular region;ficolin-1-rich granule lumen;nuclear membrane	Peptidases		Peptidase_S9	R-HSA-6798695;R-HSA-72764	20.8456	22.4445	23.2712	1	3	3	1.63938	7.86687e-05	1.37487	0.0121609	5.48315	2.65926	0.318912	0.885935	0.826717	0.655019	P13798
Q07021	C1QBP	C1QBP_HUMAN	Complement component 1 Q subcomponent-binding protein, mitochondrial	16.054	16.1534	16.3611	18.9964	19.3768	18.6222	19.4776	19.8547	20.1352	+	+		apoptotic process;blood coagulation, intrinsic pathway;complement activation, classical pathway;immune response;innate immune response;mature ribosome assembly;mRNA processing;negative regulation of defense response to virus;negative regulation of interferon-gamma production;negative regulation of interleukin-12 production;negative regulation of MDA-5 signaling pathway;negative regulation of mRNA…	adrenergic receptor binding;complement component C1q binding;hyaluronic acid binding;kininogen binding;mitochondrial ribosome binding;mRNA binding;protein kinase C binding;transcription corepressor activity;transcription factor binding;translation activator activity	cell surface;cytoplasm;cytosol;extracellular space;GABA-ergic synapse;glutamatergic synapse;membrane;mitochondrial matrix;mitochondrion;nucleolus;nucleus;plasma membrane;presynaptic active zone	Glycosaminoglycan binding proteins		MAM33	R-HSA-140837	NaN	18.9985	19.995	0	3	2	4.82106	0	4.17623	0	3.63301	8.84138	1.33232	0.161	0.824039	1.68373	Q07021
Q07866	KLC1	KLC1_HUMAN	Kinesin light chain 1	16.0551	16.1552	16.3536	18.0091	17.7667	18.5894	19.482	18.7655	18.5467	+	+		antigen processing and presentation of exogenous peptide antigen via MHC class II;intracellular protein transport;microtubule-based movement;protein localization to synapse;retrograde vesicle-mediated transport, Golgi to endoplasmic reticulum;stress granule disassembly;viral process	microtubule motor activity;motor activity;tubulin binding	cytoplasmic vesicle;cytosol;growth cone;kinesin complex;membrane;microtubule;neuronal cell body	Cytoskeleton proteins;Messenger RNA biogenesis;Salmonella infection	Salmonella infection	TPR_7	R-HSA-2132295;R-HSA-5625970;R-HSA-6811434;R-HSA-983189	NaN	18.1217	18.6561	0	3	2	3.48505	0	3.1241	0.00141176	2.74341	5.5336	1.01801	0.248154	0.809661	1.41223	Q07866
Q6DD88	ATL3	ATLA3_HUMAN	Atlastin-3	16.0551	16.1519	16.3597	19.156	18.7068	20.0464	19.4741	20.6232	20.2316	+	+		endoplasmic reticulum organization;Golgi organization;positive regulation of endoplasmic reticulum tubular network organization;protein homooligomerization	GTP binding;GTPase activity;identical protein binding	endoplasmic reticulum;endoplasmic reticulum tubular network;endoplasmic reticulum tubular network membrane;integral component of membrane;membrane	Membrane trafficking		GBP;GBP_C		NaN	19.3031	20.4274	0	3	2	3.65148	0	3.44636	0.0015	3.92073	7.1409	0.710632	0.418739	0.806566	1.12277	Q6DD88
P04424	ASL	ARLY_HUMAN	Argininosuccinate lyase	20.9723	21.1114	20.8652	20.0322	19.235	20.3043	19.481	21.538	20.9629	+			ammonia assimilation cycle;arginine biosynthetic process via ornithine;locomotory behavior;post-embryonic development;urea cycle	argininosuccinate lyase activity;identical protein binding	cytoplasm;cytosol;extracellular exosome	Alanine, aspartate and glutamate metabolism;Arginine biosynthesis;Exosome	Alanine, aspartate and glutamate metabolism;Arginine biosynthesis;Biosynthesis of amino acids;Metabolic pathways	ASL_C2;Lyase_1	R-HSA-70635	20.983	19.8572	21.2504	3	3	2	0.68773	0.0478431	0.201426	0.811563	-0.322347	-0.394614	0.508673	0.641508	0.803446	0.901078	P04424
O43795	MYO1B	MYO1B_HUMAN	Unconventional myosin-Ib	19.6513	16.1562	19.9018	19.7815	19.2854	20.4603	19.4812	21.5722	20.8411				actin filament bundle assembly;actin filament organization;actin filament-based movement;post-Golgi vesicle-mediated transport	actin filament binding;actin-dependent ATPase activity;ATP binding;cadherin binding;calmodulin binding;microfilament motor activity;phosphatidylinositol-3,4,5-trisphosphate binding;phosphatidylinositol-4,5-bisphosphate binding	actin filament;apical part of cell;brush border;cell periphery;cytoplasm;early endosome;endosome membrane;extracellular exosome;filopodium;myosin complex;perinuclear region of cytoplasm;plasma membrane	Chromosome and associated proteins;Cytoskeleton proteins;Exosome;Membrane trafficking;Protein phosphatases and associated proteins		IQ;Myosin_head;Myosin_TH1		19.7766	19.8424	21.2067	2	3	2	0.574464	0.0554468	0.692808	0.135728	2.06172	1.32558	0.490486	0.66481	0.789099	0.875868	O43795
Q9UHB6	LIMA1	LIMA1_HUMAN	LIM domain and actin-binding protein 1	22.9521	22.8808	23.496	22.8009	23.0093	22.5184	24.3773	23.1828	23.1316				actin filament bundle assembly;cell migration;cholesterol homeostasis;cholesterol metabolic process;intestinal cholesterol absorption;negative regulation of actin filament depolymerization;ruffle organization	actin filament binding;actin monomer binding;cadherin binding;metal ion binding	actin cytoskeleton;brush border membrane;cleavage furrow;cytosol;focal adhesion;plasma membrane;ruffle;stress fiber	Cytoskeleton proteins		LIM		23.1096	22.7762	23.5639	3	3	3	0.690734	0.0719411	0.430894	0.536145	0.454251	0.697826	0.848685	0.338073	0.787699	1.24816	Q9UHB6
Q9UIQ6	LNPEP	LCAP_HUMAN	Leucyl-cystinyl aminopeptidase	18.5106	18.2067	18.6495	17.4177	16.1233	17.9701	19.4751	17.7674	16.5986				antigen processing and presentation of exogenous peptide antigen via MHC class I, TAP-independent;cell-cell signaling;female pregnancy;negative regulation of cold-induced thermogenesis;peptide catabolic process;protein catabolic process;protein polyubiquitination;proteolysis;SMAD protein signal transduction	aminopeptidase activity;metalloaminopeptidase activity;metallopeptidase activity;peptide binding;zinc ion binding	cytoplasm;cytoplasmic vesicle membrane;cytosol;early endosome lumen;extracellular region;integral component of plasma membrane;lysosomal membrane;membrane;perinuclear region of cytoplasm	Peptidases;Renin-angiotensin system	Renin-angiotensin system	ERAP1_C;Peptidase_M1	R-HSA-1236977;R-HSA-1445148;R-HSA-983168	18.4556	17.6939	17.7674	3	2	1	0.450519	0.13854	0.23665	0.7307	-0.508545	-0.486473	0.318662	0.893889	0.776698	0.648039	Q9UIQ6
P48739	PITPNB	PIPNB_HUMAN	Phosphatidylinositol transfer protein beta isoform	22.6978	22.6472	22.6448	21.9891	22.3438	22.3926	23.8166	22.7008	22.5336	+			lipid metabolic process;nucleus organization;phospholipid transport;retrograde vesicle-mediated transport, Golgi to endoplasmic reticulum	phosphatidylcholine binding;phosphatidylcholine transporter activity;phosphatidylinositol binding;phosphatidylinositol transporter activity	cytoplasm;endoplasmic reticulum membrane;Golgi membrane			IP_trans	R-HSA-1483196	22.6633	22.2418	23.017	3	3	3	0.796659	0.049917	0.366853	0.64167	0.353755	0.586595	0.852922	0.33644	0.775178	1.24568	P48739
P02452	COL1A1	CO1A1_HUMAN	Collagen alpha-1(I) chain	33.8917	33.7318	33.4007	31.9566	32.3972	31.8817	33.7123	32.5589	32.2887	+			blood coagulation;blood vessel development;bone trabecula formation;cartilage development involved in endochondral bone morphogenesis;cellular response to amino acid stimulus;cellular response to epidermal growth factor stimulus;cellular response to fibroblast growth factor stimulus;cellular response to fluoride;cellular response to mechanical stimulus;cellular response to retinoic acid;cellular …	extracellular matrix structural constituent;extracellular matrix structural constituent conferring tensile strength;identical protein binding;metal ion binding;platelet-derived growth factor binding;protease binding	collagen type I trimer;collagen-containing extracellular matrix;cytoplasm;endoplasmic reticulum lumen;extracellular matrix;extracellular region;extracellular space;Golgi apparatus;secretory granule	AGE-RAGE signaling pathway in diabetic complications;Amoebiasis;ECM-receptor interaction;Focal adhesion;Glycosaminoglycan binding proteins;Human papillomavirus infection;PI3K-Akt signaling pathway;Platelet activation;Protein digestion and absorption;Relaxin signaling pathway	AGE-RAGE signaling pathway in diabetic complications;Amoebiasis;ECM-receptor interaction;Focal adhesion;Human papillomavirus infection;PI3K-Akt signaling pathway;Platelet activation;Protein digestion and absorption;Relaxin signaling pathway	COLFI;Collagen;VWC	R-HSA-114604;R-HSA-1442490;R-HSA-1474244;R-HSA-1650814;R-HSA-198933;R-HSA-2022090;R-HSA-202733;R-HSA-216083;R-HSA-2214320;R-HSA-2243919;R-HSA-3000170;R-HSA-3000171;R-HSA-3000178;R-HSA-3000480;R-HSA-430116;R-HSA-75892;R-HSA-76009;R-HSA-8874081;R-HSA-8940973;R-HSA-8948216	33.6747	32.0785	32.8533	3	3	3	1.69927	0.000223958	0.828044	0.163457	-0.821452	-1.24491	0.76663	0.386531	0.774782	1.16473	P02452
Q99650	OSMR	OSMR_HUMAN	Oncostatin-M-specific receptor subunit beta	19.5918	19.6891	19.2283	17.8854	18.9586	18.1591	19.475	18.6803	19.1629	+			cytokine-mediated signaling pathway;oncostatin-M-mediated signaling pathway;positive regulation of acute inflammatory response;positive regulation of cell proliferation;response to cytokine	cytokine binding;cytokine receptor activity;growth factor binding	apical plasma membrane;external side of plasma membrane;oncostatin-M receptor complex;plasma membrane;receptor complex	Cytokine receptors;Cytokine-cytokine receptor interaction;Jak-STAT signaling pathway;PI3K-Akt signaling pathway	Cytokine-cytokine receptor interaction;Jak-STAT signaling pathway;PI3K-Akt signaling pathway	fn3	R-HSA-6788467	19.503	18.3344	18.9216	3	3	2	1.43042	0.00234254	0.665658	0.408062	-0.396971	-0.843966	0.908741	0.311457	0.771716	1.29403	Q99650
Q14699	RFTN1	RFTN1_HUMAN	Raftlin	18.5007	19.2476	16.3635	19.848	19.3151	19.5867	19.481	21.1893	20.3871	+	+		B cell receptor signaling pathway;dsRNA transport;interleukin-17 production;membrane raft assembly;positive regulation of growth rate;protein localization to membrane raft;protein transport into membrane raft;response to exogenous dsRNA;T cell antigen processing and presentation;T cell receptor signaling pathway;toll-like receptor 3 signaling pathway	double-stranded RNA binding	cytoplasm;early endosome;endosome;extracellular exosome;membrane raft;plasma membrane;protein-containing complex			Raftlin		18.8742	19.5833	20.7882	2	3	2	1.12483	0.00295197	1.09384	0.0342794	2.3152	1.93712	0.675889	0.455956	0.769201	1.07301	Q14699
P61019	RAB2A	RAB2A_HUMAN	Ras-related protein Rab-2A	20.6168	19.439	16.3554	19.5188	19.2311	19.7717	19.4801	20.7882	20.5605				endoplasmic reticulum to Golgi vesicle-mediated transport;Golgi organization;intracellular protein transport;post-translational protein modification;Rab protein signal transduction	GDP binding;GTP binding;GTPase activity	cytosol;endoplasmic reticulum membrane;endoplasmic reticulum-Golgi intermediate compartment membrane;extracellular exosome;Golgi apparatus;Golgi membrane;lysosomal membrane;melanosome;nucleus	AMPK signaling pathway;Exosome;GTP-binding proteins;Membrane trafficking	AMPK signaling pathway	Ras	R-HSA-162658;R-HSA-8873719	20.0279	19.5072	20.6744	2	3	2	0.342985	0.214016	0.479816	0.314601	1.47257	0.960569	0.823671	0.347709	0.769113	1.21572	P61019
P60228	EIF3E	EIF3E_HUMAN	Eukaryotic translation initiation factor 3 subunit E	16.0564	16.149	16.3604	17.9549	17.7215	18.2135	19.4786	18.6752	18.0434	+	+		formation of cytoplasmic translation initiation complex;negative regulation of translational initiation;nuclear-transcribed mRNA catabolic process, nonsense-mediated decay;positive regulation of mRNA binding;positive regulation of translation;regulation of translational initiation;translational initiation	cadherin binding;protein N-terminus binding;RNA binding;translation initiation factor activity	cytoplasm;cytosol;eukaryotic 43S preinitiation complex;eukaryotic 48S preinitiation complex;eukaryotic translation initiation factor 3 complex;eukaryotic translation initiation factor 3 complex, eIF3e;extracellular exosome;membrane;nuclear body;nucleoplasm;nucleus;PML body	Exosome;Hepatitis C;Proteasome;RNA transport;Translation factors	Hepatitis C;RNA transport	eIF3_N;PCI	R-HSA-156827;R-HSA-72649;R-HSA-72689;R-HSA-72695;R-HSA-72702;R-HSA-72706	NaN	17.9633	18.3593	0	3	2	2.93023	0	2.40734	0.00327381	2.54379	4.07065	0.810774	0.355215	0.769102	1.20376	P60228
Q9NVD7	PARVA	PARVA_HUMAN	Alpha-parvin	20.4502	21.0292	16.361	21.0673	21.2379	21.303	23.5387	21.2899	21.0826	+			actin cytoskeleton reorganization;actin-mediated cell contraction;cell projection assembly;cilium assembly;establishment or maintenance of cell polarity;heterotypic cell-cell adhesion;outflow tract septum morphogenesis;regulation of cell shape;smooth muscle cell chemotaxis;sprouting angiogenesis;substrate adhesion-dependent cell spreading	actin binding;cadherin binding	actin cytoskeleton;cytoplasm;cytosol;focal adhesion;plasma membrane;Z disc	Cytoskeleton proteins;Exosome;Focal adhesion	Focal adhesion	CH	R-HSA-446343;R-HSA-446353;R-HSA-446388	20.7397	21.2027	21.9704	2	3	3	0.683967	0.0252714	0.740564	0.105068	2.69023	1.44143	0.413436	0.779597	0.767674	0.775756	Q9NVD7
P17936	IGFBP3	IBP3_HUMAN	Insulin-like growth factor-binding protein 3	30.294	29.9948	29.6702	29.6141	30.1721	29.542	29.5119	31.0299	31.0863				apoptotic process;cellular protein metabolic process;negative regulation of cell proliferation;negative regulation of protein phosphorylation;negative regulation of signal transduction;negative regulation of smooth muscle cell migration;negative regulation of smooth muscle cell proliferation;osteoblast differentiation;positive regulation of apoptotic process;positive regulation of insulin-like gr…	fibronectin binding;insulin-like growth factor binding;insulin-like growth factor I binding;insulin-like growth factor II binding;metal ion binding;protein tyrosine phosphatase activator activity	endoplasmic reticulum lumen;extracellular region;extracellular space;insulin-like growth factor binding protein complex;insulin-like growth factor ternary complex;nucleus	Cellular senescence;Exosome;p53 signaling pathway;Transcriptional misregulation in cancer	Cellular senescence;p53 signaling pathway;Transcriptional misregulation in cancer	IGFBP;Thyroglobulin_1	R-HSA-381426;R-HSA-6803211;R-HSA-8957275	29.9863	29.776	30.5427	3	3	3	0.496886	0.154491	0.436541	0.49295	0.556401	0.745616	0.623918	0.506749	0.76669	1.01849	P17936
Q9NZN3	EHD3	EHD3_HUMAN	EH domain-containing protein 3	16.054	16.1524	16.3615	16.8348	17.196	16.483	19.4793	16.7304	16.6016				blood coagulation;cilium assembly;early endosome to Golgi transport;endocytic recycling;Golgi to lysosome transport;positive regulation of voltage-gated calcium channel activity;protein homooligomerization;protein localization to plasma membrane;protein transport;receptor recycling;regulation of cardiac conduction;regulation of cardiac muscle cell membrane potential;regulation of cardiac muscle c…	ATP binding;calcium ion binding;GTP binding;nucleic acid binding	ciliary pocket membrane;cytoplasm;cytosol;endocytic vesicle;endosome membrane;focal adhesion;myelin sheath;nucleus;perinuclear region of cytoplasm;recycling endosome membrane	Endocytosis;Membrane trafficking	Endocytosis	Dynamin_N;EF-hand_4;EHD_N	R-HSA-983231	NaN	16.8379	NaN	0	3	0	0.561101	0.0746949	NaN	1	0	NaN	0.327859	0.882076	0.765828	0.659738	Q9NZN3
P49773	HINT1	HINT1_HUMAN	Adenosine 5'-monophosphoramidase HINT1	23.8287	23.7436	23.4986	24.0102	24.466	23.8145	26.3013	24.0747	24.1971				intrinsic apoptotic signaling pathway by p53 class mediator;positive regulation of calcium-mediated signaling;purine ribonucleotide catabolic process;regulation of transcription, DNA-templated;signal transduction	hydrolase activity;nucleotide binding;protein kinase C binding	cytoskeleton;cytosol;extracellular exosome;histone deacetylase complex;nucleus;plasma membrane	Exosome		HIT		23.6903	24.0969	24.8577	3	3	3	0.626039	0.0616816	0.73345	0.16	1.16744	1.25611	0.435816	0.760619	0.760836	0.802575	P49773
P50395	GDI2	GDIB_HUMAN	Rab GDP dissociation inhibitor beta	24.5194	24.779	24.364	25.0305	25.0507	25.0232	26.0471	25.6674	25.668	+	+	+	neutrophil degranulation;protein transport;regulation of small GTPase mediated signal transduction;signal transduction;small GTPase mediated signal transduction	GTPase activator activity;Rab GDP-dissociation inhibitor activity;RNA binding;small GTPase binding	azurophil granule lumen;cytoplasm;cytosol;extracellular exosome;extracellular region;focal adhesion;Golgi apparatus;membrane;myelin sheath;secretory granule lumen;synapse;vesicle	Exosome		GDI	R-HSA-194840;R-HSA-6798695;R-HSA-8876198	24.5541	25.0348	25.7941	3	3	3	3.41294	0	2.67859	0.00625178	1.24003	3.30636	2.40889	0.0457255	0.759364	2.32421	P50395
Q02297	NRG1	NRG1_HUMAN	Pro-neuregulin-1, membrane-bound isoform	16.0546	19.6427	16.3595	20.1427	20.3384	20.1959	19.4819	21.6825	21.7856	+	+		activation of MAPK activity;activation of protein kinase B activity;activation of transmembrane receptor protein tyrosine kinase activity;cardiac conduction system development;cardiac muscle cell differentiation;cardiac muscle cell myoblast differentiation;cell communication;cell morphogenesis;cell proliferation;cellular protein complex disassembly;chemorepulsion involved in interneuron migration…	chemorepellent activity;cytokine activity;ErbB-2 class receptor binding;ErbB-3 class receptor binding;growth factor activity;integrin binding;phosphatidylinositol-4,5-bisphosphate 3-kinase activity;protein tyrosine kinase activator activity;protein tyrosine kinase activity;Ras guanyl-nucleotide exchange factor activity;receptor tyrosine kinase binding;signaling receptor binding;transcription core…	apical plasma membrane;axon;cytoplasm;extracellular region;extracellular space;GABA-ergic synapse;glutamatergic synapse;integral component of plasma membrane;integral component of postsynaptic density membrane;integral component of presynaptic active zone membrane;membrane;neuromuscular junction;nucleoplasm	Cytokines and growth factors;EGFR tyrosine kinase inhibitor resistance;ErbB signaling pathway;Glycosaminoglycan binding proteins	EGFR tyrosine kinase inhibitor resistance;ErbB signaling pathway	EGF;I-set;Neuregulin	R-HSA-1227986;R-HSA-1236394;R-HSA-1250196;R-HSA-1250342;R-HSA-1250347;R-HSA-1251985;R-HSA-1257604;R-HSA-1306955;R-HSA-1358803;R-HSA-1963640;R-HSA-1963642;R-HSA-2219530;R-HSA-5673001;R-HSA-6785631;R-HSA-6811558;R-HSA-8847993;R-HSA-8863795	19.6427	20.2257	21.7341	1	3	2	1.40695	0.000259067	1.24227	0.0194737	3.63106	2.30911	0.429953	0.762055	0.757658	0.794553	Q02297
Q6GMV3	PTRHD1	PTRD1_HUMAN	Putative peptidyl-tRNA hydrolase PTRHD1	16.052	16.154	16.359	20.1095	20.2819	19.288	19.481	21.3412	21.1083	+	+			aminoacyl-tRNA hydrolase activity				PTH2		NaN	19.8932	21.2248	0	3	2	3.41952	0	2.77736	0.000765957	4.45519	5.6249	0.495607	0.670615	0.750366	0.871913	Q6GMV3
P55287	CDH11	CAD11_HUMAN	Cadherin-11	25.8831	25.8748	25.5799	24.4937	25.0115	24.2604	25.9463	24.966	25.1005	+			adherens junction organization;calcium-dependent cell-cell adhesion via plasma membrane cell adhesion molecules;cell adhesion;cell morphogenesis;cell-cell adhesion;cell-cell adhesion mediated by cadherin;cell-cell junction assembly;corticospinal tract morphogenesis;homophilic cell adhesion via plasma membrane adhesion molecules;modulation of chemical synaptic transmission;ossification;skeletal sy…	cadherin binding;calcium ion binding;cytoskeletal protein binding;protein homodimerization activity	catenin complex;cell surface;cell-cell adherens junction;cytoplasm;extracellular exosome;glutamatergic synapse;integral component of membrane;plasma membrane;Schaffer collateral - CA1 synapse	Cell adhesion molecules		Cadherin;Cadherin_C	R-HSA-418990	25.7793	24.5885	25.3376	3	3	3	1.58015	0.00117427	0.614688	0.407347	-0.441685	-0.845118	0.924219	0.3122	0.749055	1.29442	P55287
Q12884	FAP	SEPR_HUMAN	Prolyl endopeptidase FAP	24.564	24.2531	24.0362	22.7609	22.3891	23.0805	23.0511	23.903	23.5113	+			angiogenesis;cell adhesion;endothelial cell migration;melanocyte apoptotic process;melanocyte proliferation;mitotic cell cycle arrest;negative regulation of cell proliferation involved in contact inhibition;negative regulation of extracellular matrix disassembly;negative regulation of extracellular matrix organization;positive regulation of cell cycle arrest;positive regulation of execution phase…	dipeptidyl-peptidase activity;endopeptidase activity;integrin binding;metalloendopeptidase activity;peptidase activity;protease binding;protein dimerization activity;protein homodimerization activity;serine-type endopeptidase activity;serine-type peptidase activity	apical part of cell;basal part of cell;cell surface;cytoplasm;extracellular space;focal adhesion;integral component of membrane;invadopodium membrane;lamellipodium;lamellipodium membrane;plasma membrane;ruffle membrane	Peptidases		DPPIV_N;Peptidase_S9		24.2844	22.7435	23.4885	3	3	3	2.28797	5.11182e-05	1.28713	0.0688883	-0.795976	-1.62461	1.10491	0.2344	0.744972	1.44082	Q12884
P05997	COL5A2	CO5A2_HUMAN	Collagen alpha-2(V) chain	29.2148	29.0368	28.6114	27.1269	27.9679	27.3484	28.6546	28.0454	27.971	+			cellular response to amino acid stimulus;collagen fibril organization;extracellular matrix organization;eye morphogenesis;negative regulation of endodermal cell differentiation;notochord development;ossification;skeletal system development;skin development	extracellular matrix structural constituent;extracellular matrix structural constituent conferring tensile strength;metal ion binding;SMAD binding	collagen trimer;collagen type V trimer;collagen-containing extracellular matrix;endoplasmic reticulum lumen;extracellular matrix;extracellular region;extracellular space	Glycosaminoglycan binding proteins;Protein digestion and absorption	Protein digestion and absorption	COLFI;Collagen;VWC	R-HSA-1442490;R-HSA-1474244;R-HSA-1650814;R-HSA-186797;R-HSA-2022090;R-HSA-216083;R-HSA-3000170;R-HSA-3000171;R-HSA-3000178;R-HSA-419037;R-HSA-8874081;R-HSA-8948216	28.9543	27.4811	28.2236	3	3	3	2.04754	9.95608e-05	1.22194	0.0875819	-0.730694	-1.51933	1.05081	0.255005	0.742586	1.39579	P05997
Q8NBI6	XXYLT1	XXLT1_HUMAN	Xyloside xylosyltransferase 1	19.7493	20.2483	20.3341	17.8214	18.8964	18.4936	19.4769	19.0048	18.9427	+	+		O-glycan processing	magnesium ion binding;manganese ion binding;UDP-xylosyltransferase activity	integral component of endoplasmic reticulum membrane			Glyco_transf_8		20.1106	18.4038	18.9738	3	3	2	2.23968	5.19481e-05	1.75657	0.0242629	-0.969103	-2.16136	0.970549	0.289648	0.737686	1.32661	Q8NBI6
Q13492	PICALM	PICAL_HUMAN	Phosphatidylinositol-binding clathrin assembly protein	20.3113	19.6639	18.2434	19.4209	19.3961	19.6838	19.4796	20.6426	20.5818				amyloid-beta clearance by transcytosis;axonogenesis;cargo loading into vesicle;cell proliferation;clathrin coat assembly;clathrin-dependent endocytosis;dendrite morphogenesis;endosomal transport;hemopoiesis;iron ion homeostasis;iron ion import across plasma membrane;learning or memory;membrane bending;membrane organization;modulation of age-related behavioral decline;negative regulation of gene e…	1-phosphatidylinositol binding;amyloid-beta binding;cadherin binding;clathrin binding;clathrin heavy chain binding;low-density lipoprotein particle receptor binding;phosphatidylinositol-4,5-bisphosphate binding;Rab GTPase binding;tau protein binding	cell surface;clathrin-coated endocytic vesicle;clathrin-coated pit;clathrin-coated vesicle;cytosol;early endosome;endosome to plasma membrane transport vesicle;Golgi apparatus;intracellular membrane-bounded organelle;intrinsic component of membrane;membrane;neurofibrillary tangle;neuronal cell body;nucleus;perinuclear region of cytoplasm;postsynaptic membrane;presynaptic membrane;vesicle	Membrane trafficking		ANTH	R-HSA-432722;R-HSA-8856825;R-HSA-8856828	19.4062	19.5003	20.6122	3	3	2	0.431347	0.179022	0.504558	0.35769	0.828451	0.902271	0.879217	0.336045	0.734381	1.24686	Q13492
Q14011	CIRBP	CIRBP_HUMAN	Cold-inducible RNA-binding protein	21.5231	20.0332	20.3367	22.9653	23.1045	21.8675	24.6425	22.7513	22.7455	+	+		mRNA stabilization;positive regulation of mRNA splicing, via spliceosome;positive regulation of translation;response to cold;response to UV;stress granule assembly	mRNA 3'-UTR binding;poly(U) RNA binding;RNA binding;small ribosomal subunit rRNA binding;translation repressor activity	cytoplasm;cytoplasmic stress granule;nucleolus;nucleoplasm;nucleus;ribonucleoprotein complex;spliceosomal complex	Spliceosome		RRM_1		20.631	22.6458	23.3798	3	3	3	1.69446	9.82659e-05	1.61688	0.0109371	2.74876	2.81064	0.421394	0.777403	0.734008	0.778599	Q14011
P08174	CD55	DAF_HUMAN	Complement decay-accelerating factor	23.0368	22.6002	22.759	22.7211	22.5652	22.8029	22.2718	23.9305	24.0734				CD4-positive, alpha-beta T cell cytokine production;complement activation, classical pathway;endoplasmic reticulum to Golgi vesicle-mediated transport;innate immune response;negative regulation of complement activation;neutrophil degranulation;positive regulation of CD4-positive, alpha-beta T cell activation;positive regulation of CD4-positive, alpha-beta T cell proliferation;positive regulation …	lipid binding;virus receptor activity	anchored component of membrane;cell surface;endoplasmic reticulum-Golgi intermediate compartment membrane;extracellular exosome;extracellular region;ficolin-1-rich granule membrane;Golgi membrane;membrane raft;plasma membrane;secretory granule membrane;transport vesicle	CD molecules;Complement and coagulation cascades;Exosome;Glycosylphosphatidylinositol (GPI)-anchored proteins;Hematopoietic cell lineage;Viral myocarditis	Complement and coagulation cascades;Hematopoietic cell lineage;Viral myocarditis	Sushi	R-HSA-373080;R-HSA-6798695;R-HSA-6807878;R-HSA-977606	22.7987	22.6964	23.4252	3	3	3	0.473347	0.167587	0.456388	0.453628	0.626546	0.791011	0.554485	0.597763	0.728829	0.931579	P08174
P30050	RPL12	RL12_HUMAN	Large ribosomal subunit protein uL11	22.1186	22.0229	21.5099	23.366	22.9759	23.0042	24.752	23.2134	23.5663	+	+		nuclear-transcribed mRNA catabolic process, nonsense-mediated decay;ribosomal large subunit assembly;SRP-dependent cotranslational protein targeting to membrane;translation;translational initiation	large ribosomal subunit rRNA binding;RNA binding;rRNA binding;structural constituent of ribosome	cytosol;cytosolic large ribosomal subunit;extracellular exosome;focal adhesion;large ribosomal subunit;membrane;nucleolus;postsynaptic density	Ribosome	Ribosome	Ribosomal_L11;Ribosomal_L11_N	R-HSA-156827;R-HSA-156902;R-HSA-1799339;R-HSA-192823;R-HSA-2408557;R-HSA-6791226;R-HSA-72689;R-HSA-72706;R-HSA-72764;R-HSA-9010553;R-HSA-975956;R-HSA-975957	21.8838	23.1154	23.8439	3	3	3	2.00583	8e-05	1.75693	0.0110986	1.96012	2.79122	0.687878	0.458477	0.728563	1.06829	P30050
O60832	DKC1	DKC1_HUMAN	H/ACA ribonucleoprotein complex subunit DKC1	16.0557	16.1525	16.3553	18.9772	19.8454	19.1533	19.4786	20.1978	20.4746	+	+		box H/ACA snoRNA 3'-end processing;cell proliferation;enzyme-directed rRNA pseudouridine synthesis;mRNA pseudouridine synthesis;positive regulation of establishment of protein localization to telomere;positive regulation of protein localization to Cajal body;positive regulation of telomerase activity;positive regulation of telomerase RNA localization to Cajal body;positive regulation of telomere …	box H/ACA snoRNA binding;pseudouridine synthase activity;RNA binding;telomerase activity;telomerase RNA binding	box H/ACA scaRNP complex;box H/ACA snoRNP complex;box H/ACA telomerase RNP complex;cytoplasm;fibrillar center;nucleolus;nucleoplasm;nucleus;telomerase holoenzyme complex	DNA replication proteins;Ribosome biogenesis;Ribosome biogenesis in eukaryotes	Ribosome biogenesis in eukaryotes	DKCLD;PUA;TruB_C_2;TruB_N	R-HSA-171319;R-HSA-6790901	NaN	19.3253	20.3362	0	3	2	4.26353	0	3.62409	0	3.86249	7.57838	0.846154	0.347923	0.725021	1.21265	O60832
Q9UNH7	SNX6	SNX6_HUMAN	Sorting nexin-6	16.0531	16.1524	16.3597	18.3096	18.4417	18.3584	19.4724	18.787	19.017	+	+		intracellular protein transport;negative regulation of epidermal growth factor-activated receptor activity;negative regulation of transcription, DNA-templated;negative regulation of transforming growth factor beta receptor signaling pathway;regulation of macroautophagy;retrograde transport, endosome to Golgi	dynactin binding;phosphatidylinositol binding;protein heterodimerization activity;protein homodimerization activity	cytoplasm;cytosol;early endosome membrane;intracellular;nucleus;retromer complex;retromer, tubulation complex;tubular endosome	Endocytosis;Membrane trafficking	Endocytosis	PX;Vps5		NaN	18.3699	18.902	0	3	2	5.0032	0	3.71506	0.00142105	2.90378	6.90231	1.61274	0.127587	0.722259	1.7832	Q9UNH7
Q9UKU9	ANGPTL2	ANGL2_HUMAN	Angiopoietin-related protein 2	25.3353	25.3414	25.2432	25.0844	24.967	25.29	26.4074	25.5925	25.4978	+			multicellular organism development	signaling receptor binding	collagen-containing extracellular matrix;extracellular exosome;extracellular space			Fibrinogen_C		25.3066	25.1138	25.8326	3	3	3	1.18523	0.0165521	0.840285	0.242691	0.525934	1.07229	1.11266	0.242342	0.71876	1.42674	Q9UKU9
Q9NQC3	RTN4	RTN4_HUMAN	Reticulon-4	21.5068	22.6873	23.4606	23.8564	23.0241	24.0019	25.355	24.0672	23.5903	+	+		apoptotic process;axonal fasciculation;blastocyst formation;cardiac epithelial to mesenchymal transition;cerebral cortex radial glia guided migration;endoplasmic reticulum tubular network formation;endoplasmic reticulum tubular network membrane organization;endoplasmic reticulum tubular network organization;negative regulation of axon extension;negative regulation of axonogenesis;negative regulat…	cadherin binding;RNA binding;ubiquitin protein ligase binding	cell projection;endoplasmic reticulum;endoplasmic reticulum membrane;endoplasmic reticulum tubular network;endoplasmic reticulum tubular network membrane;integral component of endoplasmic reticulum membrane;intracellular;neuronal cell body;nuclear envelope;plasma membrane;postsynaptic density	Alzheimer disease;Chromosome and associated proteins;Membrane trafficking	Alzheimer disease	Reticulon	R-HSA-193634	22.5516	23.6275	24.3375	3	3	3	1.00713	0.00861196	1.08347	0.0419091	1.78593	1.83187	0.511065	0.665362	0.710014	0.877913	Q9NQC3
Q8WUA8	TSKU	TSK_HUMAN	Tsukushi	19.2957	19.6204	20.0324	18.1969	19.2545	18.9887	19.4795	19.576	19.5121	+			anterior commissure morphogenesis;ciliary body morphogenesis;corpus callosum morphogenesis;lateral ventricle development;negative regulation of Wnt signaling pathway;regulation of gene expression		extracellular space	Proteoglycans		LRR_8		19.6495	18.8134	19.544	3	3	2	1.12965	0.0136161	0.231657	0.873518	-0.126979	-0.305948	1.04463	0.267069	0.70914	1.36664	Q8WUA8
Q15084	PDIA6	PDIA6_HUMAN	Protein disulfide-isomerase A6	23.2408	23.0069	23.2931	24.6575	24.8891	24.874	25.691	25.2924	25.5459	+	+		cell redox homeostasis;cellular protein metabolic process;IRE1-mediated unfolded protein response;post-translational protein modification;protein folding	peptide disulfide oxidoreductase activity;protein disulfide isomerase activity	cytosol;endoplasmic reticulum;endoplasmic reticulum chaperone complex;endoplasmic reticulum lumen;endoplasmic reticulum membrane;endoplasmic reticulum-Golgi intermediate compartment;extracellular exosome;extracellular space;melanosome;plasma membrane	Chaperones and folding catalysts;Membrane trafficking;Protein processing in endoplasmic reticulum	Protein processing in endoplasmic reticulum	Thioredoxin	R-HSA-381038;R-HSA-381426;R-HSA-8957275	23.1803	24.8069	25.5097	3	3	3	5.19892	0	4.04523	0.00128571	2.32946	6.73335	2.14935	0.0726458	0.702883	2.07699	Q15084
P55268	LAMB2	LAMB2_HUMAN	Laminin subunit beta-2	27.6387	27.4723	27.3273	25.5018	24.8486	25.5273	26.0913	26.4097	25.4781	+	+		astrocyte development;axon extension involved in regeneration;axon guidance;cell adhesion;cellular protein metabolic process;extracellular matrix organization;metanephric glomerular basement membrane development;metanephric glomerular visceral epithelial cell development;neuromuscular junction development;post-translational protein modification;retina development in camera-type eye;Schwann cell d…	extracellular matrix structural constituent;integrin binding;structural molecule activity	basement membrane;collagen-containing extracellular matrix;endoplasmic reticulum lumen;extracellular exosome;extracellular region;laminin-11 complex;laminin-3 complex;neuromuscular junction;synaptic cleft	Amoebiasis;ECM-receptor interaction;Focal adhesion;Human papillomavirus infection;Pathways in cancer;PI3K-Akt signaling pathway;Small cell lung cancer;Toxoplasmosis	Amoebiasis;ECM-receptor interaction;Focal adhesion;Human papillomavirus infection;Pathways in cancer;PI3K-Akt signaling pathway;Small cell lung cancer;Toxoplasmosis	Laminin_EGF;Laminin_N	R-HSA-3000157;R-HSA-3000171;R-HSA-3000178;R-HSA-381426;R-HSA-8874081;R-HSA-8957275	27.4794	25.2926	25.993	3	3	3	3.05556	0	2.17545	0.00864795	-1.48639	-3.04713	0.929405	0.325644	0.700424	1.26834	P55268
P58546	MTPN	MTPN_HUMAN	Myotrophin	22.383	23.0425	16.3529	22.9276	22.8875	22.5712	24.626	22.8165	23.0297				catecholamine metabolic process;cellular response to mechanical stimulus;cerebellar granule cell differentiation;neuron differentiation;positive regulation of cardiac muscle hypertrophy;positive regulation of cell growth;positive regulation of macromolecule biosynthetic process;positive regulation of NF-kappaB transcription factor activity;positive regulation of protein metabolic process;regulati…	sequence-specific DNA binding	axon;cytosol;F-actin capping protein complex;nucleus;perinuclear region of cytoplasm			Ank_2		22.7127	22.7954	23.4907	2	3	3	0.502028	0.0716295	0.587003	0.178866	2.89795	1.20562	0.525518	0.650838	0.695309	0.889176	P58546
Q13557	CAMK2D	KCC2D_HUMAN	Calcium/calmodulin-dependent protein kinase type II subunit delta	16.0537	16.1499	16.3557	19.918	19.1376	20.3503	19.4791	21.2333	20.7768	+	+		cardiac muscle cell contraction;cellular response to calcium ion;endoplasmic reticulum calcium ion homeostasis;interferon-gamma-mediated signaling pathway;MAPK cascade;negative regulation of sodium ion transmembrane transport;negative regulation of sodium ion transmembrane transporter activity;peptidyl-serine phosphorylation;peptidyl-threonine phosphorylation;positive regulation of cardiac muscle…	ATP binding;calmodulin binding;calmodulin-dependent protein kinase activity;identical protein binding;ion channel binding;protein homodimerization activity;protein serine/threonine kinase activity;Ras guanyl-nucleotide exchange factor activity;sodium channel inhibitor activity;titin binding	cytoplasm;cytosol;endocytic vesicle membrane;membrane;neuron projection;nucleoplasm;nucleus;plasma membrane;sarcolemma;sarcoplasmic reticulum membrane	Adrenergic signaling in cardiomyocytes;Aldosterone synthesis and secretion;Amphetamine addiction;Axon guidance;Calcium signaling pathway;cAMP signaling pathway;Cholinergic synapse;Circadian entrainment;Cushing syndrome;Dopaminergic synapse;ErbB signaling pathway;Gastric acid secretion;Glioma;Glucagon signaling pathway;GnRH signaling pathway;HIF-1 signaling pathway;Inflammatory mediator regulation…	Adrenergic signaling in cardiomyocytes;Aldosterone synthesis and secretion;Amphetamine addiction;Axon guidance;Calcium signaling pathway;cAMP signaling pathway;Cholinergic synapse;Circadian entrainment;Cushing syndrome;Dopaminergic synapse;ErbB signaling pathway;Gastric acid secretion;Glioma;Glucagon signaling pathway;GnRH signaling pathway;HIF-1 signaling pathway;Inflammatory mediator regulation…	CaMKII_AD;Pkinase	R-HSA-3371571;R-HSA-399719;R-HSA-438066;R-HSA-442729;R-HSA-442742;R-HSA-442982;R-HSA-5576892;R-HSA-5578775;R-HSA-5673001;R-HSA-877300;R-HSA-9022692;R-HSA-936837	NaN	19.802	21.005	0	3	2	3.44417	0	2.89604	0.000864	4.30993	5.88034	0.475003	0.720941	0.694387	0.832548	Q13557
O00115	DNASE2	DNS2A_HUMAN	Deoxyribonuclease-2-alpha	22.6379	22.209	21.9643	24.0249	24.305	23.8417	24.9343	24.584	24.7266	+	+		apoptotic DNA fragmentation;DNA metabolic process;erythrocyte differentiation;regulation of immune response	deoxyribonuclease II activity;DNA binding	extracellular exosome;lysosome	Lysosome	Lysosome	DNase_II	R-HSA-432720	22.2704	24.0572	24.7483	3	3	3	4.21001	0	3.43889	0.000857143	2.47789	5.87769	1.82598	0.109964	0.691101	1.87383	O00115
Q8WVQ1	CANT1	CANT1_HUMAN	Soluble calcium-activated nucleotidase 1	22.5211	22.9349	22.844	23.0243	23.6765	22.9879	26.3786	22.6674	22.7102				neutrophil degranulation;positive regulation of I-kappaB kinase/NF-kappaB signaling;proteoglycan biosynthetic process	adenosine-diphosphatase activity;calcium ion binding;guanosine-diphosphatase activity;protein homodimerization activity;uridine-diphosphatase activity	endoplasmic reticulum membrane;extracellular exosome;extracellular region;ficolin-1-rich granule lumen;Golgi cisterna membrane;integral component of membrane;membrane;plasma membrane;specific granule lumen;tertiary granule lumen	Purine metabolism;Pyrimidine metabolism	Metabolic pathways;Purine metabolism;Pyrimidine metabolism		R-HSA-6798695	22.7666	23.2296	23.9187	3	3	3	0.251476	0.317065	0.393437	0.443498	1.15211	0.802091	0.214105	0.966284	0.689177	0.475239	Q8WVQ1
P49903	SEPHS1	SPS1_HUMAN	Selenide, water dikinase 1	16.0529	16.1432	16.3582	19.8699	20.1956	19.069	20.4813	20.2306	20.4587	+	+		cellular protein modification process;selenium compound metabolic process;selenocysteine biosynthetic process;tRNA seleno-modification	ATP binding;GTP binding;identical protein binding;protein heterodimerization activity;protein homodimerization activity;selenide, water dikinase activity	cytoplasm;nuclear membrane;plasma membrane	Selenocompound metabolism;Transfer RNA biogenesis	Metabolic pathways;Selenocompound metabolism	AIRS;AIRS_C		NaN	19.7115	20.3902	0	3	3	4.84627	0	5.39039	0	4.2054	13.1068	0.921177	0.336524	0.678665	1.24718	P49903
P07355	ANXA2	ANXA2_HUMAN	Annexin A2	24.5567	24.1354	24.72	26.0804	25.5558	26.6656	27.174	26.7898	26.3429	+	+		angiogenesis;biomineral tissue development;body fluid secretion;catabolism by host of symbiont protein;collagen fibril organization;endocardial cell differentiation;fibrinolysis;growth plate cartilage development;interleukin-12-mediated signaling pathway;membrane raft assembly;negative regulation by host of symbiont molecular function;negative regulation of development of symbiont involved in int…	bone sialoprotein binding;cadherin binding involved in cell-cell adhesion;calcium channel activity;calcium ion binding;calcium-dependent phospholipid binding;calcium-dependent protein binding;cytoskeletal protein binding;identical protein binding;molecular function regulator;phosphatidylinositol-4,5-bisphosphate binding;phosphatidylserine binding;phospholipase A2 inhibitor activity;protease bindi…	azurophil granule lumen;basement membrane;basolateral plasma membrane;cell cortex;cell surface;cell-cell adherens junction;collagen-containing extracellular matrix;cytoplasm;cytosol;early endosome;endosome;extracellular exosome;extracellular region;extracellular space;extrinsic component of plasma membrane;late endosome membrane;lipid droplet;lysosomal membrane;macropinosome;melanosome;membrane;m…	Exosome;Membrane trafficking		Annexin	R-HSA-445355;R-HSA-6798695;R-HSA-75205;R-HSA-8950505	24.4707	26.1006	26.7689	3	3	3	2.76139	0	2.82523	0.002912	2.29816	4.62745	0.768205	0.425813	0.668273	1.11285	P07355
P62316	SNRPD2	SMD2_HUMAN	Small nuclear ribonucleoprotein Sm D2	23.0006	22.782	16.36	23.2307	23.0935	22.9635	23.0862	23.942	24.2619				import into nucleus;mRNA splicing, via spliceosome;RNA splicing;spliceosomal complex assembly;spliceosomal snRNP assembly	RNA binding	catalytic step 2 spliceosome;cytosol;extracellular exosome;methylosome;nucleoplasm;nucleus;pICln-Sm protein complex;small nuclear ribonucleoprotein complex;SMN-Sm protein complex;spliceosomal complex;U1 snRNP;U12-type spliceosomal complex;U2 snRNP;U2-type catalytic step 2 spliceosome;U2-type precatalytic spliceosome;U4 snRNP;U4/U6 x U5 tri-snRNP complex;U5 snRNP	DNA replication proteins;snRNP components;Spliceosome;tri-snRNP components	Spliceosome	LSM	R-HSA-191859;R-HSA-72163;R-HSA-72165	22.8913	23.0959	23.7633	2	3	3	0.551722	0.0524857	0.62142	0.156557	3.04911	1.26724	0.863916	0.363365	0.667411	1.19328	P62316
P28300	LOX	LYOX_HUMAN	Protein-lysine 6-oxidase	29.5755	29.776	29.8877	29.8077	30.5029	29.6229	29.9416	30.9245	31.0689	+			aorta development;blood vessel morphogenesis;cellular protein modification process;collagen fibril organization;elastic fiber assembly;heart development;lung development;peptidyl-lysine oxidation;response to drug;response to steroid hormone;wound healing	copper ion binding;protein-lysine 6-oxidase activity	collagen trimer;extracellular matrix;extracellular region;extracellular space;nucleus	Enzymes with EC numbers		Lysyl_oxidase	R-HSA-1566948;R-HSA-2243919	29.7464	29.9778	30.645	3	3	3	0.941005	0.0224305	1.15532	0.0745397	0.898596	1.5883	0.68316	0.485017	0.667184	1.03587	P28300
P19320	VCAM1	VCAM1_HUMAN	Vascular cell adhesion protein 1	23.4171	22.2597	16.3598	23.1056	23.4415	22.711	19.478	26.0358	25.7458				acute inflammatory response;aging;amine metabolic process;B cell differentiation;calcium-mediated signaling using intracellular calcium source;cardiac neuron differentiation;cell adhesion;cell chemotaxis;cell-cell adhesion in response to extracellular stimulus;cell-matrix adhesion;cellular response to amyloid-beta;cellular response to tumor necrosis factor;cellular response to vascular endothelia…	cell adhesion molecule binding;integrin binding;primary amine oxidase activity	alpha9-beta1 integrin-vascular cell adhesion molecule-1 complex;apical part of cell;cell surface;early endosome;endoplasmic reticulum;external side of plasma membrane;extracellular exosome;extracellular space;filopodium;Golgi apparatus;integral component of plasma membrane;microvillus;plasma membrane;podosome;sarcolemma	African trypanosomiasis;AGE-RAGE signaling pathway in diabetic complications;CD molecules;Cell adhesion molecules (CAMs);Fluid shear stress and atherosclerosis;Lectins;Leukocyte transendothelial migration;Malaria;NF-kappa B signaling pathway;TNF signaling pathway	African trypanosomiasis;AGE-RAGE signaling pathway in diabetic complications;Cell adhesion molecules (CAMs);Fluid shear stress and atherosclerosis;Leukocyte transendothelial migration;Malaria;NF-kappa B signaling pathway;TNF signaling pathway	C2-set;ig;I-set	R-HSA-198933;R-HSA-216083;R-HSA-6785807;R-HSA-877300	22.8384	23.086	25.8908	2	3	2	0.319924	0.203905	0.429902	0.325415	3.07433	0.943615	0.112503	0.989913	0.667154	0.283942	P19320
Q96M27	PRRC1	PRRC1_HUMAN	Protein PRRC1	16.0565	16.1532	16.3613	18.8137	18.6101	19.3953	19.4801	19.5384	19.7929	+	+		activation of protein kinase A activity	protein kinase A regulatory subunit binding	cytoplasm;Golgi apparatus			NTPase_I-T		NaN	18.9397	19.6657	0	3	2	4.99054	0	4.88246	0	3.41346	10.2953	1.22768	0.226351	0.664095	1.46245	Q96M27
O94923	GLCE	GLCE_HUMAN	D-glucuronyl C5-epimerase	18.8486	18.9539	18.5096	19.2586	17.4534	18.9817	19.4761	19.0447	19.1638				heparan sulfate proteoglycan biosynthetic process;heparin biosynthetic process	heparosan-N-sulfate-glucuronate 5-epimerase activity;racemase and epimerase activity, acting on carbohydrates and derivatives	Golgi apparatus;Golgi membrane;integral component of membrane	Glycosaminoglycan biosynthesis - heparan sulfate / heparin	Glycosaminoglycan biosynthesis - heparan sulfate / heparin;Metabolic pathways	C5-epim_C	R-HSA-2022928	18.7707	18.5646	19.1042	3	3	2	0.371587	0.255403	1.15811	0.189399	0.457482	1.18592	0.50401	0.686764	0.663629	0.85537	O94923
P27105	STOM	STOM_HUMAN	Stomatin	16.0546	16.1523	16.3571	23.9424	22.3873	23.4562	26.4149	23.2567	22.0958	+	+		neutrophil degranulation;positive regulation by host of viral genome replication;positive regulation of protein targeting to membrane;protein homooligomerization;regulation of acid-sensing ion channel activity	protein homodimerization activity;RNA polymerase binding	azurophil granule membrane;blood microparticle;cytoskeleton;endoplasmic reticulum;extracellular exosome;extracellular space;integral component of plasma membrane;melanosome;membrane;membrane raft;mitochondrion;perinuclear region of cytoplasm;plasma membrane;specific granule membrane;tertiary granule membrane;vesicle	Exosome		Band_7	R-HSA-2672351;R-HSA-6798695	NaN	23.262	23.9224	0	3	3	3.09495	0	2.40535	0.00214433	7.73444	5.1785	0.183835	0.968195	0.66047	0.420735	P27105
P02792	FTL	FRIL_HUMAN	Ferritin light chain	22.4949	22.121	22.7098	23.6063	22.3929	22.3969	23.5726	23.2944	23.5075	+	+		cellular iron ion homeostasis;intracellular sequestering of iron ion;iron ion homeostasis;iron ion transport;neutrophil degranulation;oxidation-reduction process	ferric iron binding;ferrous iron binding;identical protein binding;iron ion binding	autolysosome;azurophil granule lumen;cytoplasm;cytosol;extracellular exosome;extracellular region;intracellular ferritin complex;membrane	Exosome;Ferroptosis;Mineral absorption;Necroptosis	Ferroptosis;Mineral absorption;Necroptosis	Ferritin	R-HSA-3000480;R-HSA-432722;R-HSA-6798695;R-HSA-917937	22.4419	22.7987	23.4581	3	3	3	1.1027	0.0119455	2.21809	0.0129328	1.01624	2.59619	0.732608	0.455831	0.659437	1.07674	P02792
Q8NBS9	TXNDC5	TXND5_HUMAN	Thioredoxin domain-containing protein 5	24.4215	24.2736	24.4557	25.2537	25.534	25.1382	25.61	26.018	26.2752	+	+		apoptotic cell clearance;cell redox homeostasis;negative regulation of apoptotic process;neutrophil degranulation	isomerase activity	azurophil granule lumen;endoplasmic reticulum;endoplasmic reticulum lumen;extracellular exosome;extracellular region;lysosomal lumen	Chaperones and folding catalysts;Membrane trafficking;Protein processing in endoplasmic reticulum	Protein processing in endoplasmic reticulum	Thioredoxin	R-HSA-432720;R-HSA-432722;R-HSA-6798695	24.3836	25.3087	25.9677	3	3	3	3.30449	0	2.84884	0.00345143	1.58415	3.94493	1.35948	0.194141	0.659081	1.5452	Q8NBS9
P35637	FUS	FUS_HUMAN	RNA-binding protein FUS	22.3538	22.1158	21.3381	23.2193	23.8448	22.844	24.0128	23.8278	24.0407	+	+		cellular response to calcium ion;mRNA splicing, via spliceosome;positive regulation of double-strand break repair via homologous recombination;protein homooligomerization;regulation of RNA splicing;regulation of transcription by RNA polymerase II;regulation of transcription, DNA-templated;RNA splicing	chromatin binding;DNA binding;estrogen receptor binding;identical protein binding;ionotropic glutamate receptor binding;metal ion binding;myosin V binding;retinoid X receptor binding;RNA binding;thyroid hormone receptor binding;transcription coactivator activity	dendritic spine head;nucleoplasm;nucleus;perikaryon;perinuclear region of cytoplasm;polysome	Spliceosome;Transcriptional misregulation in cancer	Transcriptional misregulation in cancer	RRM_1;zf-RanBP	R-HSA-72163	21.9359	23.3027	23.9604	3	3	3	2.49871	0	2.52678	0.0034416	2.02456	3.93989	1.03153	0.296904	0.657741	1.31699	P35637
O60664	PLIN3	PLIN3_HUMAN	Perilipin-3	23.6299	23.4519	23.2719	24.9554	25.196	24.6404	26.2378	25.1009	25.4095	+	+		vesicle-mediated transport	cadherin binding	cytoplasm;cytosol;endosome;endosome membrane;Golgi apparatus;lipid droplet;membrane;transport vesicle	Membrane trafficking		Perilipin	R-HSA-163560;R-HSA-6811440	23.4512	24.9306	25.5828	3	3	3	2.84221	0	2.41286	0.00409809	2.13151	3.84186	0.802614	0.40729	0.652149	1.13295	O60664
Q14766	LTBP1	LTBP1_HUMAN	Latent-transforming growth factor beta-binding protein 1	26.4323	26.2916	26.224	26.9268	27.1995	27.2049	27.0024	28.0746	28.2083	+	+		aorta development;cellular protein metabolic process;coronary vasculature development;post-translational protein modification;regulation of transforming growth factor beta activation;sequestering of TGFbeta in extracellular matrix;ventricular septum development	calcium ion binding;extracellular matrix structural constituent;microfibril binding;transforming growth factor beta binding;transforming growth factor beta-activated receptor activity	collagen-containing extracellular matrix;endoplasmic reticulum lumen;extracellular matrix;extracellular region;microfibril;protein-containing complex	TGF-beta signaling pathway	TGF-beta signaling pathway	cEGF;EGF_CA;TB	R-HSA-2129379;R-HSA-381426;R-HSA-8957275	26.316	27.1104	27.7618	3	3	3	1.90698	0.000160888	1.69652	0.0160559	1.4458	2.465	0.763591	0.438347	0.651391	1.09936	Q14766
Q16527	CSRP2	CSRP2_HUMAN	Cysteine and glycine-rich protein 2	23.7441	23.19	23.0704	23.1457	23.4144	22.7431	25.9952	22.5959	22.6662				cell differentiation;multicellular organism development	metal ion binding	focal adhesion;nucleus	Transcription factors		LIM		23.3348	23.1011	23.7524	3	3	3	0.101843	0.54523	0.13499	0.870451	0.417566	0.311471	0.223404	0.960539	0.651327	0.486634	Q16527
Q15717	ELAVL1	ELAV1_HUMAN	ELAV-like protein 1	16.0514	16.1541	16.3614	19.5907	19.8426	19.0433	19.4796	20.1699	20.7373	+	+		3'-UTR-mediated mRNA stabilization;mRNA splicing, via spliceosome;mRNA stabilization;multicellular organism development;negative regulation of gene silencing by miRNA;positive regulation of translation;protein homooligomerization;regulation of mRNA stability;regulation of stem cell population maintenance	AU-rich element binding;double-stranded RNA binding;miRNA binding;mRNA 3'-UTR AU-rich region binding;mRNA 3'-UTR binding;mRNA binding;protein homodimerization activity;protein kinase binding;RNA binding	cytoplasm;cytoplasmic stress granule;cytosol;glutamatergic synapse;membrane;nucleoplasm;nucleus;postsynapse;ribonucleoprotein complex	AMPK signaling pathway;IL-17 signaling pathway;Messenger RNA biogenesis;Spliceosome	AMPK signaling pathway;IL-17 signaling pathway	RRM_1	R-HSA-450520;R-HSA-72163	NaN	19.4922	20.4536	0	3	2	4.12971	0	3.33394	0.00135	3.93998	6.85335	0.665981	0.513692	0.636724	1.00514	Q15717
Q9Y5K5	UCHL5	UCHL5_HUMAN	Ubiquitin carboxyl-terminal hydrolase isozyme L5	16.0511	16.1515	16.3607	18.087	18.4546	18.064	19.4783	18.6564	18.3744	+	+		DNA recombination;DNA repair;forebrain morphogenesis;lateral ventricle development;midbrain development;negative regulation of proteasomal ubiquitin-dependent protein catabolic process;protein deubiquitination;regulation of proteasomal protein catabolic process;ubiquitin-dependent protein catabolic process	endopeptidase inhibitor activity;proteasome binding;RNA binding;thiol-dependent ubiquitin-specific protease activity	cytoplasm;cytosol;cytosolic proteasome complex;Ino80 complex;mitochondrion;nucleoplasm;nucleus	Peptidases;Ubiquitin system		Peptidase_C12	R-HSA-2173788;R-HSA-5689603	NaN	18.2018	18.5154	0	3	2	3.55187	0	2.81762	0.00286486	2.64858	4.87362	0.829873	0.398727	0.634515	1.14434	Q9Y5K5
P15848	ARSB	ARSB_HUMAN	Arylsulfatase B	21.7292	22.089	20.0908	21.988	22.3502	21.5881	22.4611	22.6468	22.712	+			autophagy;central nervous system development;chondroitin sulfate catabolic process;colon epithelial cell migration;lysosomal transport;lysosome organization;neutrophil degranulation;positive regulation of neuron projection development;regulation of epithelial cell migration;response to estrogen;response to methylmercury;response to nutrient;response to pH	arylsulfatase activity;metal ion binding;N-acetylgalactosamine-4-sulfatase activity	azurophil granule lumen;cell surface;endoplasmic reticulum lumen;extracellular exosome;extracellular region;ficolin-1-rich granule lumen;Golgi apparatus;lysosomal lumen;lysosome;mitochondrion;rough endoplasmic reticulum	Glycosaminoglycan degradation;Lysosome	Glycosaminoglycan degradation;Lysosome;Metabolic pathways	Sulfatase	R-HSA-1660662;R-HSA-1663150;R-HSA-2024101;R-HSA-2206285;R-HSA-6798695	21.303	21.9754	22.6066	3	3	3	0.892195	0.0179167	0.986569	0.0738533	1.30365	1.5908	1.2731	0.226667	0.6312	1.45915	P15848
P36578	RPL4	RL4_HUMAN	Large ribosomal subunit protein uL4	19.7966	16.1602	19.6022	20.1462	19.7469	20.8136	19.478	21.7965	21.3146	+			nuclear-transcribed mRNA catabolic process, nonsense-mediated decay;SRP-dependent cotranslational protein targeting to membrane;translation;translational initiation	RNA binding;structural constituent of ribosome	cytoplasm;cytosol;cytosolic large ribosomal subunit;extracellular exosome;focal adhesion;membrane;nucleolus;nucleus;ribonucleoprotein complex;rough endoplasmic reticulum	Ribosome	Ribosome	Ribos_L4_asso_C;Ribosomal_L4	R-HSA-156827;R-HSA-156902;R-HSA-1799339;R-HSA-192823;R-HSA-2408557;R-HSA-6791226;R-HSA-72689;R-HSA-72706;R-HSA-72764;R-HSA-9010553;R-HSA-975956;R-HSA-975957	19.6994	20.2356	21.5555	2	3	2	0.721081	0.022913	0.785658	0.094826	2.34339	1.48676	0.335479	0.895876	0.627462	0.645637	P36578
Q9H2D6	TRIOBP	TARA_HUMAN	TRIO and F-actin-binding protein	19.6652	20.8859	21.3217	21.1408	21.3678	20.7674	23.7593	20.6049	20.7777				actin modification;auditory receptor cell stereocilium organization;barbed-end actin filament capping;cell cycle;cell division;positive regulation of substrate adhesion-dependent cell spreading;sensory perception of sound	actin filament binding;GTP-Rho binding;myosin II binding;ubiquitin protein ligase binding	actin cytoskeleton;cytoplasm;focal adhesion;microtubule organizing center;midbody;nucleus			PH		20.6243	21.092	21.714	3	3	3	0.265031	0.306599	0.406318	0.434389	1.08972	0.814675	0.235398	0.965255	0.622002	0.502119	Q9H2D6
P23284	PPIB	PPIB_HUMAN	Peptidyl-prolyl cis-trans isomerase B	26.6444	26.7364	25.8381	26.9158	27.0581	26.9609	27.4117	27.5415	27.844	+	+		bone development;chaperone-mediated protein folding;positive regulation by host of viral genome replication;positive regulation by host of viral process;positive regulation of multicellular organism growth;protein peptidyl-prolyl isomerization;protein refolding;protein stabilization	cyclosporin A binding;peptidyl-prolyl cis-trans isomerase activity;RNA binding;RNA polymerase binding;unfolded protein binding	endoplasmic reticulum;endoplasmic reticulum chaperone complex;endoplasmic reticulum lumen;extracellular exosome;focal adhesion;melanosome;membrane;nucleus;perinuclear region of cytoplasm;protein-containing complex;smooth endoplasmic reticulum	Chaperones and folding catalysts		Pro_isomerase	R-HSA-1650814	26.4063	26.9782	27.599	3	3	3	1.98084	0.000198925	1.72402	0.0190132	1.19274	2.32618	2.00066	0.112225	0.620811	1.85438	P23284
Q9UMX0	UBQLN1	UBQL1_HUMAN	Ubiquilin-1	19.8022	19.3827	19.739	19.3037	19.6396	18.166	19.477	19.6707	19.8216				aggrephagy;autophagosome assembly;autophagosome maturation;cellular response to hypoxia;macroautophagy;negative regulation of store-operated calcium channel activity;negative regulation of toll-like receptor 3 signaling pathway;positive regulation of ER-associated ubiquitin-dependent protein catabolic process;positive regulation of protein ubiquitination;regulation of oxidative stress-induced int…	identical protein binding;kinase binding;polyubiquitin modification-dependent protein binding	aggresome;autophagosome;cytoplasm;cytoplasmic vesicle;cytosol;endoplasmic reticulum;nucleoplasm;perinuclear region of cytoplasm;plasma membrane;proteasome complex;protein-containing complex	Membrane trafficking;Proteasome;Protein processing in endoplasmic reticulum	Protein processing in endoplasmic reticulum	UBA;ubiquitin	R-HSA-8856825	19.6413	19.0364	19.7461	3	3	2	0.57426	0.12761	0.0310743	0.985421	0.0151526	0.0415951	0.608488	0.580652	0.619997	0.943804	Q9UMX0
P17302	GJA1	CXA1_HUMAN	Gap junction alpha-1 protein	16.0591	16.1521	16.3594	20.3068	17.3854	20.1948	19.4759	21.0766	19.1895	+	+		atrial cardiac muscle cell action potential;cell communication by electrical coupling;cell communication by electrical coupling involved in cardiac conduction;cell-cell signaling;gap junction assembly;heart development;ion transmembrane transport;microtubule-based transport;muscle contraction;negative regulation of cell growth;positive regulation of cold-induced thermogenesis;positive regulation …	alpha-tubulin binding;gap junction channel activity;gap junction channel activity involved in cardiac conduction electrical coupling;gap junction channel activity involved in cell communication by electrical coupling;gap junction hemi-channel activity;ion transmembrane transporter activity	apical plasma membrane;cell junction;connexin complex;endoplasmic reticulum membrane;focal adhesion;gap junction;Golgi apparatus;Golgi membrane;Golgi-associated vesicle membrane;integral component of plasma membrane;intercalated disc;intracellular membrane-bounded organelle;membrane raft;mitochondrion;nucleoplasm;plasma membrane	Arrhythmogenic right ventricular cardiomyopathy (ARVC);Gap junction;Transporters	Arrhythmogenic right ventricular cardiomyopathy (ARVC);Gap junction	Connexin;Connexin43	R-HSA-190704;R-HSA-190827;R-HSA-190840;R-HSA-190861;R-HSA-190873;R-HSA-191647;R-HSA-196025	NaN	19.2957	20.133	0	3	2	1.85277	5.16963e-05	2.48148	0.00260656	3.72379	4.6911	0.214105	0.967006	0.61832	0.467845	P17302
Q12874	SF3A3	SF3A3_HUMAN	Splicing factor 3A subunit 3	16.0609	16.1512	16.3623	19.451	19.0833	19.5764	19.4817	20.2213	20.2626	+	+		mRNA 3'-splice site recognition;mRNA processing;mRNA splicing, via spliceosome;RNA splicing;RNA splicing, via transesterification reactions	RNA binding;zinc ion binding	catalytic step 2 spliceosome;nuclear speck;nucleoplasm;spliceosomal complex	Spliceosome	Spliceosome	DUF3449;SF3A3;SF3a60_bindingd	R-HSA-72163	NaN	19.3702	20.2419	0	3	2	4.96106	0	3.83534	0	3.79705	8.09693	0.987042	0.336174	0.618312	1.25244	Q12874
P83916	CBX1	CBX1_HUMAN	Chromobox protein homolog 1	21.4482	22.1157	16.3564	22.6739	23.4208	22.77	24.1924	22.9653	23.5239	+			cellular response to DNA damage stimulus;negative regulation of transcription, DNA-templated	chromatin binding;enzyme binding;histone methyltransferase binding;protein homodimerization activity	chromatin;chromocenter;chromosome, centromeric region;female pronucleus;male pronucleus;nuclear chromosome, telomeric region;nuclear heterochromatin;nucleoplasm;nucleus;pericentric heterochromatin;site of DNA damage;spindle	Chromosome and associated proteins		Chromo;Chromo_shadow		21.782	22.9549	23.5605	2	3	3	0.939633	0.00625545	0.903166	0.0505656	3.58708	1.74723	0.643008	0.550541	0.605637	0.968622	P83916
P02751	FN1	FINC_HUMAN	Fibronectin	33.3238	33.1547	33.2411	32.0166	31.8438	32.1714	33.1055	32.4874	32.2553	+			acute-phase response;angiogenesis;calcium-independent cell-matrix adhesion;cell adhesion;cell-substrate junction assembly;cellular protein metabolic process;cytokine-mediated signaling pathway;endodermal cell differentiation;extracellular matrix organization;integrin activation;interaction with other organism via secreted substance involved in symbiotic interaction;interaction with symbiont;leuko…	chaperone binding;collagen binding;disordered domain specific binding;enzyme binding;extracellular matrix structural constituent;heparin binding;identical protein binding;integrin binding;peptidase activator activity;protease binding;protein C-terminus binding;proteoglycan binding;signaling receptor binding	apical plasma membrane;basement membrane;blood microparticle;collagen-containing extracellular matrix;endoplasmic reticulum lumen;endoplasmic reticulum-Golgi intermediate compartment;extracellular exosome;extracellular matrix;extracellular region;extracellular space;fibrinogen complex;platelet alpha granule lumen	AGE-RAGE signaling pathway in diabetic complications;Amoebiasis;Bacterial invasion of epithelial cells;ECM-receptor interaction;Exosome;Focal adhesion;Glycosaminoglycan binding proteins;Human papillomavirus infection;Membrane trafficking;Pathways in cancer;PI3K-Akt signaling pathway;Proteoglycans in cancer;Regulation of actin cytoskeleton;Small cell lung cancer;Yersinia infection	AGE-RAGE signaling pathway in diabetic complications;Amoebiasis;Bacterial invasion of epithelial cells;ECM-receptor interaction;Focal adhesion;Human papillomavirus infection;Pathways in cancer;PI3K-Akt signaling pathway;Proteoglycans in cancer;Regulation of actin cytoskeleton;Small cell lung cancer;Yersinia infection	fn1;fn2;fn3	R-HSA-114608;R-HSA-1474228;R-HSA-1474244;R-HSA-1566977;R-HSA-202733;R-HSA-2129379;R-HSA-216083;R-HSA-3000170;R-HSA-3000171;R-HSA-3000178;R-HSA-354192;R-HSA-354194;R-HSA-372708;R-HSA-381426;R-HSA-5674135;R-HSA-6785807;R-HSA-6802946;R-HSA-6802948;R-HSA-6802949;R-HSA-6802952;R-HSA-6802955;R-HSA-8874081;R-HSA-8957275	33.2399	32.0106	32.6161	3	3	3	2.3324	7.87879e-05	1.13551	0.124692	-0.623806	-1.36096	1.05052	0.315268	0.605452	1.28607	P02751
P43243	MATR3	MATR3_HUMAN	Matrin-3	20.2857	20.7144	20.621	19.9004	20.2078	19.8798	19.4809	20.9773	21.3402				activation of innate immune response;innate immune response;posttranscriptional regulation of gene expression	identical protein binding;miRNA binding;RNA binding;structural molecule activity;zinc ion binding	membrane;nuclear inner membrane;nuclear matrix	Spliceosome				20.5404	19.996	21.1587	3	3	2	0.356223	0.268032	0.0342207	0.975602	0.0590947	0.0754063	0.448558	0.777034	0.603455	0.774861	P43243
Q05707	COL14A1	COEA1_HUMAN	Collagen alpha-1(XIV) chain	26.978	26.7545	26.4591	26.1681	25.3744	26.2667	27.0078	26.66	25.9412	+			cell-cell adhesion;collagen fibril organization;extracellular matrix organization;growth plate cartilage chondrocyte morphogenesis	collagen binding;extracellular matrix structural constituent;extracellular matrix structural constituent conferring tensile strength;protein binding, bridging;RNA binding	collagen trimer;collagen type XIV trimer;collagen-containing extracellular matrix;endoplasmic reticulum lumen;extracellular matrix;extracellular region;extracellular space	Protein digestion and absorption;Proteoglycans	Protein digestion and absorption	Collagen;fn3;VWA	R-HSA-1442490;R-HSA-1650814;R-HSA-2022090;R-HSA-8948216	26.7305	25.9364	26.5363	3	3	3	0.803419	0.0431286	0.216999	0.84549	-0.194194	-0.354266	0.641057	0.555208	0.599934	0.963938	Q05707
Q9BSJ2	TUBGCP2	GCP2_HUMAN	Gamma-tubulin complex component 2	18.3735	19.1569	19.3164	17.7035	17.5635	17.8861	19.4744	17.8562	17.6039	+			cytoplasmic microtubule organization;meiotic cell cycle;microtubule nucleation;microtubule nucleation by interphase microtubule organizing center;mitotic cell cycle;protein-containing complex assembly;spindle assembly	gamma-tubulin binding;structural constituent of cytoskeleton	centrosome;cytoplasmic microtubule;cytosol;equatorial microtubule organizing center;gamma-tubulin complex;gamma-tubulin small complex;membrane;microtubule organizing center;nucleoplasm;spindle pole	Chromosome and associated proteins;Cytoskeleton proteins;Exosome		GCP_C_terminal	R-HSA-380270;R-HSA-380320	18.949	17.7177	17.73	3	3	2	0.81385	0.0250125	0.414353	0.492937	-0.637477	-0.746087	0.427552	0.80098	0.593752	0.748378	Q9BSJ2
O00159	MYO1C	MYO1C_HUMAN	Unconventional myosin-Ic	19.7967	19.5898	20.1814	22.4302	21.6404	22.7875	24.6846	22.6073	21.3406	+	+		cellular response to interferon-gamma;Fc-gamma receptor signaling pathway involved in phagocytosis;mRNA transport;positive regulation of actin filament polymerization;positive regulation of cell migration;positive regulation of cell migration by vascular endothelial growth factor signaling pathway;positive regulation of cellular response to insulin stimulus;positive regulation of gene expression,…	actin filament binding;actin-dependent ATPase activity;ATP binding;calmodulin binding;microfilament motor activity;protein C-terminus binding;Ral GTPase binding;signaling receptor binding	basal plasma membrane;brush border;cytoplasm;cytoplasmic vesicle membrane;cytosol;extracellular exosome;filamentous actin;lateral plasma membrane;membrane;membrane raft;microvillus;nuclear body;nuclear pore;nucleolus;nucleoplasm;phagocytic vesicle;plasma membrane;ruffle membrane;stereocilium membrane;unconventional myosin complex	Chromosome and associated proteins;Cytoskeleton proteins;Exosome;Membrane trafficking;Protein phosphatases and associated proteins		IQ;Myosin_head;Myosin_TH1	R-HSA-1445148;R-HSA-2029482;R-HSA-5250924	19.856	22.2861	22.8775	3	3	3	1.57187	0.000161335	1.42071	0.0142577	3.02151	2.53901	0.223843	0.964646	0.591429	0.480067	O00159
P62241	RPS8	RS8_HUMAN	Small ribosomal subunit protein eS8	16.0548	16.1537	22.0726	23.1912	21.6775	22.9229	23.9544	23.1229	22.4862	+	+		maturation of SSU-rRNA from tricistronic rRNA transcript (SSU-rRNA, 5.8S rRNA, LSU-rRNA);nuclear-transcribed mRNA catabolic process, nonsense-mediated decay;SRP-dependent cotranslational protein targeting to membrane;translation;translational initiation	RNA binding;structural constituent of ribosome	cytosol;cytosolic small ribosomal subunit;endoplasmic reticulum;extracellular exosome;focal adhesion;membrane;nucleoplasm;nucleus;ribonucleoprotein complex	Ribosome	Ribosome	Ribosomal_S8e	R-HSA-156827;R-HSA-156902;R-HSA-1799339;R-HSA-192823;R-HSA-2408557;R-HSA-6791226;R-HSA-72649;R-HSA-72689;R-HSA-72695;R-HSA-72702;R-HSA-72706;R-HSA-72764;R-HSA-9010553;R-HSA-975956;R-HSA-975957	22.0726	22.5972	23.1878	1	3	3	1.333	0.000349166	1.1772	0.0199213	5.0941	2.27969	0.395493	0.83657	0.590624	0.710737	P62241
O43504	LAMTOR5	LTOR5_HUMAN	Ragulator complex protein LAMTOR5	16.0592	16.1546	16.3552	21.0513	20.9556	20.1988	19.477	22.0401	22.4536	+	+		cell cycle arrest;cellular response to amino acid stimulus;negative regulation of apoptotic process;negative regulation of cysteine-type endopeptidase activity involved in apoptotic process;positive regulation of TOR signaling;protein localization to lysosome;regulation of cell size;regulation of macroautophagy;response to virus;viral genome replication		cytosol;lysosomal membrane;lysosome;Ragulator complex	mTOR signaling pathway	mTOR signaling pathway	LAMTOR5	R-HSA-1632852;R-HSA-165159;R-HSA-166208;R-HSA-380972;R-HSA-5628897;R-HSA-8943724	NaN	20.7352	22.2468	0	3	2	2.91048	0	2.27073	0.00305185	5.13392	4.52309	0.239102	0.964822	0.588303	0.503154	O43504
Q9Y4L1	HYOU1	HYOU1_HUMAN	Hypoxia up-regulated protein 1	22.3241	22.5038	22.4527	22.8329	23.1306	22.7572	25.0093	22.5508	22.9184				cellular response to hypoxia;endoplasmic reticulum to Golgi vesicle-mediated transport;IRE1-mediated unfolded protein response;negative regulation of endoplasmic reticulum stress-induced neuron intrinsic apoptotic signaling pathway;negative regulation of hypoxia-induced intrinsic apoptotic signaling pathway;receptor-mediated endocytosis;response to endoplasmic reticulum stress;response to ischemia	ATP binding;chaperone binding	endocytic vesicle lumen;endoplasmic reticulum;endoplasmic reticulum chaperone complex;endoplasmic reticulum lumen;extracellular exosome;extracellular region;focal adhesion;membrane;smooth endoplasmic reticulum	Chaperones and folding catalysts;Protein processing in endoplasmic reticulum	Protein processing in endoplasmic reticulum	HSP70	R-HSA-3000484;R-HSA-381038	22.4268	22.9069	23.4928	3	3	3	0.504979	0.119531	0.624907	0.226752	1.06597	1.1018	0.308727	0.930655	0.585921	0.60153	Q9Y4L1
Q96AC1	FERMT2	FERM2_HUMAN	Fermitin family homolog 2	22.9625	22.7449	22.6544	23.49	23.0765	23.2342	25.948	22.9196	22.6873				cell junction assembly;cell-matrix adhesion;focal adhesion assembly;integrin activation;integrin-mediated signaling pathway;protein localization to membrane;regulation of cell shape;substrate adhesion-dependent cell spreading;transforming growth factor beta receptor signaling pathway;Wnt signaling pathway	actin filament binding;phosphatidylinositol-3,4,5-trisphosphate binding	cell cortex;cell surface;cytoplasm;cytosol;extrinsic component of cytoplasmic side of plasma membrane;focal adhesion;I band;lamellipodium membrane;nucleoplasm;nucleus;stress fiber	Structural proteins		FERM_M;PH	R-HSA-446353	22.7873	23.2669	23.8516	3	3	3	0.293169	0.280314	0.432019	0.405112	1.06439	0.848593	0.214927	0.966561	0.584764	0.465127	Q96AC1
P61163	ACTR1A	ACTZ_HUMAN	Alpha-centractin	16.0495	16.1548	16.3581	20.1752	20.0587	20.0958	19.4772	21.4272	21.1629	+	+		antigen processing and presentation of exogenous peptide antigen via MHC class II;ciliary basal body-plasma membrane docking;endoplasmic reticulum to Golgi vesicle-mediated transport;G2/M transition of mitotic cell cycle;regulation of G2/M transition of mitotic cell cycle;spermatogenesis;vesicle-mediated transport	ATP binding	cell cortex region;centriole;centrosome;COPI-coated vesicle;cytoplasm;cytosol;dynactin complex;extracellular exosome;manchette;microtubule associated complex;microtubule cytoskeleton;myelin sheath	Chromosome and associated proteins;Cytoskeleton proteins;Exosome		Actin	R-HSA-2132295;R-HSA-2565942;R-HSA-3371497;R-HSA-380259;R-HSA-380270;R-HSA-380284;R-HSA-380320;R-HSA-5620912;R-HSA-6807878;R-HSA-6811436;R-HSA-8854518	NaN	20.1099	21.2951	0	3	2	3.66694	0	2.72559	0.00209032	4.50165	5.50711	0.40085	0.831429	0.579203	0.713556	P61163
P46940	IQGAP1	IQGA1_HUMAN	Ras GTPase-activating-like protein IQGAP1	21.7936	21.3046	22.4326	23.3918	23.2654	23.1101	26.2817	22.8106	22.4009	+			cell migration;cellular response to calcium ion;cellular response to epidermal growth factor stimulus;cellular response to platelet-derived growth factor stimulus;epidermal growth factor receptor signaling pathway;fibroblast growth factor receptor signaling pathway;glomerular visceral epithelial cell development;negative regulation of dephosphorylation;neuron projection extension;neutrophil degra…	cadherin binding;calcium ion binding;calmodulin binding;GTPase activator activity;GTPase inhibitor activity;mitogen-activated protein kinase binding;phosphatidylinositol-3,4,5-trisphosphate binding;protein domain specific binding;protein kinase binding;protein phosphatase binding;protein serine/threonine kinase activator activity;protein-containing complex binding;protein-containing complex scaff…	actin filament;axon;cytoplasm;cytoplasmic ribonucleoprotein granule;cytosol;extracellular exosome;extrinsic component of cytoplasmic side of plasma membrane;focal adhesion;growth cone;lateral plasma membrane;membrane raft;microtubule;midbody;neuron projection;nucleus;plasma membrane;ruffle;secretory granule membrane;slit diaphragm	Adherens junction;Cytoskeleton proteins;Exosome;Proteoglycans in cancer;Regulation of actin cytoskeleton	Adherens junction;Proteoglycans in cancer;Regulation of actin cytoskeleton	CH;IQ;RasGAP;RasGAP_C	R-HSA-373753;R-HSA-381676;R-HSA-5626467;R-HSA-5674135;R-HSA-6798695;R-HSA-6802946;R-HSA-6802948;R-HSA-6802949;R-HSA-6802952;R-HSA-6802955	21.8436	23.2558	23.8311	3	3	3	0.646263	0.0366649	0.712984	0.128178	1.98749	1.34875	0.177024	0.9725	0.57532	0.401286	P46940
P56537	EIF6	IF6_HUMAN	Eukaryotic translation initiation factor 6	23.1017	23.4228	24.3779	24.2431	24.379	23.7585	25.2578	24.4759	24.3671	+			assembly of large subunit precursor of preribosome;gene silencing by miRNA;mature ribosome assembly;miRNA mediated inhibition of translation;positive regulation of translation;regulation of fatty acid biosynthetic process;regulation of glycolytic process;regulation of megakaryocyte differentiation;regulation of reactive oxygen species metabolic process;response to insulin;ribosomal large subunit …	ribosomal large subunit binding;ribosome binding;translation initiation factor activity	cytoplasm;cytosol;extracellular exosome;nucleolus;nucleoplasm;nucleus;preribosome, large subunit precursor	Ribosome biogenesis;Ribosome biogenesis in eukaryotes;Translation factors	Ribosome biogenesis in eukaryotes	eIF-6		23.6341	24.1269	24.7003	3	3	3	0.960853	0.0177053	1.05476	0.0756938	1.06614	1.5796	0.782716	0.460625	0.573411	1.06604	P56537
O43529	CHST10	CHSTA_HUMAN	Carbohydrate sulfotransferase 10	16.0547	16.1553	19.4838	17.9581	19.967	18.9569	19.4806	19.612	19.501	+			carbohydrate biosynthetic process;cell adhesion	HNK-1 sulfotransferase activity;sulfotransferase activity	Golgi apparatus;Golgi membrane;integral component of membrane;membrane	Glycosyltransferases;Mannose type O-glycan biosynthesis	Mannose type O-glycan biosynthesis;Metabolic pathways	Sulfotransfer_2	R-HSA-975578	19.4838	18.9607	19.5565	1	3	2	0.83102	0.0143603	0.954919	0.0533043	2.29992	1.73267	0.417981	0.816019	0.570539	0.730194	O43529
Q96JB6	LOXL4	LOXL4_HUMAN	Lysyl oxidase homolog 4	23.0052	22.9771	22.371	22.6182	22.5213	22.4004	24.614	22.2601	22.3662				collagen fibril organization;peptidyl-lysine oxidation	copper ion binding;protein-lysine 6-oxidase activity;scavenger receptor activity	extracellular exosome;extracellular space;membrane;receptor complex	Enzymes with EC numbers		Lysyl_oxidase;SRCR	R-HSA-1566948;R-HSA-2243919	22.7845	22.5133	23.0801	3	3	3	0.155056	0.473735	0.137382	0.879866	0.295656	0.297158	0.298802	0.930273	0.566802	0.58425	Q96JB6
Q14195	DPYSL3	DPYL3_HUMAN	Dihydropyrimidinase-related protein 3	21.8252	22.3568	22.3572	23.673	23.654	23.7079	23.9202	24.3835	24.4276	+	+		actin crosslink formation;actin filament bundle assembly;cellular response to cytokine stimulus;negative regulation of cell migration;negative regulation of neuron projection development;neuron development;positive regulation of filopodium assembly;positive regulation of neuron projection development;protein homooligomerization;response to axon injury	chondroitin sulfate binding;filamin binding;hydrolase activity, acting on carbon-nitrogen (but not peptide) bonds;SH3 domain binding	cell body;cytosol;exocytic vesicle;extracellular space;filamentous actin;growth cone;lamellipodium;synapse			Amidohydro_1	R-HSA-399956	22.1797	23.6783	24.2438	3	3	3	3.94237	0	2.99577	0.00259592	2.06404	4.6875	1.59136	0.189935	0.565449	1.55756	Q14195
Q13573	SNW1	SNW1_HUMAN	SNW domain-containing protein 1	16.054	16.1515	16.3601	18.8975	19.5973	19.0634	19.4794	19.8411	19.9287	+	+		cellular response to retinoic acid;intrinsic apoptotic signaling pathway in response to DNA damage by p53 class mediator;mRNA splicing, via spliceosome;negative regulation of transcription by RNA polymerase II;negative regulation of transcription, DNA-templated;Notch signaling pathway;positive regulation by host of viral transcription;positive regulation of histone H3-K4 methylation;positive regu…	androgen receptor binding;enzyme binding;Notch binding;nuclear hormone receptor binding;retinoic acid receptor binding;RNA binding;SMAD binding;transcription coactivator activity;transcription corepressor activity;vitamin D receptor binding	catalytic step 2 spliceosome;nuclear body;nuclear matrix;nuclear speck;nucleoplasm;nucleus;spliceosomal complex;U2-type catalytic step 2 spliceosome	Epstein-Barr virus infection;Notch signaling pathway;Spliceosome;Viral carcinogenesis	Epstein-Barr virus infection;Notch signaling pathway;Spliceosome;Viral carcinogenesis	SKIP_SNW	R-HSA-1912408;R-HSA-210744;R-HSA-2122947;R-HSA-2173796;R-HSA-2644606;R-HSA-2894862;R-HSA-350054;R-HSA-72163;R-HSA-8941856;R-HSA-9013508;R-HSA-9013695	NaN	19.186	19.8849	0	3	2	5.15184	0	4.56963	0	3.56118	9.76983	1.05115	0.33805	0.563676	1.24722	Q13573
P39059	COL15A1	COFA1_HUMAN	Collagen alpha-1(XV) chain	26.3708	25.8383	25.9369	25.3578	24.7729	25.324	25.2359	26.3014	25.6062	+			angiogenesis;cell adhesion;cell differentiation;collagen catabolic process;extracellular matrix organization;signal transduction	extracellular matrix structural constituent;extracellular matrix structural constituent conferring tensile strength	collagen type XV trimer;collagen-containing extracellular matrix;endoplasmic reticulum lumen;extracellular exosome;extracellular matrix;extracellular region;extracellular space;integral component of membrane	Protein digestion and absorption;Proteoglycans	Protein digestion and absorption	Collagen;Endostatin	R-HSA-1442490;R-HSA-1650814;R-HSA-2022090;R-HSA-8948216	26.0487	25.1516	25.7145	3	3	3	1.07545	0.0161283	0.401319	0.621641	-0.334153	-0.604741	0.702894	0.52443	0.562959	0.995764	P39059
Q641Q3	METRNL	METRL_HUMAN	Meteorin-like protein	25.2958	25.3599	25.4811	24.0539	24.5798	23.9892	24.0947	24.9033	25.3124	+			brown fat cell differentiation;energy homeostasis;fat cell differentiation;negative regulation of inflammatory response;positive regulation of brown fat cell differentiation;response to cold;response to muscle activity	hormone activity	extracellular exosome;extracellular space					25.3789	24.2076	24.7701	3	3	3	1.46071	0.00193505	0.775322	0.237684	-0.60883	-1.08361	0.627185	0.598488	0.562473	0.931735	Q641Q3
Q04446	GBE1	GLGB_HUMAN	1,4-alpha-glucan-branching enzyme	23.2194	23.1699	23.2934	23.2856	22.7711	23.713	23.0509	24.3849	24.0208				carbohydrate metabolic process;generation of precursor metabolites and energy;glycogen biosynthetic process;glycogen metabolic process	1,4-alpha-glucan branching enzyme activity;1,4-alpha-glucan branching enzyme activity (using a glucosylated glycogenin as primer for glycogen synthesis);cation binding;hydrolase activity, hydrolyzing O-glycosyl compounds	cytosol;extracellular exosome	Exosome;Starch and sucrose metabolism	Metabolic pathways;Starch and sucrose metabolism	Alpha-amylase;Alpha-amylase_C;CBM_48	R-HSA-3322077;R-HSA-3878781	23.2275	23.2566	23.8189	3	3	3	0.506365	0.169361	0.671342	0.29632	0.591325	0.986006	0.510769	0.731449	0.562271	0.824056	Q04446
P61586	RHOA	RHOA_HUMAN	Transforming protein RhoA	16.0506	16.1557	16.3588	22.5247	21.3409	21.1424	22.9432	22.0728	21.6764	+	+		actin cytoskeleton organization;actin cytoskeleton reorganization;actin filament bundle assembly;actin filament organization;alpha-beta T cell lineage commitment;androgen receptor signaling pathway;angiotensin-mediated vasoconstriction involved in regulation of systemic arterial blood pressure;apical junction assembly;apolipoprotein A-I-mediated signaling pathway;beta selection;cell junction asse…	GDP binding;GTP binding;GTPase activity;myosin binding;protein domain specific binding;protein kinase binding;Rho GDP-dissociation inhibitor binding	apical junction complex;axon;cell cortex;cell division site;cell junction;cell periphery;cleavage furrow;cytoplasm;cytoskeleton;cytosol;dendritic spine;endoplasmic reticulum membrane;endosome;extracellular exosome;extrinsic component of cytoplasmic side of plasma membrane;ficolin-1-rich granule membrane;focal adhesion;glutamatergic synapse;intracellular membrane-bounded organelle;lamellipodium;mi…	Adherens junction;Axon guidance;Bacterial invasion of epithelial cells;cAMP signaling pathway;cGMP-PKG signaling pathway;Chemokine signaling pathway;Colorectal cancer;C-type lectin receptor signaling pathway;Endocytosis;Exosome;Fluid shear stress and atherosclerosis;Focal adhesion;GTP-binding proteins;Human cytomegalovirus infection;Leukocyte transendothelial migration;Membrane trafficking;MicroR…	Adherens junction;Axon guidance;Bacterial invasion of epithelial cells;cAMP signaling pathway;cGMP-PKG signaling pathway;Chemokine signaling pathway;Colorectal cancer;C-type lectin receptor signaling pathway;Endocytosis;Fluid shear stress and atherosclerosis;Focal adhesion;Human cytomegalovirus infection;Leukocyte transendothelial migration;MicroRNAs in cancer;mTOR signaling pathway;Neurotrophin …	Ras	R-HSA-114604;R-HSA-193634;R-HSA-194840;R-HSA-198203;R-HSA-209563;R-HSA-2173791;R-HSA-392451;R-HSA-3928662;R-HSA-3928663;R-HSA-4086400;R-HSA-416482;R-HSA-416550;R-HSA-416572;R-HSA-4420097;R-HSA-5625740;R-HSA-5625900;R-HSA-5625970;R-HSA-5627117;R-HSA-5663220;R-HSA-5666185;R-HSA-5689896;R-HSA-6785631;R-HSA-6798695;R-HSA-8849471;R-HSA-8985586	NaN	21.6693	22.2308	0	3	3	4.60707	0	4.01691	0	6.04243	10.3305	0.418851	0.815392	0.561491	0.728155	P61586
Q6UXH1	CRELD2	CREL2_HUMAN	Protein disulfide isomerase CRELD2	17.2597	16.1499	16.3572	19.5508	20.7365	20.0372	19.4799	20.915	21.5931	+	+			calcium ion binding	endoplasmic reticulum;extracellular space;Golgi apparatus			EGF_CA		17.2597	20.1082	21.254	1	3	2	2.83962	0	2.34004	0.00333091	4.07373	4.47674	0.319298	0.925094	0.554485	0.608231	Q6UXH1
Q3KQU3	MAP7D1	MA7D1_HUMAN	MAP7 domain-containing protein 1	19.7749	20.0055	20.3351	19.2784	18.9992	19.2897	19.4771	19.967	19.7865	+			microtubule cytoskeleton organization		cytosol;microtubule cytoskeleton;spindle	Chromosome and associated proteins		MAP7		20.0385	19.1891	19.8768	3	3	2	1.90834	0.00101408	0.611115	0.527012	-0.294928	-0.708054	1.49471	0.215006	0.554457	1.4916	Q3KQU3
Q07954	LRP1	LRP1_HUMAN	Prolow-density lipoprotein receptor-related protein 1	25.9816	25.8513	25.7602	25.2373	24.6571	25.584	25.6896	25.9521	25.4935	+			aging;amyloid-beta clearance;amyloid-beta clearance by cellular catabolic process;amyloid-beta clearance by transcytosis;aorta morphogenesis;apoptotic cell clearance;astrocyte activation involved in immune response;cell proliferation;cellular response to amyloid-beta;cerebral cortex development;lipid metabolic process;lipoprotein metabolic process;lipoprotein transport;negative regulation of neur…	alpha-2 macroglobulin receptor activity;amyloid-beta binding;apolipoprotein binding;apolipoprotein receptor activity;calcium ion binding;cargo receptor activity;clathrin heavy chain binding;heparan sulfate proteoglycan binding;lipoprotein particle receptor binding;lipoprotein transporter activity;low-density lipoprotein particle receptor activity;protease binding;protein-containing complex bindin…	basolateral plasma membrane;clathrin-coated pit;clathrin-coated vesicle;dendrite;early endosome;endocytic vesicle membrane;focal adhesion;integral component of plasma membrane;lysosomal membrane;membrane;neuronal cell body;nucleus;plasma membrane;plasma membrane protein complex;receptor complex	Alzheimer disease;CD molecules;Cholesterol metabolism;Malaria;Membrane trafficking	Alzheimer disease;Cholesterol metabolism;Malaria	cEGF;DUF5050;EGF_CA;Ldl_recept_a;Ldl_recept_b	R-HSA-2168880;R-HSA-975634	25.8644	25.1594	25.7117	3	3	3	1.16726	0.0171482	0.444491	0.775826	-0.152631	-0.439175	0.851724	0.43792	0.552271	1.10179	Q07954
Q8WVM8	SCFD1	SCFD1_HUMAN	Sec1 family domain-containing protein 1	17.3816	17.2891	18.1313	16.5367	16.3723	16.8825	19.479	15.9826	15.9812				cell morphogenesis;COPII vesicle coating;negative regulation of autophagosome assembly;post-Golgi vesicle-mediated transport;protein transport;regulation of ER to Golgi vesicle-mediated transport;regulation of protein transport;response to hypoxia;response to toxic substance;retrograde vesicle-mediated transport, Golgi to endoplasmic reticulum;toxin transport;vesicle docking involved in exocytosis	protein N-terminus binding;protein-containing complex binding;syntaxin binding	cis-Golgi network;cytosol;endoplasmic reticulum membrane;Golgi cisterna membrane;Golgi-associated vesicle;plasma membrane	Membrane trafficking		Sec1	R-HSA-204005	17.6007	16.5971	15.9819	3	3	2	0.208861	0.376805	0.140254	0.864218	-0.453109	-0.324615	0.17787	0.972896	0.550443	0.400212	Q8WVM8
Q92945	KHSRP	FUBP2_HUMAN	Far upstream element-binding protein 2	16.0564	16.1589	20.3301	23.0687	23.1237	22.6948	23.2471	23.6345	23.6518	+	+		3'-UTR-mediated mRNA destabilization;cellular response to cytokine stimulus;miRNA metabolic process;mRNA catabolic process;mRNA processing;mRNA transport;negative regulation of low-density lipoprotein particle clearance;negative regulation of nitric oxide biosynthetic process;positive regulation of mRNA catabolic process;regulation of miRNA metabolic process;regulation of mRNA stability;regulatio…	DNA binding;mRNA 3'-UTR AU-rich region binding;RNA binding	cytoplasmic stress granule;cytosol;membrane;nucleoplasm	Messenger RNA biogenesis;Spliceosome		DUF1897;KH_1	R-HSA-380994;R-HSA-450604	20.3301	22.9624	23.5112	1	3	3	2.4279	0	1.87751	0.00449474	5.99603	3.71503	1.35872	0.247814	0.548738	1.41165	Q92945
P33908	MAN1A1	MA1A1_HUMAN	Mannosyl-oligosaccharide 1,2-alpha-mannosidase IA	25.6545	25.5306	25.443	24.0652	23.8814	24.4673	24.7782	24.645	24.6332	+	+		Golgi apparatus mannose trimming;N-glycan processing;protein glycosylation	calcium ion binding;mannosidase activity;mannosyl-oligosaccharide 1,2-alpha-mannosidase activity	cytosol;endoplasmic reticulum;endoplasmic reticulum-Golgi intermediate compartment;extracellular exosome;Golgi apparatus;Golgi membrane;integral component of membrane;membrane	Membrane trafficking;N-Glycan biosynthesis;Protein processing in endoplasmic reticulum	Metabolic pathways;N-Glycan biosynthesis;Protein processing in endoplasmic reticulum	Glyco_hydro_47	R-HSA-6811438;R-HSA-964827	25.5427	24.138	24.6855	3	3	3	3.5265	0	3.43174	0.00755947	-0.857199	-3.09485	1.4225	0.232539	0.547506	1.44404	P33908
Q5SW79	CEP170	CE170_HUMAN	Centrosomal protein of 170 kDa	16.053	16.7185	16.3584	19.2974	18.8081	19.3508	19.4768	19.4497	20.1687	+	+				centriolar subdistal appendage;centriole;centrosome;cytosol;microtubule;plasma membrane;spindle	Chromosome and associated proteins		CEP170_C;FHA		16.7185	19.1521	19.8092	1	3	2	4.29262	0	3.40031	0.0012	3.32179	6.59225	0.871071	0.427427	0.54628	1.11064	Q5SW79
P24821	TNC	TENA_HUMAN	Tenascin	29.2825	28.8681	29.0466	27.5401	27.1104	28.3319	28.208	28.4567	27.9464	+	+		bud outgrowth involved in lung branching;cell adhesion;cellular protein metabolic process;cellular response to prostaglandin D stimulus;cellular response to retinoic acid;cellular response to vitamin D;extracellular matrix organization;mesenchymal-epithelial cell signaling involved in prostate gland development;negative regulation of cell adhesion;neuromuscular junction development;odontogenesis …	extracellular matrix structural constituent;syndecan binding	basement membrane;collagen-containing extracellular matrix;endoplasmic reticulum lumen;extracellular region;extracellular space;focal adhesion;interstitial matrix;membrane;perisynaptic extracellular matrix	ECM-receptor interaction;Focal adhesion;Glycosaminoglycan binding proteins;Human papillomavirus infection;MicroRNAs in cancer;PI3K-Akt signaling pathway	ECM-receptor interaction;Focal adhesion;Human papillomavirus infection;MicroRNAs in cancer;PI3K-Akt signaling pathway	EGF_2;Fibrinogen_C;fn3	R-HSA-216083;R-HSA-3000170;R-HSA-3000178;R-HSA-381426;R-HSA-8957275	29.0658	27.6608	28.2037	3	3	3	1.82526	0.000197861	1.97792	0.0217389	-0.862062	-2.21036	0.632252	0.609294	0.542914	0.925045	P24821
Q9NZL4	HSPBP1	HPBP1_HUMAN	Hsp70-binding protein 1	16.0619	16.1533	16.3603	18.4212	18.5814	18.414	19.4774	18.8205	18.7474	+	+		positive regulation of proteasomal ubiquitin-dependent protein catabolic process;positive regulation of protein ubiquitination;protein folding	adenyl-nucleotide exchange factor activity;enzyme inhibitor activity;ubiquitin protein ligase binding	cytoplasm;endoplasmic reticulum	Chaperones and folding catalysts;Protein processing in endoplasmic reticulum	Protein processing in endoplasmic reticulum	Fes1		NaN	18.4722	18.7839	0	3	2	4.65845	0	3.46681	0.00104854	2.82326	6.29728	1.07009	0.339434	0.542902	1.2382	Q9NZL4
P51991	HNRNPA3	ROA3_HUMAN	Heterogeneous nuclear ribonucleoprotein A3	22.1394	21.7422	22.0526	23.2572	23.4831	23.2767	24.1532	23.5422	23.9184	+	+		mRNA splicing, via spliceosome;mRNA transport;RNA metabolic process	mRNA binding;RNA binding;RNA transmembrane transporter activity	catalytic step 2 spliceosome;cytoplasm;messenger ribonucleoprotein complex;neuron projection;nucleoplasm;nucleus;postsynaptic density;ribonucleoprotein complex;ribonucleoprotein granule	Messenger RNA biogenesis;Spliceosome	Spliceosome	RRM_1	R-HSA-72163;R-HSA-72203	21.9781	23.339	23.8713	3	3	3	3.87261	0	3.03778	0.00277863	1.89318	4.56256	1.29873	0.272792	0.532262	1.35759	P51991
Q4VC31	MIX23	MIX23_HUMAN	Protein MIX23	16.0539	16.1539	16.3546	21.0167	20.8681	20.2769	19.481	21.9945	22.2812	+	+							Cid2		NaN	20.7206	22.1379	0	3	2	3.01477	0	2.3202	0.00292369	5.06476	4.63017	0.226642	0.966877	0.531683	0.475685	Q4VC31
P06753	TPM3	TPM3_HUMAN	Tropomyosin alpha-3 chain	24.1468	24.5484	24.0746	25.9764	26.2383	25.4533	26.3373	26.4289	26.4926	+	+		actin filament organization;muscle contraction;muscle filament sliding	actin filament binding	actin cytoskeleton;actin filament;cytoskeleton;cytosol;extracellular exosome;muscle thin filament tropomyosin;stress fiber	Adrenergic signaling in cardiomyocytes;Cardiac muscle contraction;Cytoskeleton proteins;Dilated cardiomyopathy (DCM);Hypertrophic cardiomyopathy (HCM);Pathways in cancer;Thyroid cancer	Adrenergic signaling in cardiomyocytes;Cardiac muscle contraction;Dilated cardiomyopathy (DCM);Hypertrophic cardiomyopathy (HCM);Pathways in cancer;Thyroid cancer	Tropomyosin	R-HSA-390522;R-HSA-445355	24.2566	25.8893	26.4196	3	3	3	3.72958	0	3.82539	0.000931034	2.16299	6.10838	1.05987	0.344532	0.530274	1.2187	P06753
O00273	DFFA	DFFA_HUMAN	DNA fragmentation factor subunit alpha	16.0553	20.5731	16.3591	20.7819	20.619	19.145	19.4788	21.3019	21.3503	+			apoptotic DNA fragmentation;chaperone-mediated protein folding;negative regulation of apoptotic DNA fragmentation;negative regulation of deoxyribonuclease activity;negative regulation of execution phase of apoptosis;positive regulation of apoptotic process;thymocyte apoptotic process	deoxyribonuclease inhibitor activity;protein binding involved in protein folding;protein domain specific binding	cytosol;lipid droplet;nuclear chromatin;nucleoplasm;nucleus;plasma membrane	Apoptosis	Apoptosis	CIDE-N;DFF-C	R-HSA-211227	20.5731	20.182	21.3261	1	3	2	0.87382	0.0100296	0.898113	0.0558782	3.04782	1.70965	0.261121	0.956224	0.528365	0.524976	O00273
P50990	CCT8	TCPQ_HUMAN	T-complex protein 1 subunit theta	20.8125	16.1493	21.3572	23.0342	22.2745	23.0735	24.112	23.2279	22.6173	+	+		binding of sperm to zona pellucida;neutrophil degranulation;pore complex assembly;positive regulation of establishment of protein localization to telomere;positive regulation of protein localization to Cajal body;positive regulation of telomerase RNA localization to Cajal body;positive regulation of telomere maintenance via telomerase;protein folding;protein stabilization;toxin transport	ATP binding;ATPase activity, coupled;cadherin binding;unfolded protein binding	azurophil granule lumen;cell body;centrosome;chaperonin-containing T-complex;cilium;cytoplasm;cytosol;extracellular exosome;extracellular region;ficolin-1-rich granule lumen;intermediate filament cytoskeleton;microtubule;nucleoplasm;secretory granule lumen;zona pellucida receptor complex	Chaperones and folding catalysts;Chromosome and associated proteins		Cpn60_TCP1	R-HSA-389957;R-HSA-389960;R-HSA-390450;R-HSA-390471;R-HSA-5620922;R-HSA-6798695;R-HSA-6814122	21.0849	22.7941	23.319	2	3	3	1.18482	0.00124476	1.06705	0.0291622	3.87936	2.03246	0.44617	0.808973	0.524975	0.743771	P50990
P63167	DYNLL1	DYL1_HUMAN	Dynein light chain 1, cytoplasmic	19.0152	19.5674	19.9248	19.4707	19.3231	20.1885	19.4777	20.4923	20.5792				antigen processing and presentation of exogenous peptide antigen via MHC class II;apoptotic process;ciliary basal body-plasma membrane docking;endoplasmic reticulum to Golgi vesicle-mediated transport;G2/M transition of mitotic cell cycle;intraciliary retrograde transport;intraciliary transport involved in cilium assembly;macroautophagy;motile cilium assembly;negative regulation of phosphorylatio…	dynein intermediate chain binding;dynein light intermediate chain binding;enzyme binding;motor activity;nitric-oxide synthase regulator activity;protein C-terminus binding;protein domain specific binding;protein heterodimerization activity;protein homodimerization activity;scaffold protein binding	axon cytoplasm;centrosome;ciliary tip;cilium;cytoplasm;cytoplasmic dynein complex;cytosol;dynein complex;ficolin-1-rich granule membrane;kinetochore;membrane;microtubule;mitochondrion;mitotic spindle;nucleus;plasma membrane;tertiary granule membrane	Cytoskeleton proteins;Vasopressin-regulated water reabsorption	Vasopressin-regulated water reabsorption	Dynein_light	R-HSA-111446;R-HSA-141444;R-HSA-1632852;R-HSA-2132295;R-HSA-2467813;R-HSA-2500257;R-HSA-2565942;R-HSA-3371497;R-HSA-380259;R-HSA-380270;R-HSA-380284;R-HSA-380320;R-HSA-5620912;R-HSA-5620924;R-HSA-5663220;R-HSA-6798695;R-HSA-6807878;R-HSA-6811436;R-HSA-68877;R-HSA-8854518	19.5025	19.6608	20.5358	3	3	2	0.507269	0.160876	0.70305	0.248789	0.680612	1.06077	0.517131	0.746575	0.522275	0.811926	P63167
P30520	ADSS2	PURA2_HUMAN	Adenylosuccinate synthetase isozyme 2	16.0574	16.1487	16.3559	17.6532	16.8932	18.2125	19.4794	17.556	17.2848	+	+		AMP biosynthetic process;aspartate metabolic process;cellular response to electrical stimulus;'de novo' AMP biosynthetic process;immune system process;IMP metabolic process;purine ribonucleoside monophosphate biosynthetic process;response to ammonium ion;response to purine-containing compound	adenylosuccinate synthase activity;GTP binding;magnesium ion binding;phosphate ion binding	cytoplasm;cytosol;extracellular exosome;plasma membrane	Alanine, aspartate and glutamate metabolism;Purine metabolism	Alanine, aspartate and glutamate metabolism;Metabolic pathways;Purine metabolism	Adenylsucc_synt	R-HSA-73817	NaN	17.5863	17.4204	0	3	2	1.22536	0.00217054	1.29202	0.0247764	1.91939	2.14124	0.262961	0.956983	0.520414	0.525932	P30520
Q3LXA3	TKFC	TKFC_HUMAN	Triokinase/FMN cyclase	16.0557	16.1554	16.3562	18.5824	18.2517	18.3831	19.4815	18.6417	18.6502	+	+		carbohydrate phosphorylation;cellular carbohydrate metabolic process;fructose catabolic process to hydroxyacetone phosphate and glyceraldehyde-3-phosphate;glycerol catabolic process;innate immune response;negative regulation of MDA-5 signaling pathway;regulation of innate immune response	ATP binding;FAD-AMP lyase (cyclizing) activity;glycerone kinase activity;metal ion binding;triokinase activity	cytosol;extracellular exosome;nucleus	Fructose and mannose metabolism;Glycerolipid metabolism;RIG-I-like receptor signaling pathway	Carbon metabolism;Fructose and mannose metabolism;Glycerolipid metabolism;Metabolic pathways;RIG-I-like receptor signaling pathway	Dak1;Dak2	R-HSA-168928;R-HSA-70350	NaN	18.4058	18.646	0	3	2	4.10242	0	3.13947	0.00144966	2.73538	5.55732	0.81496	0.476121	0.518733	1.04869	Q3LXA3
P25705	ATP5F1A	ATPA_HUMAN	ATP synthase subunit alpha, mitochondrial	16.0575	16.1558	16.3579	23.5664	23.7535	24.1816	24.7992	24.1669	24.0907	+	+		ATP biosynthetic process;ATP metabolic process;ATP synthesis coupled proton transport;cristae formation;electron transport chain;lipid metabolic process;mitochondrial ATP synthesis coupled proton transport;negative regulation of endothelial cell proliferation;positive regulation of blood vessel endothelial cell migration;response to oxidative stress	ADP binding;angiostatin binding;ATP binding;MHC class I protein binding;proton-transporting ATP synthase activity, rotational mechanism;RNA binding;transmembrane transporter activity	extracellular exosome;membrane;mitochondrial inner membrane;mitochondrial matrix;mitochondrial proton-transporting ATP synthase complex;mitochondrial proton-transporting ATP synthase complex, catalytic core F(1);mitochondrion;myelin sheath;plasma membrane;proton-transporting ATP synthase complex	Alzheimer disease;Huntington disease;Oxidative phosphorylation;Parkinson disease;Thermogenesis	Alzheimer disease;Huntington disease;Metabolic pathways;Oxidative phosphorylation;Parkinson disease;Thermogenesis	ATP-synt_ab;ATP-synt_ab_C;ATP-synt_ab_N	R-HSA-1268020;R-HSA-163210;R-HSA-8949613	NaN	23.8338	24.3523	0	3	3	7.08226	0	5.34103	0	8.16185	18.4935	0.831525	0.467638	0.518443	1.05998	P25705
Q8IXB1	DNAJC10	DJC10_HUMAN	DnaJ homolog subfamily C member 10	18.5839	18.6788	18.6316	19.5002	19.091	19.3517	19.479	20.0541	19.9648	+	+		cell redox homeostasis;intrinsic apoptotic signaling pathway in response to endoplasmic reticulum stress;negative regulation of protein phosphorylation;positive regulation of ATPase activity;protein folding in endoplasmic reticulum;response to endoplasmic reticulum stress;ubiquitin-dependent ERAD pathway	ATPase activator activity;ATPase binding;chaperone binding;disulfide oxidoreductase activity;Hsp70 protein binding;misfolded protein binding;oxidoreductase activity, acting on a sulfur group of donors, disulfide as acceptor;protein disulfide oxidoreductase activity	endoplasmic reticulum;endoplasmic reticulum chaperone complex;endoplasmic reticulum lumen;membrane	Chaperones and folding catalysts;Membrane trafficking;Protein processing in endoplasmic reticulum	Protein processing in endoplasmic reticulum	DnaJ;Thioredoxin		18.6314	19.3143	20.0094	3	3	2	2.82214	0	2.57447	0.00685973	1.20117	3.15442	1.13358	0.337886	0.518327	1.24887	Q8IXB1
Q92743	HTRA1	HTRA1_HUMAN	Serine protease HTRA1	28.148	27.8792	28.1457	27.8605	28.1338	27.8855	27.6015	28.8458	28.9856				chorionic trophoblast cell differentiation;dentinogenesis;extracellular matrix disassembly;negative regulation of BMP signaling pathway;negative regulation of defense response to virus;negative regulation of transforming growth factor beta receptor signaling pathway;placenta development;positive regulation of epithelial cell proliferation;proteolysis;regulation of cell growth	identical protein binding;insulin-like growth factor binding;serine-type endopeptidase activity;serine-type peptidase activity	collagen-containing extracellular matrix;cytosol;extracellular exosome;extracellular region;extracellular space;plasma membrane	Chaperones and folding catalysts;Peptidases		IGFBP;Kazal_2	R-HSA-1474228	28.0576	27.9599	28.4777	3	3	3	0.402449	0.259864	0.395385	0.585061	0.420049	0.647353	0.50502	0.762077	0.517741	0.798396	Q92743
Q9UKG1	APPL1	DP13A_HUMAN	DCC-interacting protein 13-alpha	16.0567	16.1546	16.3619	18.8512	19.1039	18.8638	19.4803	19.4432	19.4433	+	+		cell cycle;cell proliferation;extrinsic apoptotic signaling pathway in absence of ligand;insulin receptor signaling pathway;regulation of glucose import;regulation of protein localization to plasma membrane;signal transduction;signaling	identical protein binding;protein kinase B binding;protein-containing complex binding	cytosol;early endosome;early endosome membrane;endosome membrane;extracellular exosome;nucleus;vesicle membrane	Colorectal cancer;Longevity regulating pathway;Membrane trafficking;Pathways in cancer	Colorectal cancer;Longevity regulating pathway;Pathways in cancer	PH;PID	R-HSA-418889	NaN	18.9396	19.4432	0	3	2	6.94271	0	5.44649	0	3.26453	11.225	2.46466	0.120697	0.515961	1.82225	Q9UKG1
Q9UKX5	ITGA11	ITA11_HUMAN	Integrin alpha-11	21.9373	22.3529	22.6301	20.3589	20.1242	20.8128	19.4796	22.0646	21.2891	+			cell adhesion;cell adhesion mediated by integrin;cell-matrix adhesion;collagen-activated signaling pathway;extracellular matrix organization;integrin-mediated signaling pathway;muscle organ development;osteoblast differentiation;substrate-dependent cell migration	collagen binding;collagen binding involved in cell-matrix adhesion;collagen receptor activity;metal ion binding	focal adhesion;integrin alpha11-beta1 complex;integrin complex;membrane;plasma membrane	Arrhythmogenic right ventricular cardiomyopathy (ARVC);Cell adhesion molecules;Dilated cardiomyopathy (DCM);ECM-receptor interaction;Focal adhesion;Human papillomavirus infection;Hypertrophic cardiomyopathy (HCM);PI3K-Akt signaling pathway;Regulation of actin cytoskeleton	Arrhythmogenic right ventricular cardiomyopathy (ARVC);Dilated cardiomyopathy (DCM);ECM-receptor interaction;Focal adhesion;Human papillomavirus infection;Hypertrophic cardiomyopathy (HCM);PI3K-Akt signaling pathway;Regulation of actin cytoskeleton	FG-GAP;Integrin_alpha2;VWA	R-HSA-216083	22.3067	20.432	21.6768	3	3	2	1.14372	0.00326486	0.794593	0.122317	-1.36232	-1.3735	0.257338	0.954629	0.512423	0.516521	Q9UKX5
Q9UKK9	NUDT5	NUDT5_HUMAN	ADP-sugar pyrophosphatase	21.5358	22.1012	21.8645	22.2439	22.5651	21.4883	22.8707	22.5136	22.4476	+	+		ATP generation from poly-ADP-D-ribose;chromatin remodeling;D-ribose catabolic process;nucleobase-containing small molecule catabolic process;nucleoside phosphate metabolic process;nucleotide metabolic process;ribonucleoside diphosphate catabolic process;ribose phosphate metabolic process	8-oxo-dGDP phosphatase activity;ADP-ribose diphosphatase activity;ADP-sugar diphosphatase activity;magnesium ion binding;nucleotidyltransferase activity;protein homodimerization activity;snoRNA binding	cytosol;extracellular exosome;intracellular;nucleus	Purine metabolism	Metabolic pathways;Purine metabolism	NUDIX	R-HSA-2393930	21.8338	22.0991	22.6106	3	3	3	0.946505	0.0278336	1.68003	0.0368295	0.776798	1.89408	0.6727	0.588142	0.511526	0.938307	Q9UKK9
Q15843	NEDD8	NEDD8_HUMAN	NEDD8	23.6468	23.625	23.4867	23.5448	23.3523	22.87	23.8092	23.3529	24.1262				anatomical structure morphogenesis;cellular iron ion homeostasis;cellular protein modification process;modification-dependent protein catabolic process;post-translational protein modification;protein deubiquitination;protein localization;protein neddylation;proteolysis;regulation of proteolysis;regulation of transcription by RNA polymerase II;response to organic cyclic compound;ubiquitin-dependen…	protein tag;ubiquitin protein ligase binding	cytoplasm;cytosol;extracellular exosome;nucleoplasm;nucleus	Ubiquitin system		ubiquitin	R-HSA-2173789;R-HSA-5689603;R-HSA-8856825;R-HSA-8951664;R-HSA-917937	23.5862	23.2557	23.7628	3	3	3	0.699945	0.124949	0.313966	0.797319	0.176604	0.410746	0.776218	0.508466	0.507087	1.01201	Q15843
Q07955	SRSF1	SRSF1_HUMAN	Serine/arginine-rich splicing factor 1	22.7293	22.6351	22.7623	24.6409	24.9281	24.642	24.4369	25.6119	25.6741	+	+		alternative mRNA splicing, via spliceosome;cardiac muscle contraction;in utero embryonic development;liver regeneration;mRNA 3'-end processing;mRNA 5'-splice site recognition;mRNA cis splicing, via spliceosome;mRNA export from nucleus;mRNA processing;mRNA splice site selection;mRNA splicing, via spliceosome;oligodendrocyte differentiation;positive regulation of RNA splicing;regulation of alternat…	DNA topoisomerase binding;mRNA binding;protein kinase B binding;RNA binding;RS domain binding	catalytic step 2 spliceosome;cytoplasm;nuclear speck;nucleoplasm;nucleus	Herpes simplex virus 1 infection;IL-17 signaling pathway;Spliceosome	Herpes simplex virus 1 infection;IL-17 signaling pathway;Spliceosome	RRM_1	R-HSA-109688;R-HSA-159236;R-HSA-72163;R-HSA-72165;R-HSA-72187	22.7089	24.737	25.241	3	3	3	3.17216	0	2.47968	0.00314019	2.53205	4.19063	0.537631	0.735325	0.503982	0.821346	Q07955
Q9BWS9	CHID1	CHID1_HUMAN	Chitinase domain-containing protein 1	24.3098	24.4025	24.1191	22.5765	22.75	23.0476	24.7118	22.724	22.4313	+			carbohydrate metabolic process;innate immune response;negative regulation of cytokine production involved in inflammatory response;platelet degranulation	chitin binding;oligosaccharide binding	extracellular exosome;extracellular region;extracellular space;late endosome;lysosomal lumen;lysosome;membrane;nucleus;trans-Golgi network	Lectins		Glyco_hydro_18	R-HSA-114608	24.2771	22.7914	23.289	3	3	3	0.942161	0.0129865	0.61521	0.242506	-0.988117	-1.07259	0.273629	0.957097	0.49766	0.535417	Q9BWS9
P60900	PSMA6	PSA6_HUMAN	Proteasome subunit alpha type-6	24.9757	24.5759	25.2929	25.9527	26.0589	25.8232	26.3796	26.4318	26.5146	+	+		positive regulation of NF-kappaB transcription factor activity;post-translational protein modification;proteasomal protein catabolic process;proteasomal ubiquitin-independent protein catabolic process;proteasome-mediated ubiquitin-dependent protein catabolic process;protein deubiquitination;proteolysis involved in cellular protein catabolic process;regulation of inflammatory response	endopeptidase activity;NF-kappaB binding;purine ribonucleoside triphosphate binding;RNA binding;threonine-type endopeptidase activity	cytoplasm;cytosol;extracellular exosome;myofibril;nuclear matrix;nucleoplasm;nucleus;P-body;polysome;proteasome complex;proteasome core complex;proteasome core complex, alpha-subunit complex;sarcomere	Peptidases;Proteasome	Proteasome	Proteasome;Proteasome_A_N	R-HSA-1169091;R-HSA-1234176;R-HSA-1236974;R-HSA-1236978;R-HSA-174084;R-HSA-174113;R-HSA-174154;R-HSA-174178;R-HSA-174184;R-HSA-180534;R-HSA-180585;R-HSA-187577;R-HSA-195253;R-HSA-202424;R-HSA-211733;R-HSA-2467813;R-HSA-2871837;R-HSA-349425;R-HSA-350562;R-HSA-382556;R-HSA-450408;R-HSA-4608870;R-HSA-4641257;R-HSA-4641258;R-HSA-5358346;R-HSA-5362768;R-HSA-5607761;R-HSA-5607764;R-HSA-5610780;R-HSA-56…	24.9482	25.9449	26.442	3	3	3	3.3173	0	2.67663	0.00437949	1.49384	3.63354	2.49374	0.127602	0.497105	1.78388	P60900
O95302	FKBP9	FKBP9_HUMAN	Peptidyl-prolyl cis-trans isomerase FKBP9	24.3899	24.1208	24.3527	24.9407	25.1273	24.7441	25.1742	25.4565	25.6673	+	+		protein folding	calcium ion binding;peptidyl-prolyl cis-trans isomerase activity	endoplasmic reticulum	Chaperones and folding catalysts		FKBP_C	R-HSA-390471	24.2878	24.9374	25.4327	3	3	3	2.90541	0	2.63709	0.00748879	1.14488	3.12992	1.28559	0.308858	0.495305	1.30121	O95302
P25788	PSMA3	PSA3_HUMAN	Proteasome subunit alpha type-3	22.8965	22.826	22.3831	23.5233	23.7828	23.4993	23.7993	24.219	24.2451	+	+		post-translational protein modification;proteasomal protein catabolic process;proteasomal ubiquitin-independent protein catabolic process;proteasome-mediated ubiquitin-dependent protein catabolic process;protein deubiquitination;regulation of endopeptidase activity;viral process	endopeptidase activity;threonine-type endopeptidase activity;ubiquitin protein ligase binding	cytoplasm;cytosol;extracellular exosome;nucleoplasm;nucleus;proteasome complex;proteasome core complex;proteasome core complex, alpha-subunit complex;synapse	Peptidases;Proteasome	Proteasome	Proteasome;Proteasome_A_N	R-HSA-1169091;R-HSA-1234176;R-HSA-1236974;R-HSA-1236978;R-HSA-174084;R-HSA-174113;R-HSA-174154;R-HSA-174178;R-HSA-174184;R-HSA-180534;R-HSA-180585;R-HSA-187577;R-HSA-195253;R-HSA-202424;R-HSA-211733;R-HSA-2467813;R-HSA-2871837;R-HSA-349425;R-HSA-350562;R-HSA-382556;R-HSA-450408;R-HSA-4608870;R-HSA-4641257;R-HSA-4641258;R-HSA-5358346;R-HSA-5362768;R-HSA-5607761;R-HSA-5607764;R-HSA-5610780;R-HSA-56…	22.7019	23.6018	24.0878	3	3	3	3.0004	0	2.51781	0.00602387	1.38591	3.33107	1.33289	0.298083	0.486	1.31134	P25788
P05121	SERPINE1	PAI1_HUMAN	Plasminogen activator inhibitor 1	26.2612	26.1777	26.2513	25.1756	25.4123	25.9618	25.2273	26.2463	26.5326				angiogenesis;cellular response to lipopolysaccharide;chronological cell aging;circadian rhythm;defense response to Gram-negative bacterium;dentinogenesis;extracellular matrix organization;fibrinolysis;negative regulation of blood coagulation;negative regulation of cell adhesion mediated by integrin;negative regulation of cell migration;negative regulation of endopeptidase activity;negative regula…	protease binding;serine-type endopeptidase inhibitor activity;signaling receptor binding	collagen-containing extracellular matrix;extracellular exosome;extracellular region;extracellular space;plasma membrane;platelet alpha granule lumen	AGE-RAGE signaling pathway in diabetic complications;Apelin signaling pathway;Cellular senescence;Chagas disease (American trypanosomiasis);Complement and coagulation cascades;Exosome;Glycosaminoglycan binding proteins;HIF-1 signaling pathway;Hippo signaling pathway;p53 signaling pathway	AGE-RAGE signaling pathway in diabetic complications;Apelin signaling pathway;Cellular senescence;Chagas disease (American trypanosomiasis);Complement and coagulation cascades;HIF-1 signaling pathway;Hippo signaling pathway;p53 signaling pathway	Serpin	R-HSA-114608;R-HSA-1368108;R-HSA-2173796;R-HSA-3000178;R-HSA-75205	26.2301	25.5166	26.002	3	3	3	0.634102	0.0983304	0.224414	0.821097	-0.22802	-0.381954	0.455569	0.811272	0.485477	0.73615	P05121
Q9Y646	CPQ	CBPQ_HUMAN	Carboxypeptidase Q	23.6263	23.5322	23.6579	24.7526	24.8508	24.7485	26.8937	24.6137	24.292	+			peptide catabolic process;proteolysis;thyroid hormone generation;tissue regeneration	carboxypeptidase activity;metal ion binding;metallodipeptidase activity;protein homodimerization activity	cytoplasm;endoplasmic reticulum;extracellular exosome;extracellular space;Golgi apparatus;intracellular membrane-bounded organelle;lysosome	Peptidases		Peptidase_M28		23.6055	24.784	25.2665	3	3	3	0.957071	0.0110284	0.948062	0.0685714	1.661	1.62879	0.230846	0.966832	0.482493	0.473225	Q9Y646
Q9Y2D5	PALM2AKAP2	PLAK2_HUMAN	PALM2-AKAP2 fusion protein	21.9143	22.1683	21.4095	22.9095	23.2837	22.6175	23.5151	23.1409	23.6013	+	+							AKAP2_C		21.8307	22.9369	23.4191	3	3	3	2.57315	0	2.41535	0.00514146	1.5884	3.42334	0.943628	0.436923	0.482148	1.09824	Q9Y2D5
P52907	CAPZA1	CAZA1_HUMAN	F-actin-capping protein subunit alpha-1	22.2184	21.9873	21.9739	23.1733	23.2219	22.675	23.839	23.3216	23.3561	+	+		actin cytoskeleton organization;antigen processing and presentation of exogenous peptide antigen via MHC class II;barbed-end actin filament capping;blood coagulation;cell junction assembly;endoplasmic reticulum to Golgi vesicle-mediated transport;innate immune response;interleukin-12-mediated signaling pathway;protein-containing complex assembly	actin binding;actin filament binding;cadherin binding	actin cortical patch;actin cytoskeleton;cytoskeleton;cytosol;extracellular exosome;extracellular region;F-actin capping protein complex;WASH complex	Cytoskeleton proteins;Endocytosis;Exosome;Membrane trafficking	Endocytosis	F-actin_cap_A	R-HSA-2132295;R-HSA-3371497;R-HSA-6807878;R-HSA-6811436;R-HSA-879415;R-HSA-8950505;R-HSA-983231	22.0599	23.0234	23.5055	3	3	3	2.91531	0	2.84033	0.00451852	1.44567	3.75598	0.932383	0.443716	0.482122	1.09145	P52907
O60925	PFDN1	PFD1_HUMAN	Prefoldin subunit 1	16.0551	16.1544	16.3656	21.6686	21.9193	21.2252	22.8814	21.7033	21.6688	+	+			DNA-binding transcription factor activity;protein binding involved in protein folding;unfolded protein binding	prefoldin complex	Chaperones and folding catalysts		Prefoldin_2	R-HSA-389957	NaN	21.6044	22.0845	0	3	3	5.15756	0	3.87029	0	5.89281	9.67707	0.464099	0.809606	0.48014	0.741813	O60925
P02458	COL2A1	CO2A1_HUMAN	Collagen alpha-1(II) chain	27.1284	27.118	26.5823	24.6261	24.9171	24.233	26.0466	24.6576	24.5103	+	+		anterior head development;cartilage condensation;cartilage development;cartilage development involved in endochondral bone morphogenesis;cellular response to BMP stimulus;central nervous system development;chondrocyte differentiation;collagen fibril organization;embryonic skeletal joint morphogenesis;endochondral ossification;extracellular matrix organization;heart morphogenesis;inner ear morphog…	extracellular matrix structural constituent;extracellular matrix structural constituent conferring tensile strength;identical protein binding;metal ion binding;MHC class II protein binding;platelet-derived growth factor binding;proteoglycan binding	basement membrane;collagen trimer;collagen type II trimer;collagen-containing extracellular matrix;endoplasmic reticulum lumen;extracellular matrix;extracellular region;extracellular space	ECM-receptor interaction;Focal adhesion;Glycosaminoglycan binding proteins;Human papillomavirus infection;PI3K-Akt signaling pathway;Protein digestion and absorption	ECM-receptor interaction;Focal adhesion;Human papillomavirus infection;PI3K-Akt signaling pathway;Protein digestion and absorption	COLFI;Collagen;VWC	R-HSA-1442490;R-HSA-1474244;R-HSA-1650814;R-HSA-186797;R-HSA-198933;R-HSA-2022090;R-HSA-216083;R-HSA-3000171;R-HSA-3000178;R-HSA-419037;R-HSA-8874081;R-HSA-8948216	26.9429	24.5921	25.0715	3	3	3	2.32505	0	1.63828	0.0128848	-1.8714	-2.59359	0.381695	0.882184	0.47941	0.658533	P02458
P78371	CCT2	TCPB_HUMAN	T-complex protein 1 subunit beta	21.4452	21.457	21.5591	22.9949	22.4497	23.3822	23.5654	23.3771	23.3173	+	+		binding of sperm to zona pellucida;chaperone mediated protein folding independent of cofactor;chaperone-mediated protein complex assembly;neutrophil degranulation;positive regulation of establishment of protein localization to telomere;positive regulation of protein localization to Cajal body;positive regulation of telomerase activity;positive regulation of telomerase RNA localization to Cajal bo…	ATP binding;protein binding involved in protein folding;ubiquitin protein ligase binding;unfolded protein binding	azurophil granule lumen;cell body;chaperonin-containing T-complex;cytosol;extracellular exosome;extracellular region;microtubule;myelin sheath;zona pellucida receptor complex	Chaperones and folding catalysts;Chromosome and associated proteins;Exosome		Cpn60_TCP1	R-HSA-389957;R-HSA-389960;R-HSA-390450;R-HSA-390471;R-HSA-5620922;R-HSA-6798695;R-HSA-6814122	21.4871	22.9423	23.4199	3	3	3	3.40669	0	4.69486	0.00133333	1.93283	6.82888	0.785336	0.52475	0.477627	0.993826	P78371
O95980	RECK	RECK_HUMAN	Reversion-inducing cysteine-rich protein with Kazal motifs	23.5841	23.4698	23.7534	23.7901	24.0812	23.8312	23.7125	24.8021	24.6147	+			blood vessel maturation;embryo implantation;embryonic forelimb morphogenesis;extracellular matrix organization;negative regulation of cell migration;negative regulation of metalloendopeptidase activity;positive regulation of canonical Wnt signaling pathway;regulation of angiogenesis;regulation of establishment of blood-brain barrier	coreceptor activity involved in canonical Wnt signaling pathway;endopeptidase inhibitor activity;metalloendopeptidase inhibitor activity;serine-type endopeptidase inhibitor activity;Wnt-protein binding	anchored component of membrane;extracellular region;membrane;plasma membrane;Wnt signalosome	MicroRNAs in cancer	MicroRNAs in cancer	Kazal_2	R-HSA-163125	23.6025	23.9008	24.3764	3	3	3	1.02056	0.0229157	1.0501	0.111618	0.773978	1.41681	0.612657	0.67467	0.475622	0.867246	O95980
P25786	PSMA1	PSA1_HUMAN	Proteasome subunit alpha type-1	24.2949	23.7889	23.8763	25.3098	25.6544	25.35	26.0864	25.6733	25.9808	+	+		immune system process;post-translational protein modification;proteasomal protein catabolic process;proteasomal ubiquitin-independent protein catabolic process;proteasome-mediated ubiquitin-dependent protein catabolic process;protein deubiquitination	endopeptidase activity;RNA binding;threonine-type endopeptidase activity	centrosome;cytoplasm;cytosol;extracellular exosome;nucleoplasm;nucleus;polysome;proteasome complex;proteasome core complex;proteasome core complex, alpha-subunit complex	Exosome;Peptidases;Proteasome	Proteasome	Proteasome;Proteasome_A_N	R-HSA-1169091;R-HSA-1234176;R-HSA-1236974;R-HSA-1236978;R-HSA-174084;R-HSA-174113;R-HSA-174154;R-HSA-174178;R-HSA-174184;R-HSA-180534;R-HSA-180585;R-HSA-187577;R-HSA-195253;R-HSA-202424;R-HSA-211733;R-HSA-2467813;R-HSA-2871837;R-HSA-349425;R-HSA-350562;R-HSA-382556;R-HSA-450408;R-HSA-4608870;R-HSA-4641257;R-HSA-4641258;R-HSA-5358346;R-HSA-5362768;R-HSA-5607761;R-HSA-5607764;R-HSA-5610780;R-HSA-56…	23.9867	25.438	25.9135	3	3	3	3.93749	0	3.19312	0.00274138	1.92683	4.8249	1.3483	0.3074	0.475493	1.30312	P25786
Q9P258	RCC2	RCC2_HUMAN	Protein RCC2	16.0518	16.1547	16.3583	20.4112	20.7235	21.022	22.42	20.2918	20.8474	+	+		activation of GTPase activity;cell cycle;cell division;chromosome passenger complex localization to kinetochore;establishment of protein localization;focal adhesion assembly;integrin-mediated signaling pathway;negative regulation of focal adhesion assembly;negative regulation of GTPase activity;negative regulation of substrate adhesion-dependent cell spreading;positive regulation of attachment of…	guanyl-nucleotide exchange factor activity;microtubule binding;protein domain specific binding;protein kinase binding;Rac GTPase binding;RNA binding;small GTPase binding	chromosome, centromeric core domain;cytosol;early endosome membrane;microtubule;midbody;mitotic spindle midzone;nucleolus;plasma membrane			RCC1	R-HSA-141444;R-HSA-2467813;R-HSA-2500257;R-HSA-5663220;R-HSA-68877	NaN	20.7189	21.1864	0	3	3	3.77395	0	2.8291	0.000878049	4.99811	5.92459	0.285181	0.954062	0.467487	0.542809	Q9P258
P19021	PAM	AMD_HUMAN	Peptidyl-glycine alpha-amidating monooxygenase	26.1197	26.1059	25.9264	26.0826	26.3356	26.499	26.0725	27.132	27.1151	+			central nervous system development;heart development;lactation;limb development;long-chain fatty acid metabolic process;maternal process involved in female pregnancy;odontogenesis;ovulation cycle process;peptide amidation;protein amidation;protein homooligomerization;regulation of actin cytoskeleton organization;regulation of protein secretion;regulation of transcription by RNA polymerase II;resp…	calcium ion binding;copper ion binding;L-ascorbic acid binding;peptidylamidoglycolate lyase activity;peptidylglycine monooxygenase activity;protein kinase binding;zinc ion binding	cell surface;extracellular exosome;extracellular region;integral component of membrane;membrane;neuron projection;perikaryon;perinuclear region of cytoplasm;plasma membrane;secretory granule membrane;trans-Golgi network	Enzymes with EC numbers		Cu2_monoox_C;Cu2_monooxygen;NHL		26.0507	26.3057	26.7732	3	3	3	0.870135	0.0407016	0.950072	0.143372	0.722516	1.29977	0.559272	0.736568	0.467463	0.81904	P19021
O43617	TRAPPC3	TPPC3_HUMAN	Trafficking protein particle complex subunit 3	20.0624	19.8836	18.0014	19.5412	18.8661	20.0286	19.4796	20.516	19.8408				COPII vesicle coating;endoplasmic reticulum to Golgi vesicle-mediated transport;intra-Golgi vesicle-mediated transport	Rab guanyl-nucleotide exchange factor activity	cis-Golgi network membrane;cytosol;endoplasmic reticulum;Golgi apparatus;Golgi membrane;TRAPP complex	Membrane trafficking		TRAPP	R-HSA-204005;R-HSA-8876198	19.3158	19.4787	20.1784	3	3	2	0.200984	0.410677	0.361911	0.554054	0.629674	0.68012	0.441671	0.831504	0.466808	0.714092	O43617
Q09028	RBBP4	RBBP4_HUMAN	Histone-binding protein RBBP4	16.0527	16.1488	16.3573	19.0489	19.3532	18.7549	19.479	19.412	19.6529	+	+		ATP-dependent chromatin remodeling;cell cycle;CENP-A containing nucleosome assembly;chromatin assembly;chromatin remodeling;DNA replication;DNA replication-dependent nucleosome assembly;DNA replication-independent nucleosome assembly;negative regulation of cell proliferation;negative regulation of G0 to G1 transition;negative regulation of gene expression, epigenetic;regulation of cell cycle	histone binding;histone deacetylase activity;histone deacetylase binding;RNA polymerase II proximal promoter sequence-specific DNA binding	CAF-1 complex;cytosol;ESC/E(Z) complex;nuclear chromatin;nucleoplasm;nucleus;NuRD complex;NURF complex;protein-containing complex;Sin3 complex	Cellular senescence;Chromosome and associated proteins	Cellular senescence	CAF1C_H4-bd;WD40	R-HSA-1362277;R-HSA-1362300;R-HSA-1538133;R-HSA-156711;R-HSA-212300;R-HSA-2559580;R-HSA-3214815;R-HSA-3214841;R-HSA-427389;R-HSA-539107;R-HSA-5617472;R-HSA-606279;R-HSA-6804758;R-HSA-69202;R-HSA-69656;R-HSA-73762;R-HSA-8943724;R-HSA-8953750	NaN	19.0523	19.5325	0	3	2	5.65072	0	5.0706	0	3.3284	10.5644	1.16228	0.3619	0.462315	1.19448	Q09028
P46783	RPS10	RS10_HUMAN	Small ribosomal subunit protein eS10	18.6109	18.726	16.3626	20.3208	20.6354	20.1128	19.478	21.4534	21.5183	+	+		nuclear-transcribed mRNA catabolic process, nonsense-mediated decay;ribosomal small subunit assembly;SRP-dependent cotranslational protein targeting to membrane;translation;translational initiation	RNA binding;structural constituent of ribosome	cytosol;cytosolic small ribosomal subunit;focal adhesion;membrane;nucleolus;nucleoplasm;ribosome	Ribosome	Ribosome	S10_plectin	R-HSA-156827;R-HSA-156902;R-HSA-1799339;R-HSA-192823;R-HSA-2408557;R-HSA-6791226;R-HSA-72649;R-HSA-72689;R-HSA-72695;R-HSA-72702;R-HSA-72706;R-HSA-72764;R-HSA-9010553;R-HSA-975956;R-HSA-975957	18.6685	20.3563	21.4858	2	3	2	1.5605	0.000158904	1.33783	0.0170305	2.9167	2.39095	0.268117	0.955451	0.460229	0.519108	P46783
P62888	RPL30	RL30_HUMAN	Large ribosomal subunit protein eL30	16.0513	16.1545	16.3579	20.5239	20.5505	21.4209	19.4754	22.2333	22.1612	+	+		antimicrobial humoral immune response mediated by antimicrobial peptide;cytoplasmic translation;defense response to Gram-negative bacterium;killing of cells of other organism;nuclear-transcribed mRNA catabolic process, nonsense-mediated decay;SRP-dependent cotranslational protein targeting to membrane;translation;translational initiation	RNA binding;structural constituent of ribosome	cytosol;cytosolic large ribosomal subunit;extracellular exosome;focal adhesion;membrane;nucleus;polysomal ribosome;postsynaptic density	Ribosome	Ribosome	Ribosomal_L7Ae	R-HSA-156827;R-HSA-156902;R-HSA-1799339;R-HSA-192823;R-HSA-2408557;R-HSA-6791226;R-HSA-72689;R-HSA-72706;R-HSA-72764;R-HSA-9010553;R-HSA-975956;R-HSA-975957	NaN	20.8318	22.1972	0	3	2	2.95683	0	2.30014	0.00281081	5.10205	4.5882	0.18297	0.972979	0.458158	0.396956	P62888
P68371	TUBB4B	TBB4B_HUMAN	Tubulin beta-4B chain	22.3108	21.0364	16.3577	23.6525	22.8533	23.1835	24.3605	23.5918	23.1098	+	+		ciliary basal body-plasma membrane docking;G2/M transition of mitotic cell cycle;microtubule cytoskeleton organization;microtubule-based process;mitotic cell cycle;natural killer cell mediated cytotoxicity;neutrophil degranulation;regulation of G2/M transition of mitotic cell cycle	double-stranded RNA binding;GTP binding;GTPase activity;MHC class I protein binding;structural constituent of cytoskeleton;unfolded protein binding	azurophil granule lumen;cytoplasm;cytoskeleton;cytosol;extracellular exosome;extracellular region;extracellular vesicle;microtubule;myelin sheath;nucleus	Chromosome and associated proteins;Cytoskeleton proteins;Exosome;Gap junction;Pathogenic Escherichia coli infection;Phagosome	Gap junction;Pathogenic Escherichia coli infection;Phagosome	Tubulin;Tubulin_C	R-HSA-1445148;R-HSA-190840;R-HSA-190861;R-HSA-2132295;R-HSA-2467813;R-HSA-2500257;R-HSA-2565942;R-HSA-3371497;R-HSA-380259;R-HSA-380270;R-HSA-380284;R-HSA-380320;R-HSA-389957;R-HSA-389960;R-HSA-389977;R-HSA-437239;R-HSA-5610787;R-HSA-5617833;R-HSA-5620912;R-HSA-5620924;R-HSA-5626467;R-HSA-5663220;R-HSA-6798695;R-HSA-6807878;R-HSA-6811434;R-HSA-6811436;R-HSA-68877;R-HSA-8852276;R-HSA-8854518;R-HSA…	21.6736	23.2297	23.6874	2	3	3	1.04689	0.00288596	0.960179	0.0400538	3.78569	1.85025	0.457246	0.81879	0.457609	0.724361	P68371
P63241	EIF5A	IF5A1_HUMAN	Eukaryotic translation initiation factor 5A-1	21.2794	21.402	21.669	22.473	22.3707	22.062	22.1818	22.8695	23.2139	+	+		aging;apoptotic process;cellular response to thyroid hormone stimulus;mRNA export from nucleus;negative regulation of apoptotic process;nucleocytoplasmic transport;positive regulation of cardiac muscle cell apoptotic process;positive regulation of cell proliferation;positive regulation of cytosolic calcium ion concentration;positive regulation of muscle cell differentiation;positive regulation of…	protein N-terminus binding;ribosome binding;RNA binding;translation elongation factor activity;U6 snRNA binding	annulate lamellae;cytoplasm;cytosol;dendrite;endoplasmic reticulum membrane;membrane;neuronal cell body;nuclear pore;nucleus;synapse	Translation factors		eIF-5a	R-HSA-204626	21.4501	22.3019	22.7551	3	3	3	2	0.000162238	1.80021	0.0157601	1.30492	2.4881	0.622047	0.682461	0.453151	0.85893	P63241
Q8WWI5	SLC44A1	CTL1_HUMAN	Choline transporter-like protein 1	16.0566	16.1521	16.3629	20.7306	20.4566	21.4089	19.4791	22.7543	21.7148	+	+		choline catabolic process;choline transport;phosphatidylcholine biosynthetic process;transmembrane transport	choline transmembrane transporter activity	extracellular exosome;integral component of membrane;membrane;mitochondrial outer membrane;mitochondrion;nucleoplasm;plasma membrane	CD molecules;Choline metabolism in cancer;Transporters	Choline metabolism in cancer	Choline_transpo	R-HSA-1483191;R-HSA-425366;R-HSA-6798163	NaN	20.8654	22.2345	0	3	2	2.84548	0	2.21012	0.00311565	5.12553	4.37897	0.169029	0.975403	0.450695	0.373444	Q8WWI5
P63173	RPL38	RL38_HUMAN	Large ribosomal subunit protein eL38	17.6688	16.157	16.3619	20.4758	20.7162	20.6255	19.4761	21.7294	21.958	+	+		90S preribosome assembly;axial mesoderm development;cytoplasmic translation;middle ear morphogenesis;nuclear-transcribed mRNA catabolic process, nonsense-mediated decay;ossification;regulation of translation;sensory perception of sound;skeletal system development;SRP-dependent cotranslational protein targeting to membrane;translation;translational initiation	RNA binding;structural constituent of ribosome	cytosol;cytosolic large ribosomal subunit;eukaryotic 80S initiation complex;focal adhesion;polysomal ribosome;postsynaptic density	Ribosome	Ribosome	Ribosomal_L38e	R-HSA-156827;R-HSA-156902;R-HSA-1799339;R-HSA-192823;R-HSA-2408557;R-HSA-6791226;R-HSA-72689;R-HSA-72706;R-HSA-72764;R-HSA-9010553;R-HSA-975956;R-HSA-975957	17.6688	20.6058	21.8437	1	3	2	2.64334	0	2.0271	0.00414325	4.32527	3.85249	0.219901	0.966141	0.448647	0.450871	P63173
Q15019	SEPTIN2	SEPT2_HUMAN	Septin-2	21.4948	22.0233	22.2065	23.6727	23.8209	24.1983	23.7385	24.599	24.696	+	+		cilium assembly;cytoskeleton-dependent cytokinesis;neuron projection development;smoothened signaling pathway;spermatogenesis	cadherin binding;GTP binding;GTPase activity;identical protein binding;protein-containing complex scaffold activity	axoneme;ciliary membrane;cleavage furrow;condensed chromosome kinetochore;cytoplasm;exocyst;extracellular exosome;microtubule cytoskeleton;midbody;non-motile cilium;nucleus;perinuclear region of cytoplasm;photoreceptor connecting cilium;septin complex;septin ring;sperm annulus;spindle	Bacterial invasion of epithelial cells;Cytoskeleton proteins;Exosome;Membrane trafficking	Bacterial invasion of epithelial cells	Septin	R-HSA-5620912	21.9082	23.8973	24.3445	3	3	3	3.16442	0	2.55285	0.00330492	2.43632	4.26201	0.582904	0.731486	0.447219	0.82488	Q15019
Q96PD2	DCBLD2	DCBD2_HUMAN	Discoidin, CUB and LCCL domain-containing protein 2	16.0522	16.1548	16.3549	21.104	21.5122	21.2072	19.4762	22.8246	22.8538	+	+		intracellular receptor signaling pathway;negative regulation of cell growth;wound healing		cell surface;integral component of plasma membrane			CUB;F5_F8_type_C;LCCL		NaN	21.2745	22.8392	0	3	2	2.76985	0	2.10025	0.00313043	5.53092	4.17571	0.146283	0.981111	0.443741	0.334217	Q96PD2
Q9NY33	DPP3	DPP3_HUMAN	Dipeptidyl peptidase 3	22.522	21.0488	20.6853	22.0774	21.7771	22.1291	23.8907	22.0827	21.3382				proteolysis	dipeptidyl-peptidase activity;metallopeptidase activity;zinc ion binding	cytosol;extracellular exosome;nuclear speck;plasma membrane	Peptidases		Peptidase_M49		21.4187	21.9945	22.4372	3	3	3	0.330998	0.249943	0.467256	0.3676	1.01851	0.890899	0.226068	0.967697	0.442678	0.458362	Q9NY33
Q16891	IMMT	MIC60_HUMAN	MICOS complex subunit MIC60	16.0543	16.1553	16.3603	20.2434	20.3072	20.3694	19.4766	21.2328	21.5379	+	+		cristae formation;mitochondrial calcium ion homeostasis	RNA binding	membrane;MICOS complex;mitochondrial inner membrane;mitochondrion;myelin sheath	Mitochondrial biogenesis		Mitofilin	R-HSA-8949613	NaN	20.3067	21.3854	0	3	2	3.61072	0	2.66592	0.00243275	4.55914	5.37256	0.276165	0.955036	0.442408	0.524587	Q16891
Q07065	CKAP4	CKAP4_HUMAN	Cytoskeleton-associated protein 4	21.8799	22.0732	21.7017	23.7436	23.9906	23.728	24.7011	23.9702	24.1108	+	+		cellular protein metabolic process;neutrophil degranulation;post-translational protein modification	RNA binding	azurophil granule membrane;cytoplasmic ribonucleoprotein granule;cytoskeleton;cytosol;endoplasmic reticulum;endoplasmic reticulum lumen;endoplasmic reticulum membrane;extracellular exosome;integral component of membrane;lamellar body;lipid droplet;membrane;nuclear speck;perinuclear region of cytoplasm;plasma membrane;rough endoplasmic reticulum;specific granule membrane	Protein processing in endoplasmic reticulum	Protein processing in endoplasmic reticulum		R-HSA-381426;R-HSA-5683826;R-HSA-6798695;R-HSA-8957275	21.8849	23.8208	24.2607	3	3	3	4.15113	0	3.17627	0.00232402	2.37575	5.2997	0.853441	0.517638	0.439905	1.00089	Q07065
P28066	PSMA5	PSA5_HUMAN	Proteasome subunit alpha type-5	22.3646	22.1479	21.5528	24.0009	24.2796	23.4919	24.4886	24.1127	24.4788	+	+		neutrophil degranulation;post-translational protein modification;proteasomal protein catabolic process;proteasomal ubiquitin-independent protein catabolic process;proteasome-mediated ubiquitin-dependent protein catabolic process;protein deubiquitination	endopeptidase activity;threonine-type endopeptidase activity	cytoplasm;cytosol;extracellular exosome;extracellular region;ficolin-1-rich granule lumen;nucleoplasm;nucleus;proteasome complex;proteasome core complex;proteasome core complex, alpha-subunit complex;secretory granule lumen	Peptidases;Proteasome	Proteasome	Proteasome;Proteasome_A_N	R-HSA-1169091;R-HSA-1234176;R-HSA-1236974;R-HSA-1236978;R-HSA-174084;R-HSA-174113;R-HSA-174154;R-HSA-174178;R-HSA-174184;R-HSA-180534;R-HSA-180585;R-HSA-187577;R-HSA-195253;R-HSA-202424;R-HSA-211733;R-HSA-2467813;R-HSA-2871837;R-HSA-349425;R-HSA-350562;R-HSA-382556;R-HSA-450408;R-HSA-4608870;R-HSA-4641257;R-HSA-4641258;R-HSA-5358346;R-HSA-5362768;R-HSA-5607761;R-HSA-5607764;R-HSA-5610780;R-HSA-56…	22.0218	23.9241	24.36	3	3	3	3.35553	0	2.99489	0.00293088	2.33823	4.94971	0.766808	0.580355	0.435919	0.944195	P28066
O00410	IPO5	IPO5_HUMAN	Importin-5	22.1167	21.7282	22.4627	22.6243	22.1026	22.7802	23.5543	22.7699	22.472	+			cellular response to amino acid stimulus;negative regulation of cyclin-dependent protein serine/threonine kinase activity;NLS-bearing protein import into nucleus;positive regulation of protein import into nucleus;ribosomal protein import into nucleus;viral process	GTPase inhibitor activity;nuclear localization sequence binding;protein transporter activity;Ran GTPase binding;RNA binding	cytoplasm;membrane;nuclear membrane;nuclear periphery;nuclear pore;nucleolus;nucleus	Ribosome biogenesis		HEAT	R-HSA-192905	22.1025	22.5024	22.9321	3	3	3	0.836455	0.0380864	1.00769	0.112117	0.829544	1.41497	0.489574	0.811041	0.429707	0.737938	O00410
Q13283	G3BP1	G3BP1_HUMAN	Ras GTPase-activating protein-binding protein 1	22.4404	22.7671	23.1358	23.3868	23.6435	23.5934	24.0339	23.7953	24.0817	+	+		negative regulation of canonical Wnt signaling pathway;Ras protein signal transduction;stress granule assembly	ATP binding;ATP-dependent DNA helicase activity;ATP-dependent RNA helicase activity;DNA binding;endonuclease activity;mRNA binding;RNA binding	cytoplasmic stress granule;cytosol;focal adhesion;nucleus;perikaryon;ribonucleoprotein complex	Exosome;Messenger RNA biogenesis		NTF2;RRM_1		22.7811	23.5412	23.9703	3	3	3	2.65459	0	2.24956	0.0110266	1.18919	2.83452	1.65216	0.277773	0.429061	1.34759	Q13283
Q00610	CLTC	CLH1_HUMAN	Clathrin heavy chain 1	22.6519	22.6409	22.7593	23.9031	23.2027	24.2202	24.4424	24.307	23.8598	+	+		amyloid-beta clearance by transcytosis;antigen processing and presentation of exogenous peptide antigen via MHC class II;autophagy;cell division;clathrin coat assembly;clathrin-dependent endocytosis;intracellular protein transport;low-density lipoprotein particle clearance;low-density lipoprotein particle receptor catabolic process;membrane organization;mitotic cell cycle;negative regulation of h…	clathrin light chain binding;disordered domain specific binding;double-stranded RNA binding;low-density lipoprotein particle receptor binding;protein kinase binding;RNA binding;structural molecule activity;ubiquitin-specific protease binding	clathrin coat;clathrin coat of coated pit;clathrin coat of trans-Golgi network vesicle;clathrin complex;clathrin-coated endocytic vesicle;clathrin-coated endocytic vesicle membrane;clathrin-coated vesicle;cytosol;endolysosome membrane;endosome;extracellular exosome;extracellular vesicle;focal adhesion;intracellular membrane-bounded organelle;lysosome;melanosome;membrane;mitotic spindle;mitotic sp…	Bacterial invasion of epithelial cells;Endocrine and other factor-regulated calcium reabsorption;Endocytosis;Exosome;Huntington disease;Lysosome;Membrane trafficking;Synaptic vesicle cycle	Bacterial invasion of epithelial cells;Endocrine and other factor-regulated calcium reabsorption;Endocytosis;Huntington disease;Lysosome;Synaptic vesicle cycle	Clathrin;Clathrin_propel;Clathrin-link	R-HSA-168275;R-HSA-177504;R-HSA-190873;R-HSA-196025;R-HSA-2132295;R-HSA-3928665;R-HSA-432720;R-HSA-432722;R-HSA-437239;R-HSA-5099900;R-HSA-5140745;R-HSA-8856825;R-HSA-8856828;R-HSA-8866427;R-HSA-8964038	22.684	23.7753	24.2031	3	3	3	2.33399	0	2.96643	0.00352187	1.51907	3.99729	0.542464	0.777017	0.427759	0.780093	Q00610
P02461	COL3A1	CO3A1_HUMAN	Collagen alpha-1(III) chain	31.4358	31.4595	30.9116	29.2586	30.1788	29.1846	30.6536	29.7857	29.4646	+	+		aorta smooth muscle tissue morphogenesis;cell-matrix adhesion;cellular response to amino acid stimulus;cerebral cortex development;collagen fibril organization;digestive tract development;extracellular matrix organization;heart development;integrin-mediated signaling pathway;negative regulation of immune response;negative regulation of neuron migration;peptide cross-linking;platelet activation;po…	extracellular matrix structural constituent;extracellular matrix structural constituent conferring tensile strength;integrin binding;metal ion binding;platelet-derived growth factor binding;protease binding;SMAD binding	collagen type III trimer;collagen-containing extracellular matrix;endoplasmic reticulum lumen;extracellular matrix;extracellular region;extracellular space	AGE-RAGE signaling pathway in diabetic complications;Amoebiasis;Glycosaminoglycan binding proteins;Platelet activation;Protein digestion and absorption;Relaxin signaling pathway	AGE-RAGE signaling pathway in diabetic complications;Amoebiasis;Platelet activation;Protein digestion and absorption;Relaxin signaling pathway	COLFI;Collagen;VWC	R-HSA-1442490;R-HSA-1474244;R-HSA-1650814;R-HSA-186797;R-HSA-198933;R-HSA-2022090;R-HSA-216083;R-HSA-3000170;R-HSA-3000171;R-HSA-3000178;R-HSA-3000480;R-HSA-419037;R-HSA-8874081;R-HSA-8948216	31.269	29.5407	29.968	3	3	3	1.84227	0.000119318	1.5124	0.0233701	-1.301	-2.17696	0.374907	0.903742	0.427312	0.630342	P02461
Q16851	UGP2	UGPA_HUMAN	UTP--glucose-1-phosphate uridylyltransferase	21.9095	21.698	21.9888	23.8406	23.9061	23.8295	24.1118	24.4729	24.2606	+	+		glucose 1-phosphate metabolic process;glycogen biosynthetic process;glycogen metabolic process;UDP-glucose metabolic process;UDP-glucuronate biosynthetic process	glucose binding;identical protein binding;metal ion binding;pyrimidine ribonucleotide binding;UTP:glucose-1-phosphate uridylyltransferase activity	cytoplasm;cytosol;extracellular exosome;nucleus	Amino sugar and nucleotide sugar metabolism;Galactose metabolism;Pentose and glucuronate interconversions;Starch and sucrose metabolism	Amino sugar and nucleotide sugar metabolism;Galactose metabolism;Metabolic pathways;Pentose and glucuronate interconversions;Starch and sucrose metabolism	UDPGP	R-HSA-173599;R-HSA-3322077	21.8654	23.8587	24.2818	3	3	3	5.83709	0	4.22861	0.00156522	2.41632	7.19003	1.76915	0.263231	0.423041	1.37584	Q16851
P23396	RPS3	RS3_HUMAN	Small ribosomal subunit protein uS3	21.7603	16.1576	20.447	23.6272	22.9141	23.4499	23.6079	23.8961	23.743	+	+		apoptotic process;cell division;cellular response to DNA damage stimulus;cellular response to hydrogen peroxide;cellular response to tumor necrosis factor;chromosome segregation;DNA damage response, detection of DNA damage;DNA repair;negative regulation of DNA repair;negative regulation of protein ubiquitination;negative regulation of translation;nuclear-transcribed mRNA catabolic process, nonsen…	class I DNA-(apurinic or apyrimidinic site) endonuclease activity;damaged DNA binding;DNA binding;DNA-(apurinic or apyrimidinic site) endonuclease activity;endodeoxyribonuclease activity;enzyme binding;Hsp70 protein binding;Hsp90 protein binding;iron-sulfur cluster binding;kinase binding;microtubule binding;mRNA binding;oxidized purine DNA binding;oxidized purine nucleobase lesion DNA N-glycosyla…	cytoplasm;cytosol;cytosolic small ribosomal subunit;endoplasmic reticulum;extracellular exosome;focal adhesion;membrane;mitochondrial inner membrane;mitochondrial matrix;mitotic spindle;NF-kappaB complex;nucleolus;nucleoplasm;nucleus;plasma membrane;polysome;postsynaptic density;ribonucleoprotein complex;ribosome;ruffle membrane	Ribosome	Ribosome	KH_2;Ribosomal_S3_C	R-HSA-156827;R-HSA-156902;R-HSA-1799339;R-HSA-192823;R-HSA-2408557;R-HSA-6791226;R-HSA-72649;R-HSA-72689;R-HSA-72695;R-HSA-72702;R-HSA-72706;R-HSA-72764;R-HSA-9010553;R-HSA-975956;R-HSA-975957	21.1037	23.3304	23.749	2	3	3	1.39755	0.000226913	1.19175	0.0202353	4.29404	2.26748	0.84526	0.545788	0.418627	0.973644	P23396
Q9H173	SIL1	SIL1_HUMAN	Nucleotide exchange factor SIL1	24.3327	23.6363	23.6212	23.0525	23.3272	23.4621	24.6576	23.3344	23.0909				intracellular protein transport;protein folding	adenyl-nucleotide exchange factor activity;unfolded protein binding	cytoplasm;endoplasmic reticulum;endoplasmic reticulum lumen;extracellular space	Mitochondrial biogenesis;Protein processing in endoplasmic reticulum	Protein processing in endoplasmic reticulum			23.8634	23.2806	23.6943	3	3	3	0.33511	0.295753	0.113513	0.913396	-0.169084	-0.228375	0.34133	0.929966	0.413743	0.589831	Q9H173
P17900	GM2A	SAP3_HUMAN	Ganglioside GM2 activator	23.7243	23.745	23.2166	23.3769	23.5201	23.4979	24.1721	23.6816	23.7813				ganglioside catabolic process;glycosphingolipid metabolic process;learning or memory;lipid storage;neuromuscular process controlling balance;neutrophil degranulation;oligosaccharide catabolic process;positive regulation of hydrolase activity	beta-N-acetylgalactosaminidase activity;lipid transporter activity;phospholipase activator activity;sphingolipid activator protein activity	apical plasma membrane;azurophil granule lumen;basolateral plasma membrane;cytoplasmic side of plasma membrane;extracellular exosome;extracellular region;lysosomal lumen	Exosome;Lysosome	Lysosome	E1_DerP2_DerF2	R-HSA-1660662;R-HSA-6798695	23.562	23.465	23.8783	3	3	3	0.809476	0.123752	0.62221	0.499907	0.316305	0.737996	1.24287	0.38808	0.413336	1.16054	P17900
P07437	TUBB	TBB5_HUMAN	Tubulin beta chain	20.9962	22.2971	20.9865	24.4188	23.967	24.2006	26.3973	23.8294	23.5926	+	+		cell division;cellular process;ciliary basal body-plasma membrane docking;cytoskeleton-dependent intracellular transport;G2/M transition of mitotic cell cycle;microtubule cytoskeleton organization;microtubule-based process;mitotic cell cycle;natural killer cell mediated cytotoxicity;neutrophil degranulation;regulation of G2/M transition of mitotic cell cycle;regulation of synapse organization;spi…	GTP binding;GTPase activating protein binding;GTPase activity;MHC class I protein binding;protein domain specific binding;protein-containing complex binding;structural constituent of cytoskeleton;structural molecule activity;ubiquitin protein ligase binding	azurophil granule lumen;cell body;cytoplasm;cytoplasmic ribonucleoprotein granule;cytoskeleton;extracellular exosome;extracellular region;membrane raft;microtubule;nuclear envelope lumen;nucleus	Chromosome and associated proteins;Cytoskeleton proteins;Exosome;Gap junction;Pathogenic Escherichia coli infection;Phagosome	Gap junction;Pathogenic Escherichia coli infection;Phagosome	Tubulin;Tubulin_C	R-HSA-2565942;R-HSA-380259;R-HSA-380270;R-HSA-380284;R-HSA-380320;R-HSA-5620912;R-HSA-6798695;R-HSA-8854518	21.4266	24.1955	24.6065	3	3	3	1.79079	8.04954e-05	1.47715	0.0122901	3.17986	2.65442	0.171266	0.976715	0.410963	0.371089	P07437
Q9GZP0	PDGFD	PDGFD_HUMAN	Platelet-derived growth factor D	23.7993	23.8752	23.8944	23.2947	23.7917	23.2976	21.8815	24.8274	24.9007				cellular response to amino acid stimulus;cellular response to hydrogen peroxide;cellular response to platelet-derived growth factor stimulus;cellular response to transforming growth factor beta stimulus;multicellular organism development;platelet-derived growth factor receptor signaling pathway;positive regulation of cell division;positive regulation of cell migration;positive regulation of cell …	growth factor activity;platelet-derived growth factor receptor binding	endoplasmic reticulum lumen;extracellular region;extracellular space;Golgi membrane	Choline metabolism in cancer;Cytokines and growth factors;EGFR tyrosine kinase inhibitor resistance;Focal adhesion;Gap junction;MAPK signaling pathway;Melanoma;Phospholipase D signaling pathway;PI3K-Akt signaling pathway;Prostate cancer;Rap1 signaling pathway;Ras signaling pathway;Regulation of actin cytoskeleton	Choline metabolism in cancer;EGFR tyrosine kinase inhibitor resistance;Focal adhesion;Gap junction;MAPK signaling pathway;Melanoma;Phospholipase D signaling pathway;PI3K-Akt signaling pathway;Prostate cancer;Rap1 signaling pathway;Ras signaling pathway;Regulation of actin cytoskeleton	CUB;PDGF	R-HSA-186797	23.8563	23.4614	23.8699	3	3	3	0.0672082	0.636556	0.00447166	0.993399	0.013588	0.0113723	0.151175	0.981328	0.408503	0.338156	Q9GZP0
Q14517	FAT1	FAT1_HUMAN	Protocadherin Fat 1	23.1653	23.24	23.0856	22.393	22.3108	22.9771	24.1577	22.4142	22.2839				actin filament organization;anatomical structure morphogenesis;camera-type eye morphogenesis;cell adhesion;cell migration;cell-cell adhesion;cell-cell signaling;epithelial cell morphogenesis;establishment or maintenance of cell polarity;establishment or maintenance of epithelial cell apical/basal polarity;homophilic cell adhesion via plasma membrane adhesion molecules	calcium ion binding	apical plasma membrane;cell-cell junction;extracellular exosome;filopodium;focal adhesion;integral component of plasma membrane;lamellipodium;nucleus;perinuclear region of cytoplasm;plasma membrane	Cell adhesion molecules;Exosome		Cadherin;EGF;Laminin_G_2		23.1636	22.5603	22.9519	3	3	3	0.267654	0.350504	0.128229	0.900978	-0.211696	-0.262744	0.241595	0.966941	0.391645	0.466551	Q14517
P07225	PROS1	PROS_HUMAN	Vitamin K-dependent protein S	23.4795	23.617	23.4769	24.2025	24.3412	24.3149	23.6456	25.1581	25.2208	+			blood coagulation;endoplasmic reticulum to Golgi vesicle-mediated transport;fibrinolysis;leukocyte migration;platelet degranulation;regulation of complement activation	calcium ion binding;endopeptidase inhibitor activity	blood microparticle;endoplasmic reticulum membrane;extracellular exosome;extracellular region;extracellular space;Golgi lumen;Golgi membrane;plasma membrane;platelet alpha granule lumen	Complement and coagulation cascades	Complement and coagulation cascades	EGF;EGF_CA;Gla;Laminin_G_1;Laminin_G_2	R-HSA-114608;R-HSA-140875;R-HSA-159740;R-HSA-159763;R-HSA-159782;R-HSA-202733;R-HSA-977606	23.5245	24.2862	24.6748	3	3	3	1.06958	0.0112031	1.04531	0.071037	1.15037	1.60446	0.30648	0.95271	0.388641	0.542293	P07225
P35555	FBN1	FBN1_HUMAN	Fibrillin-1	28.9857	28.6718	28.3404	27.6432	27.8499	28.2337	27.9186	28.5599	28.3994	+			activation of protein kinase A activity;camera-type eye development;cell adhesion mediated by integrin;cellular protein metabolic process;cellular response to insulin-like growth factor stimulus;cellular response to transforming growth factor beta stimulus;embryonic eye morphogenesis;extracellular matrix organization;glucose homeostasis;glucose metabolic process;heart development;metanephros deve…	calcium ion binding;extracellular matrix constituent conferring elasticity;extracellular matrix structural constituent;heparin binding;hormone activity;identical protein binding;integrin binding;protein-containing complex binding	basement membrane;collagen-containing extracellular matrix;endoplasmic reticulum lumen;extracellular matrix;extracellular region;extracellular space;microfibril	Glycosaminoglycan binding proteins;TGF-beta signaling pathway	TGF-beta signaling pathway	cEGF;EGF_CA;TB	R-HSA-1474228;R-HSA-1566948;R-HSA-2129379;R-HSA-216083;R-HSA-381426;R-HSA-8957275	28.666	27.9089	28.2926	3	3	3	1.14496	0.0173916	0.626998	0.446969	-0.373367	-0.797736	0.672544	0.715262	0.383688	0.83601	P35555
P62750	RPL23A	RL23A_HUMAN	Large ribosomal subunit protein uL23	16.0552	16.1563	16.3585	21.0656	20.9463	20.6856	19.4778	21.9372	22.4313	+	+		cell proliferation;nuclear-transcribed mRNA catabolic process, nonsense-mediated decay;ribosomal large subunit assembly;SRP-dependent cotranslational protein targeting to membrane;translation;translational initiation	cadherin binding;large ribosomal subunit rRNA binding;RNA binding;structural constituent of ribosome;TORC2 complex binding	cytoplasm;cytosol;cytosolic large ribosomal subunit;extracellular exosome;nucleolus;nucleus	Ribosome	Ribosome	Ribosomal_L23;Ribosomal_L23eN	R-HSA-156827;R-HSA-156902;R-HSA-1799339;R-HSA-192823;R-HSA-2408557;R-HSA-6791226;R-HSA-72689;R-HSA-72706;R-HSA-72764;R-HSA-9010553;R-HSA-975956;R-HSA-975957	NaN	20.8991	22.1843	0	3	2	3.05212	0	2.28725	0.00274717	5.09212	4.55582	0.15574	0.982657	0.382971	0.341864	P62750
P00505	GOT2	AATM_HUMAN	Aspartate aminotransferase, mitochondrial	20.5018	20.6372	21.0206	23.439	22.917	23.1861	25.0593	22.7775	22.8489	+	+		2-oxoglutarate metabolic process;4-hydroxyproline catabolic process;aspartate biosynthetic process;aspartate catabolic process;aspartate metabolic process;cellular amino acid biosynthetic process;fatty acid transport;female pregnancy;gluconeogenesis;glutamate catabolic process to 2-oxoglutarate;glutamate catabolic process to aspartate;glutamate metabolic process;glyoxylate metabolic process;lacta…	4-hydroxyglutamate transaminase activity;amino acid binding;enzyme binding;kynurenine-oxoglutarate transaminase activity;L-aspartate:2-oxoglutarate aminotransferase activity;phospholipid binding;protein homodimerization activity;pyridoxal phosphate binding;RNA binding	cell surface;extracellular exosome;mitochondrial inner membrane;mitochondrial matrix;mitochondrion;myelin sheath;perikaryon;plasma membrane;protein-containing complex;T-tubule	Alanine, aspartate and glutamate metabolism;Amino acid related enzymes;Arginine and proline metabolism;Arginine biosynthesis;Cysteine and methionine metabolism;Fat digestion and absorption;Phenylalanine metabolism;Phenylalanine, tyrosine and tryptophan biosynthesis;Tyrosine metabolism	2-Oxocarboxylic acid metabolism;Alanine, aspartate and glutamate metabolism;Arginine and proline metabolism;Arginine biosynthesis;Biosynthesis of amino acids;Carbon metabolism;Cysteine and methionine metabolism;Fat digestion and absorption;Metabolic pathways;Phenylalanine metabolism;Phenylalanine, tyrosine and tryptophan biosynthesis;Tyrosine metabolism	Aminotran_1_2	R-HSA-1614558;R-HSA-389661;R-HSA-70263;R-HSA-70614	20.7198	23.1807	23.5619	3	3	3	2.07464	0	1.68709	0.0100422	2.84205	2.9454	0.191107	0.972078	0.381186	0.395427	P00505
P25789	PSMA4	PSA4_HUMAN	Proteasome subunit alpha type-4	22.2457	21.2761	23.4941	23.988	23.7651	23.8547	24.4607	24.1939	24.0898	+	+		post-translational protein modification;proteasomal protein catabolic process;proteasomal ubiquitin-independent protein catabolic process;proteasome-mediated ubiquitin-dependent protein catabolic process;protein deubiquitination;viral process	endopeptidase activity;threonine-type endopeptidase activity	cytoplasm;cytosol;extracellular exosome;intracellular membrane-bounded organelle;nucleoplasm;nucleus;P-body;proteasome complex;proteasome core complex;proteasome core complex, alpha-subunit complex	Peptidases;Proteasome	Proteasome	Proteasome;Proteasome_A_N	R-HSA-1169091;R-HSA-1234176;R-HSA-1236974;R-HSA-1236978;R-HSA-174084;R-HSA-174113;R-HSA-174154;R-HSA-174178;R-HSA-174184;R-HSA-180534;R-HSA-180585;R-HSA-187577;R-HSA-195253;R-HSA-202424;R-HSA-211733;R-HSA-2467813;R-HSA-2871837;R-HSA-349425;R-HSA-350562;R-HSA-382556;R-HSA-450408;R-HSA-4608870;R-HSA-4641257;R-HSA-4641258;R-HSA-5358346;R-HSA-5362768;R-HSA-5607761;R-HSA-5607764;R-HSA-5610780;R-HSA-56…	22.3386	23.8693	24.2481	3	3	3	1.58883	0.00022425	1.36906	0.0214023	1.90949	2.24283	1.38092	0.390175	0.378831	1.15487	P25789
O95865	DDAH2	DDAH2_HUMAN	N(G),N(G)-dimethylarginine dimethylaminohydrolase 2	23.6189	23.6371	23.9562	23.6993	23.9325	23.4072	22.9517	24.5793	24.6391				arginine catabolic process;arginine metabolic process;citrulline metabolic process;negative regulation of apoptotic process;nitric oxide biosynthetic process;nitric oxide mediated signal transduction;positive regulation of nitric oxide biosynthetic process;regulation of nitric-oxide synthase activity	amino acid binding;catalytic activity;dimethylargininase activity	cytosol;extracellular exosome;microtubule organizing center;mitochondrion	Exosome			R-HSA-203615	23.7374	23.6797	24.0567	3	3	3	0.14888	0.506573	0.220951	0.79248	0.319307	0.41821	0.262252	0.9614	0.376998	0.487536	O95865
Q8WWM7	ATXN2L	ATX2L_HUMAN	Ataxin-2-like protein	16.0543	16.158	16.3601	20.8926	20.6347	19.6961	19.4787	21.1653	21.6929	+	+		regulation of cytoplasmic mRNA processing body assembly;stress granule assembly	cadherin binding;RNA binding	cytoplasmic stress granule;cytosol;membrane;nuclear speck			LsmAD;PAM2;SM-ATX		NaN	20.4078	21.4291	0	3	2	3.24643	0	2.6144	0.00223656	4.58817	5.25112	0.186466	0.975483	0.371213	0.386562	Q8WWM7
O75223	GGCT	GGCT_HUMAN	Gamma-glutamylcyclotransferase	21.3181	16.1547	16.3599	22.5076	22.3144	22.2876	23.5998	22.4048	22.2186	+	+		glutathione biosynthetic process;release of cytochrome c from mitochondria	gamma-glutamylcyclotransferase activity;protein homodimerization activity	cytosol;extracellular exosome	Glutathione metabolism	Glutathione metabolism;Metabolic pathways		R-HSA-174403	21.3181	22.3699	22.7411	1	3	3	1.57196	9.91254e-05	1.29048	0.0160841	4.79685	2.46934	0.351975	0.931386	0.371203	0.581628	O75223
Q9UJU6	DBNL	DBNL_HUMAN	Drebrin-like protein	21.1448	20.4841	21.5174	22.7111	22.43	22.2381	22.5648	23.1305	22.7955	+	+		activation of JUN kinase activity;adaptive immune response;neuron projection morphogenesis;neutrophil degranulation;podosome assembly;Rac protein signal transduction;receptor-mediated endocytosis;ruffle assembly;synapse assembly	actin binding;actin filament binding;cadherin binding;enzyme activator activity;protein C-terminus binding;protein domain specific binding	cell cortex;cell junction;clathrin-coated vesicle membrane;cytoplasm;cytosol;dendrite;early endosome;extracellular exosome;extracellular region;ficolin-1-rich granule lumen;Golgi membrane;lamellipodium;plasma membrane;podosome;postsynaptic density;ruffle;secretory granule lumen;tertiary granule lumen	Membrane trafficking		Cofilin_ADF;SH3_9	R-HSA-264870;R-HSA-6794361;R-HSA-6798695	21.0488	22.4597	22.8303	3	3	3	2.61546	0	2.18021	0.00640941	1.7815	3.27553	0.799773	0.647333	0.370536	0.894778	Q9UJU6
Q6UWH4	GASK1B	GAK1B_HUMAN	Golgi-associated kinase 1B	22.6634	22.3905	22.8482	21.3275	21.5162	21.4381	19.4774	22.982	22.9338						Golgi apparatus;Golgi membrane;integral component of membrane			FAM198		22.6341	21.4273	22.9579	3	3	2	0.321211	0.244824	0.289464	0.616054	-0.836338	-0.611422	0.115914	0.992441	0.37044	0.272071	Q6UWH4
O43175	PHGDH	SERA_HUMAN	D-3-phosphoglycerate dehydrogenase	16.0542	18.4385	20.1942	21.9564	21.5677	21.9107	22.5301	22.3197	21.6905	+	+		brain development;cellular amino acid metabolic process;G1 to G0 transition;gamma-aminobutyric acid metabolic process;glial cell development;glutamine metabolic process;glycine metabolic process;L-serine biosynthetic process;neural tube development;neuron projection development;regulation of gene expression;spinal cord development;taurine metabolic process;threonine metabolic process	electron transfer activity;L-malate dehydrogenase activity;NAD binding;phosphoglycerate dehydrogenase activity	cytosol;extracellular exosome;myelin sheath	Cysteine and methionine metabolism;Exosome;Glycine, serine and threonine metabolism	Biosynthesis of amino acids;Carbon metabolism;Cysteine and methionine metabolism;Glycine, serine and threonine metabolism;Metabolic pathways	2-Hacid_dh;2-Hacid_dh_C	R-HSA-977347	19.3164	21.8116	22.1801	2	3	3	1.85046	5.22876e-05	1.49229	0.0111491	3.9511	2.77092	0.586364	0.77883	0.3685	0.766931	O43175
Q9UH65	SWAP70	SWP70_HUMAN	Switch-associated protein 70	19.8709	20.5244	20.015	20.1007	20.2157	20.6947	19.4778	21.272	21.3646				actin filament bundle assembly;isotype switching;negative regulation of actin filament depolymerization;negative regulation of cell-cell adhesion mediated by integrin;negative regulation of peptidyl-serine dephosphorylation;positive regulation of actin filament bundle assembly;positive regulation of cytosolic calcium ion concentration;positive regulation of mast cell chemotaxis;regulation of prot…	ATP binding;cadherin binding;calcium ion binding;DNA binding	cytoplasm;cytoskeleton;lamellipodium;nucleus;plasma membrane	Membrane trafficking		PH		20.1368	20.337	21.3183	3	3	2	0.220792	0.400996	0.368138	0.561657	0.568052	0.672014	0.224354	0.966506	0.367789	0.437599	Q9UH65
Q15198	PDGFRL	PGFRL_HUMAN	Platelet-derived growth factor receptor-like protein	23.1106	22.5558	23.315	22.0576	22.9074	22.5419	19.4755	24.3363	24.7936					platelet activating factor receptor activity;platelet-derived growth factor beta-receptor activity	extracellular region					22.9938	22.5023	24.5649	3	3	2	0.0279549	0.785807	0.0244384	0.976491	-0.125381	-0.0654164	0.074803	0.987235	0.366135	0.190762	Q15198
Q8WZA1	POMGNT1	PMGT1_HUMAN	Protein O-linked-mannose beta-1,2-N-acetylglucosaminyltransferase 1	19.5905	19.8345	19.8717	18.6144	18.3285	18.9565	19.4784	18.7283	18.786	+			O-glycan processing;protein O-linked glycosylation	acetylglucosaminyltransferase activity;beta-1,3-galactosyl-O-glycosyl-glycoprotein beta-1,3-N-acetylglucosaminyltransferase activity;manganese ion binding	Golgi membrane;integral component of Golgi membrane;integral component of membrane	Glycosyltransferases;Mannose type O-glycan biosynthesis	Mannose type O-glycan biosynthesis;Metabolic pathways	GNT-I;ILEI	R-HSA-5083628;R-HSA-5173105	19.7656	18.6331	18.7571	3	3	2	1.92507	0.000260078	1.39555	0.0611212	-0.768028	-1.68202	0.532173	0.817219	0.364401	0.726327	Q8WZA1
O75369	FLNB	FLNB_HUMAN	Filamin-B	24.0432	23.9188	24.2259	24.6932	24.3138	24.827	25.1787	25.0812	24.6651	+	+		actin cytoskeleton organization;cellular response to interferon-gamma;cytoskeletal anchoring at plasma membrane;epithelial cell morphogenesis;keratinocyte development;signal transduction;skeletal muscle tissue development	actin binding;cadherin binding;identical protein binding;RNA binding	actin cytoskeleton;brush border;cell cortex;cytoplasm;cytosol;extracellular exosome;focal adhesion;integral component of membrane;phagocytic vesicle;plasma membrane;stress fiber;Z disc	Cytoskeleton proteins;Exosome;Focal adhesion;MAPK signaling pathway;Proteoglycans in cancer;Salmonella infection	Focal adhesion;MAPK signaling pathway;Proteoglycans in cancer;Salmonella infection	CH;Filamin	R-HSA-1169408	24.0626	24.6113	24.975	3	3	3	2.02797	0.000526708	2.13832	0.0171175	0.912368	2.39493	0.760165	0.677328	0.363693	0.865841	O75369
Q03167	TGFBR3	TGBR3_HUMAN	Transforming growth factor beta receptor type 3	23.5543	22.9143	23.2631	22.0433	22.5294	21.7717	19.4795	24.1132	23.8399				animal organ regeneration;BMP signaling pathway;cardiac epithelial to mesenchymal transition;cardiac muscle cell proliferation;cell migration;definitive erythrocyte differentiation;definitive hemopoiesis;epicardium-derived cardiac fibroblast cell development;epithelial to mesenchymal transition;heart morphogenesis;heart trabecula formation;heart trabecula morphogenesis;immune response;intracellul…	activin binding;coreceptor activity;fibroblast growth factor binding;glycosaminoglycan binding;heparin binding;PDZ domain binding;SMAD binding;transforming growth factor beta binding;transforming growth factor beta receptor activity, type III;transforming growth factor beta receptor binding;transforming growth factor beta-activated receptor activity;type II transforming growth factor beta recepto…	cell surface;cytoplasm;external side of plasma membrane;extracellular exosome;extracellular matrix;extracellular space;inhibin-betaglycan-ActRII complex;integral component of plasma membrane;receptor complex	Proteoglycans		Zona_pellucida		23.2439	22.1148	23.9766	3	3	2	0.173242	0.412869	0.194485	0.768884	-0.766363	-0.447521	0.0847058	0.986382	0.362762	0.21123	Q03167
O15143	ARPC1B	ARC1B_HUMAN	Actin-related protein 2/3 complex subunit 1B	22.8076	22.6775	22.797	24.2015	23.9202	24.1631	24.7061	24.284	24.3661	+	+		Arp2/3 complex-mediated actin nucleation;ephrin receptor signaling pathway;Fc-gamma receptor signaling pathway involved in phagocytosis;response to estradiol;response to estrogen	actin filament binding;structural constituent of cytoskeleton	actin cytoskeleton;Arp2/3 protein complex;cytosol;extracellular exosome;focal adhesion;nucleus;tubulobulbar complex	Bacterial invasion of epithelial cells;Cytoskeleton proteins;Endocytosis;Fc gamma R-mediated phagocytosis;Membrane trafficking;Pathogenic Escherichia coli infection;Regulation of actin cytoskeleton;Salmonella infection;Shigellosis	Bacterial invasion of epithelial cells;Endocytosis;Fc gamma R-mediated phagocytosis;Pathogenic Escherichia coli infection;Regulation of actin cytoskeleton;Salmonella infection;Shigellosis	WD40	R-HSA-2029482;R-HSA-3928662;R-HSA-5663213	22.7607	24.0949	24.4521	3	3	3	4.48843	0	3.62193	0.00257143	1.69141	5.03726	1.07365	0.516153	0.357181	1.00226	O15143
P10253	GAA	LYAG_HUMAN	Lysosomal alpha-glucosidase	23.7273	23.7527	23.8527	23.7388	23.7978	23.7217	24.6022	23.9643	23.7539				cardiac muscle contraction;diaphragm contraction;glucose metabolic process;glycogen catabolic process;heart morphogenesis;locomotory behavior;lysosome organization;maltose metabolic process;muscle cell cellular homeostasis;neuromuscular process controlling balance;neuromuscular process controlling posture;neutrophil degranulation;regulation of the force of heart contraction;sucrose metabolic proc…	alpha-1,4-glucosidase activity;alpha-glucosidase activity;carbohydrate binding;maltose alpha-glucosidase activity	azurophil granule membrane;extracellular exosome;ficolin-1-rich granule membrane;lysosomal lumen;lysosomal membrane;lysosome;membrane;plasma membrane;tertiary granule membrane	Exosome;Galactose metabolism;Lysosome;Starch and sucrose metabolism	Galactose metabolism;Lysosome;Metabolic pathways;Starch and sucrose metabolism	Gal_mutarotas_2;Glyco_hydro_31;NtCtMGAM_N;Trefoil	R-HSA-5357609;R-HSA-6798695;R-HSA-70221	23.7776	23.7528	24.1068	3	3	3	0.59816	0.217907	0.567372	0.517511	0.329242	0.719052	0.621641	0.779857	0.354032	0.776265	P10253
Q9UBQ0	VPS29	VPS29_HUMAN	Vacuolar protein sorting-associated protein 29	20.9178	20.7345	20.5373	20.851	19.5341	20.0363	19.4762	21.2209	20.7842				intracellular protein transport;retrograde transport, endosome to Golgi;retrograde transport, endosome to plasma membrane;viral process;Wnt signaling pathway	metal ion binding	cytosol;early endosome;endosome;endosome membrane;intracellular membrane-bounded organelle;late endosome;retromer complex;retromer, cargo-selective complex	Endocytosis;Membrane trafficking	Endocytosis	Metallophos_2	R-HSA-3238698	20.7299	20.1405	21.0025	3	3	2	0.240491	0.380181	0.166145	0.865937	-0.236087	-0.320968	0.210826	0.969121	0.353298	0.415843	Q9UBQ0
P62906	RPL10A	RL10A_HUMAN	Large ribosomal subunit protein uL1	23.8318	23.675	23.4642	24.9846	23.9304	25.0207	25.2813	24.938	24.7755	+	+		cytoplasmic translation;maturation of LSU-rRNA;nuclear-transcribed mRNA catabolic process, nonsense-mediated decay;SRP-dependent cotranslational protein targeting to membrane;translation;translational initiation	RNA binding;structural constituent of ribosome	cytosol;cytosolic large ribosomal subunit;extracellular exosome;focal adhesion;membrane;nucleus;polysomal ribosome	Ribosome	Ribosome	Ribosomal_L1	R-HSA-156827;R-HSA-156902;R-HSA-1799339;R-HSA-192823;R-HSA-2408557;R-HSA-6791226;R-HSA-72689;R-HSA-72706;R-HSA-72764;R-HSA-9010553;R-HSA-975956;R-HSA-975957	23.657	24.6452	24.9983	3	3	3	1.80434	0.000226316	2.73222	0.00521782	1.34125	3.49998	0.383301	0.92924	0.353018	0.600984	P62906
Q01518	CAP1	CAP1_HUMAN	Adenylyl cyclase-associated protein 1	22.9416	22.7595	22.5619	23.5711	23.2885	23.4849	24.4751	23.3933	23.5344	+	+		actin polymerization or depolymerization;activation of adenylate cyclase activity;ameboidal-type cell migration;cell morphogenesis;establishment or maintenance of cell polarity;neutrophil degranulation;receptor-mediated endocytosis;regulation of adenylate cyclase activity;signal transduction	actin binding;adenylate cyclase binding	azurophil granule lumen;cortical actin cytoskeleton;extracellular exosome;extracellular region;focal adhesion;plasma membrane	Exosome;Membrane trafficking		CAP_C;CAP_N	R-HSA-114608;R-HSA-428890;R-HSA-6798695	22.7543	23.4482	23.8009	3	3	3	1.47868	0.00259316	1.36976	0.0379267	1.04658	1.87958	0.431607	0.899219	0.352755	0.641726	Q01518
P22314	UBA1	UBA1_HUMAN	Ubiquitin-like modifier-activating enzyme 1	21.2495	20.6796	21.7087	23.7282	23.4303	23.6716	24.2189	23.9365	23.7266	+	+		cellular response to DNA damage stimulus;protein modification by small protein conjugation;protein ubiquitination	ATP binding;RNA binding;ubiquitin activating enzyme activity	cytoplasm;cytosol;extracellular exosome;mitochondrion;nucleoplasm;nucleus	Exosome;Parkinson disease;Ubiquitin mediated proteolysis;Ubiquitin system	Parkinson disease;Ubiquitin mediated proteolysis	E1_4HB;E1_FCCH;E1_UFD;ThiF;UBA_e1_thiolCys	R-HSA-8866652;R-HSA-983168	21.2126	23.61	23.9607	3	3	3	3.90802	0	2.94429	0.00215544	2.74808	5.18454	0.969819	0.576991	0.35064	0.949295	P22314
Q14247	CTTN	SRC8_HUMAN	Src substrate cortactin	21.353	22.1825	22.0959	23.4397	23.6038	22.849	24.1238	23.3909	23.4266	+	+		actin cytoskeleton reorganization;actin filament polymerization;cell motility;dendritic spine maintenance;focal adhesion assembly;intracellular protein transport;lamellipodium organization;membrane organization;negative regulation of extrinsic apoptotic signaling pathway;neuron projection morphogenesis;positive regulation of actin filament polymerization;positive regulation of smooth muscle contr…	cadherin binding;profilin binding	cell cortex;clathrin-coated pit;cortical cytoskeleton;cytoplasm;cytoskeleton;cytosol;dendritic spine;focal adhesion;Golgi apparatus;intracellular membrane-bounded organelle;lamellipodium;mitotic spindle midzone;plasma membrane;podosome;ruffle;voltage-gated potassium channel complex	Bacterial invasion of epithelial cells;Cytoskeleton proteins;Membrane trafficking;Pathogenic Escherichia coli infection;Proteoglycans in cancer;Shigellosis;Tight junction	Bacterial invasion of epithelial cells;Pathogenic Escherichia coli infection;Proteoglycans in cancer;Shigellosis;Tight junction	HS1_rep;SH3_9	R-HSA-5627123;R-HSA-8856828	21.8771	23.2975	23.6471	3	3	3	2.31604	0	2.11993	0.00695413	1.76996	3.18752	0.455619	0.883174	0.349591	0.658562	Q14247
P04040	CAT	CATA_HUMAN	Catalase	16.0547	16.1512	21.3159	21.7354	20.8777	21.6055	23.5887	20.9641	20.7141	+	+		aerobic respiration;aging;cellular response to growth factor stimulus;cellular response to oxidative stress;cholesterol metabolic process;hemoglobin metabolic process;hydrogen peroxide catabolic process;negative regulation of apoptotic process;negative regulation of NF-kappaB transcription factor activity;neutrophil degranulation;osteoblast differentiation;positive regulation of cell division;pos…	aminoacylase activity;antioxidant activity;catalase activity;enzyme binding;heme binding;identical protein binding;metal ion binding;NADP binding;oxidoreductase activity, acting on peroxide as acceptor;protein homodimerization activity;signaling receptor binding	cytosol;endoplasmic reticulum;extracellular exosome;extracellular region;ficolin-1-rich granule lumen;focal adhesion;Golgi apparatus;intracellular membrane-bounded organelle;lysosome;membrane;mitochondrial intermembrane space;peroxisomal matrix;peroxisomal membrane;peroxisome;plasma membrane;secretory granule lumen	Amyotrophic lateral sclerosis (ALS);FoxO signaling pathway;Glyoxylate and dicarboxylate metabolism;Longevity regulating pathway;Longevity regulating pathway - multiple species;Peroxisome;Tryptophan metabolism	Amyotrophic lateral sclerosis (ALS);Carbon metabolism;FoxO signaling pathway;Glyoxylate and dicarboxylate metabolism;Longevity regulating pathway;Longevity regulating pathway - multiple species;Metabolic pathways;Peroxisome;Tryptophan metabolism	Catalase;Catalase-rel	R-HSA-3299685;R-HSA-6798695;R-HSA-9033241	21.3159	21.4062	21.7557	1	3	3	1.02272	0.00310142	0.930787	0.0443228	3.91504	1.80743	0.134555	0.987614	0.349443	0.301941	P04040
P26639	TARS1	SYTC_HUMAN	Threonine--tRNA ligase 1, cytoplasmic	19.9708	16.1522	16.36	21.0362	19.1123	20.3839	19.4789	21.3076	20.7828	+	+		threonyl-tRNA aminoacylation;translation;tRNA aminoacylation for protein translation	ATP binding;protein homodimerization activity;threonine-tRNA ligase activity;tRNA binding	actin cytoskeleton;cytoplasm;cytosol;extracellular exosome	Amino acid related enzymes;Aminoacyl-tRNA biosynthesis;Transfer RNA biogenesis	Aminoacyl-tRNA biosynthesis	HGTP_anticodon;TGS;tRNA_SAD;tRNA-synt_2b	R-HSA-379716	19.9708	20.1775	21.0452	1	3	2	1.07242	0.0028828	1.05125	0.0336602	3.02878	1.94946	0.166162	0.980255	0.345645	0.351265	P26639
P07996	THBS1	TSP1_HUMAN	Thrombospondin-1	30.0287	29.7673	29.4417	29.3108	29.3566	29.3682	29.819	29.6925	29.558				activation of MAPK activity;behavioral response to pain;cell adhesion;cell cycle arrest;cell migration;cellular response to growth factor stimulus;cellular response to heat;cellular response to tumor necrosis factor;chronic inflammatory response;engulfment of apoptotic cell;extracellular matrix organization;immune response;inflammatory response;negative regulation of angiogenesis;negative regulat…	calcium ion binding;collagen V binding;extracellular matrix structural constituent;fibrinogen binding;fibroblast growth factor binding;fibronectin binding;heparin binding;identical protein binding;integrin binding;laminin binding;low-density lipoprotein particle binding;phosphatidylserine binding;proteoglycan binding;transforming growth factor beta binding	cell surface;collagen-containing extracellular matrix;endoplasmic reticulum;endoplasmic reticulum lumen;external side of plasma membrane;extracellular exosome;extracellular matrix;extracellular region;extracellular space;fibrinogen complex;platelet alpha granule;platelet alpha granule lumen;sarcoplasmic reticulum;secretory granule	Bladder cancer;ECM-receptor interaction;Focal adhesion;Glycosaminoglycan binding proteins;Human papillomavirus infection;Malaria;Membrane trafficking;MicroRNAs in cancer;p53 signaling pathway;Phagosome;PI3K-Akt signaling pathway;Proteoglycans in cancer;Rap1 signaling pathway;TGF-beta signaling pathway	Bladder cancer;ECM-receptor interaction;Focal adhesion;Human papillomavirus infection;Malaria;MicroRNAs in cancer;p53 signaling pathway;Phagosome;PI3K-Akt signaling pathway;Proteoglycans in cancer;Rap1 signaling pathway;TGF-beta signaling pathway	TSP_1;TSP_3;TSP_C;VWC	R-HSA-114608;R-HSA-186797;R-HSA-216083;R-HSA-3000170;R-HSA-5083635;R-HSA-5173214;R-HSA-8936459	29.7459	29.3452	29.6898	3	3	3	1.11434	0.0617328	0.109	0.951307	-0.0560169	-0.145206	1.95032	0.33855	0.344655	1.24253	P07996
P13639	EEF2	EF2_HUMAN	Elongation factor 2	23.8705	23.7233	23.5992	25.215	24.9593	25.6143	26.0699	25.4915	25.2514	+	+		aging;cellular response to brain-derived neurotrophic factor stimulus;glial cell proliferation;hematopoietic progenitor cell differentiation;neutrophil degranulation;positive regulation of cytoplasmic translation;positive regulation of translation;response to endoplasmic reticulum stress;response to estradiol;response to ethanol;response to folic acid;response to hydrogen peroxide;response to isc…	5S rRNA binding;actin filament binding;cadherin binding;GTP binding;GTPase activity;p53 binding;protein kinase binding;ribosome binding;RNA binding;translation elongation factor activity	aggresome;cytoplasm;cytosol;extracellular exosome;extracellular region;ficolin-1-rich granule lumen;membrane;membrane raft;nucleus;plasma membrane;polysomal ribosome;ribonucleoprotein complex;secretory granule lumen;synapse	AMPK signaling pathway;Exosome;Oxytocin signaling pathway;Translation factors	AMPK signaling pathway;Oxytocin signaling pathway	EFG_C;EFG_IV;GTP_EFTU;GTP_EFTU_D2	R-HSA-156902;R-HSA-5336415;R-HSA-5358493;R-HSA-6798695;R-HSA-8876725	23.731	25.2628	25.6043	3	3	3	3.1012	0	2.73614	0.00336391	1.87327	4.11457	0.480323	0.869341	0.341412	0.671045	P13639
Q16555	DPYSL2	DPYL2_HUMAN	Dihydropyrimidinase-related protein 2	23.9609	23.5542	23.7068	25.7545	25.8298	25.6042	26.2882	26.0333	25.8867	+	+		axon guidance;brain development;cytoskeleton organization;endocytosis;nervous system development;nucleobase-containing compound metabolic process;regulation of axon extension;signal transduction	dihydropyrimidinase activity;identical protein binding;microtubule binding	cytoskeleton;cytosol;extracellular exosome;plasma membrane	Axon guidance	Axon guidance	Amidohydro_1	R-HSA-399956;R-HSA-437239	23.7406	25.7295	26.0694	3	3	3	5.09972	0	3.8162	0.00108	2.32876	6.34873	1.18594	0.506978	0.339889	1.0154	Q16555
Q13185	CBX3	CBX3_HUMAN	Chromobox protein homolog 3	21.0739	19.4752	19.9242	22.0019	22.6498	21.8397	22.2033	22.4525	22.8547	+	+		cellular response to DNA damage stimulus;chromatin remodeling;negative regulation of G0 to G1 transition;negative regulation of transcription, DNA-templated;rhythmic process	enzyme binding;histone methyltransferase binding;identical protein binding;protein domain specific binding	chromatin;chromosome, centromeric region;condensed chromosome, centromeric region;nuclear chromosome, telomeric region;nuclear envelope;nuclear euchromatin;nuclear heterochromatin;nuclear inner membrane;nuclear pericentric heterochromatin;nucleoplasm;nucleus;site of DNA damage;spindle	Chromosome and associated proteins;Spliceosome		Chromo;Chromo_shadow	R-HSA-427389;R-HSA-73777;R-HSA-8953750	20.1578	22.1638	22.5035	3	3	3	2.32616	0	1.9912	0.00623697	2.34573	3.29236	0.472046	0.878357	0.339682	0.663655	Q13185
P23246	SFPQ	SFPQ_HUMAN	Splicing factor, proline- and glutamine-rich	22.0849	22.3138	21.3884	23.7826	23.9118	23.613	23.1691	24.4856	24.6698	+	+		activation of innate immune response;alternative mRNA splicing, via spliceosome;dendritic transport of messenger ribonucleoprotein complex;double-strand break repair via homologous recombination;histone H3 deacetylation;innate immune response;mRNA processing;negative regulation of circadian rhythm;negative regulation of transcription by RNA polymerase II;negative regulation of transcription, DNA-…	chromatin binding;DNA binding;DNA-binding transcription factor activity, RNA polymerase II-specific;E-box binding;histone deacetylase binding;protein homodimerization activity;RNA binding;RNA polymerase II distal enhancer sequence-specific DNA binding;transcription regulatory region DNA binding;transcription regulatory region sequence-specific DNA binding	chromatin;dendrite cytoplasm;nuclear matrix;nuclear speck;nucleoplasm;nucleus;paraspeckles;RNA polymerase II transcription factor complex	Protein phosphatases and associated proteins;Spliceosome;Transcription machinery		NOPS;RRM_1	R-HSA-8849468	21.929	23.7691	24.1082	3	3	3	2.21183	0	1.78287	0.0103883	2.17913	2.91181	0.284601	0.96196	0.339032	0.498294	P23246
P50991	CCT4	TCPD_HUMAN	T-complex protein 1 subunit delta	20.3915	16.1541	16.3583	22.7691	21.3457	23.0323	23.4292	22.6136	22.118	+	+		binding of sperm to zona pellucida;positive regulation of establishment of protein localization to telomere;positive regulation of protein localization to Cajal body;positive regulation of telomerase activity;positive regulation of telomerase RNA localization to Cajal body;positive regulation of telomere maintenance via telomerase;protein folding;protein stabilization;scaRNA localization to Cajal…	ATP binding;RNA binding;unfolded protein binding	cell body;cell projection;centrosome;chaperonin-containing T-complex;cytosol;extracellular exosome;melanosome;microtubule;nucleoplasm;zona pellucida receptor complex	Chaperones and folding catalysts;Chromosome and associated proteins;Exosome		Cpn60_TCP1	R-HSA-389957;R-HSA-389960;R-HSA-390450;R-HSA-390471;R-HSA-5620922;R-HSA-6814122	20.3915	22.3824	22.7203	1	3	3	1.95368	0	1.62435	0.00759292	5.08565	3.11688	0.200749	0.9727	0.337879	0.398206	P50991
Q15436	SEC23A	SC23A_HUMAN	Protein transport protein Sec23A	23.6034	23.7235	23.9714	24.1521	23.5606	24.3165	23.3849	25.0007	24.6474				antigen processing and presentation of exogenous peptide antigen via MHC class II;antigen processing and presentation of peptide antigen via MHC class I;cargo loading into COPII-coated vesicle;COPII vesicle coating;endoplasmic reticulum to Golgi vesicle-mediated transport;Golgi organization;intracellular protein transport;macroautophagy;protein localization to plasma membrane;regulation of cell s…	GTPase activator activity;zinc ion binding	COPII vesicle coat;cytosol;endoplasmic reticulum;endoplasmic reticulum exit site;endoplasmic reticulum membrane;ER to Golgi transport vesicle membrane;extrinsic component of membrane;Golgi membrane;perinuclear region of cytoplasm	Membrane trafficking;Protein processing in endoplasmic reticulum	Protein processing in endoplasmic reticulum	Gelsolin;Sec23_BS;Sec23_helical;Sec23_trunk;zf-Sec23_Sec24	R-HSA-1655829;R-HSA-204005;R-HSA-2132295;R-HSA-5694530;R-HSA-983170	23.7661	24.0098	24.3443	3	3	3	0.317904	0.312248	0.503383	0.428459	0.578217	0.823361	0.244012	0.96735	0.33453	0.451158	Q15436
P63208	SKP1	SKP1_HUMAN	S-phase kinase-associated protein 1	21.9888	22.3767	22.1457	22.706	23.0171	22.8084	23.2479	23.1409	23.1452	+	+		cellular iron ion homeostasis;G2/M transition of mitotic cell cycle;histone H2A monoubiquitination;interleukin-1-mediated signaling pathway;maintenance of protein location in nucleus;negative regulation of G2/M transition of mitotic cell cycle;NIK/NF-kappaB signaling;post-translational protein modification;protein polyubiquitination;protein ubiquitination;regulation of mitotic cell cycle phase tr…	beta-catenin binding;cullin family protein binding;protein domain specific binding;ubiquitin-protein transferase activity	centrosome;Cul7-RING ubiquitin ligase complex;cytoplasm;cytosol;nucleoplasm;nucleus;SCF ubiquitin ligase complex	Cell cycle;Chromosome and associated proteins;Circadian rhythm;Human immunodeficiency virus 1 infection;Oocyte meiosis;Pathways in cancer;Protein processing in endoplasmic reticulum;TGF-beta signaling pathway;Ubiquitin mediated proteolysis;Ubiquitin system;Wnt signaling pathway	Cell cycle;Circadian rhythm;Human immunodeficiency virus 1 infection;Oocyte meiosis;Pathways in cancer;Protein processing in endoplasmic reticulum;TGF-beta signaling pathway;Ubiquitin mediated proteolysis;Wnt signaling pathway	Skp1;Skp1_POZ	R-HSA-1169091;R-HSA-1170546;R-HSA-174113;R-HSA-180534;R-HSA-187577;R-HSA-195253;R-HSA-202424;R-HSA-2122947;R-HSA-2565942;R-HSA-2644606;R-HSA-2644607;R-HSA-2871837;R-HSA-2894862;R-HSA-400253;R-HSA-5607761;R-HSA-5607764;R-HSA-5610780;R-HSA-5610783;R-HSA-5610785;R-HSA-5676590;R-HSA-5684264;R-HSA-68949;R-HSA-69231;R-HSA-8854050;R-HSA-8939902;R-HSA-8951664;R-HSA-9020702;R-HSA-917937;R-HSA-9604323;R-HS…	22.1704	22.8438	23.178	3	3	3	3.32331	0	2.98671	0.00690661	1.00759	3.16891	1.56855	0.420927	0.33416	1.12146	P63208
P07602	PSAP	SAP_HUMAN	Prosaposin	26.9353	27.0645	26.5871	27.9826	28.5359	28.1636	27.7542	28.9323	28.997	+	+		adenylate cyclase-inhibiting G protein-coupled receptor signaling pathway;cellular response to organic substance;cochlea development;corneocyte development;cornified envelope assembly;epithelial cell differentiation involved in prostate gland development;G protein-coupled receptor signaling pathway;galactosylceramide catabolic process;ganglioside GM1 transport to membrane;glycosphingolipid metabo…	beta-galactosidase activity;enzyme activator activity;G protein-coupled receptor binding;ganglioside GM1 binding;ganglioside GM2 binding;ganglioside GM3 binding;ganglioside GP1c binding;ganglioside GT1b binding;identical protein binding;lipid binding;phospholipid binding;protease binding;protein homodimerization activity	azurophil granule membrane;collagen-containing extracellular matrix;extracellular exosome;extracellular region;extracellular space;intracellular membrane-bounded organelle;lysosomal lumen;lysosomal membrane;lysosome;plasma membrane	Exosome;Lysosome	Lysosome	SapA;SapB_1;SapB_2	R-HSA-114608;R-HSA-1660662;R-HSA-375276;R-HSA-418594;R-HSA-6798695	26.8623	28.2273	28.5612	3	3	3	2.05946	7.97546e-05	1.7802	0.0114563	1.69888	2.70387	0.31326	0.956695	0.333809	0.52527	P07602
P42765	ACAA2	THIM_HUMAN	3-ketoacyl-CoA thiolase, mitochondrial	16.0535	16.1498	16.3564	20.7518	20.0423	20.7079	19.4797	21.3875	21.6286	+	+		cellular response to hypoxia;cholesterol biosynthetic process;fatty acid beta-oxidation;negative regulation of mitochondrial membrane permeability involved in apoptotic process;negative regulation of mitochondrial outer membrane permeabilization involved in apoptotic signaling pathway	acetyl-CoA C-acetyltransferase activity;acetyl-CoA C-acyltransferase activity;RNA binding	mitochondrial matrix;mitochondrion	Fatty acid degradation;Fatty acid elongation;Valine, leucine and isoleucine degradation	Fatty acid degradation;Fatty acid elongation;Fatty acid metabolism;Metabolic pathways;Valine, leucine and isoleucine degradation	Thiolase_C;Thiolase_N	R-HSA-77289	NaN	20.5007	21.508	0	3	2	3.42452	0	2.6064	0.0022246	4.64538	5.24591	0.175078	0.982627	0.331289	0.361121	P42765
Q96C86	DCPS	DCPS_HUMAN	m7GpppX diphosphatase	16.0529	16.1531	16.3612	20.6506	20.7439	20.8433	19.4782	21.9115	21.8413	+	+		cellular response to menadione;deadenylation-dependent decapping of nuclear-transcribed mRNA;exonucleolytic nuclear-transcribed mRNA catabolic process involved in deadenylation-dependent decay;mRNA cis splicing, via spliceosome;negative regulation of programmed cell death;nuclear-transcribed mRNA catabolic process, deadenylation-dependent decay	exoribonuclease activity;m7G(5')pppN diphosphatase activity;RNA 7-methylguanosine cap binding	cytoplasm;cytosol;mitochondrion;nucleoplasm;nucleus;P-body	Messenger RNA biogenesis;RNA degradation	RNA degradation	DcpS	R-HSA-429958	NaN	20.7459	21.8764	0	3	2	3.28699	0	2.43025	0.00282667	4.88796	4.86452	0.154418	0.981631	0.331071	0.330539	Q96C86
Q7KZF4	SND1	SND1_HUMAN	Staphylococcal nuclease domain-containing protein 1	22.1967	22.0958	22.7115	23.3964	23.1342	23.3047	24.1113	23.2918	23.4211	+	+		gene silencing by RNA;miRNA catabolic process;osteoblast differentiation;regulation of cell cycle process;RNA catabolic process;viral process	cadherin binding;endonuclease activity;endoribonuclease activity;nuclease activity;RISC complex binding;RNA binding;transcription coregulator activity	cytoplasm;cytosol;dense body;extracellular exosome;melanosome;membrane;nucleus;RISC complex	Viral carcinogenesis	Viral carcinogenesis	SNase;TUDOR	R-HSA-6802952	22.3346	23.2784	23.6081	3	3	3	2.11864	9.85507e-05	1.79446	0.016216	1.27342	2.45885	0.548863	0.835977	0.329635	0.707788	Q7KZF4
P07686	HEXB	HEXB_HUMAN	Beta-hexosaminidase subunit beta	23.6413	23.7003	23.6355	24.2721	24.5934	24.4286	25.0868	24.6246	24.5565	+	+		astrocyte cell migration;cellular calcium ion homeostasis;cellular protein metabolic process;chondroitin sulfate catabolic process;ganglioside catabolic process;glycosphingolipid metabolic process;hyaluronan catabolic process;keratan sulfate catabolic process;lipid storage;locomotory behavior;lysosome organization;male courtship behavior;myelination;neuromuscular process controlling balance;neutr…	acetylglucosaminyltransferase activity;beta-N-acetylhexosaminidase activity;N-acetyl-beta-D-galactosaminidase activity;protein heterodimerization activity;protein homodimerization activity	acrosomal vesicle;azurophil granule;azurophil granule lumen;extracellular exosome;extracellular region;lysosomal lumen;membrane	Amino sugar and nucleotide sugar metabolism;Chaperones and folding catalysts;Glycosaminoglycan degradation;Glycosphingolipid biosynthesis - ganglio series;Glycosphingolipid biosynthesis - globo and isoglobo series;Lysosome;Other glycan degradation	Amino sugar and nucleotide sugar metabolism;Glycosaminoglycan degradation;Glycosphingolipid biosynthesis - ganglio series;Glycosphingolipid biosynthesis - globo and isoglobo series;Lysosome;Metabolic pathways;Other glycan degradation	Glyco_hydro_20;Glycohydro_20b2	R-HSA-1660662;R-HSA-2022857;R-HSA-2024101;R-HSA-2160916;R-HSA-3656248;R-HSA-6798695	23.659	24.4314	24.756	3	3	3	2.95135	0	2.54787	0.00915991	1.09695	2.98209	0.785569	0.723873	0.324624	0.830969	P07686
Q9NVA2	SEPTIN11	SEP11_HUMAN	Septin-11	22.1641	22.5826	23.0274	23.8612	24.1048	23.8799	23.6782	24.5099	24.6144	+	+		cilium assembly;cytoskeleton-dependent cytokinesis;protein heterooligomerization;regulation of synapse organization	GTP binding;GTPase activity;protein-containing complex scaffold activity	axon;cell junction;dendritic spine;GABA-ergic synapse;glutamatergic synapse;microtubule cytoskeleton;postsynaptic specialization of symmetric synapse;septin complex;septin ring;stress fiber	Bacterial invasion of epithelial cells;Cytoskeleton proteins;Exosome	Bacterial invasion of epithelial cells	Septin		22.5914	23.9486	24.2675	3	3	3	2.35148	0	1.90828	0.0109174	1.67613	2.85487	0.447646	0.903634	0.318864	0.629711	Q9NVA2
P18065	IGFBP2	IBP2_HUMAN	Insulin-like growth factor-binding protein 2	25.4329	25.6039	25.1118	29.0052	29.3108	28.6305	28.2396	29.6988	29.9628	+	+		aging;cellular protein metabolic process;cellular response to hormone stimulus;female pregnancy;negative regulation of canonical Wnt signaling pathway;positive regulation of activated T cell proliferation;regulation of cell growth;regulation of insulin-like growth factor receptor signaling pathway;response to drug;response to estradiol;response to estrogen;response to glucocorticoid;response to l…	insulin-like growth factor I binding;insulin-like growth factor II binding;signaling receptor binding	apical plasma membrane;cytoplasmic vesicle;extracellular exosome;extracellular region;extracellular space			IGFBP;Thyroglobulin_1	R-HSA-381426	25.3829	28.9822	29.3004	3	3	3	3.49805	0	2.67288	0.00216667	3.91752	5.18918	0.216851	0.968214	0.318202	0.412808	P18065
P49588	AARS1	SYAC_HUMAN	Alanine--tRNA ligase, cytoplasmic	20.9	21.5714	21.4137	21.9164	21.7172	22.1875	23.2209	21.935	21.6144	+			alanyl-tRNA aminoacylation;cerebellar Purkinje cell layer development;negative regulation of neuron apoptotic process;neuromuscular process controlling balance;regulation of cytoplasmic translational fidelity;tRNA aminoacylation for protein translation;tRNA modification;tRNA processing	alanine-tRNA ligase activity;amino acid binding;aminoacyl-tRNA editing activity;ATP binding;Ser-tRNA(Ala) hydrolase activity;translation regulator activity;tRNA binding;zinc ion binding	cytoplasm;cytosol;extracellular exosome;membrane	Amino acid related enzymes;Aminoacyl-tRNA biosynthesis;Transfer RNA biogenesis	Aminoacyl-tRNA biosynthesis	DHHA1;tRNA_SAD;tRNA-synt_2c	R-HSA-379716	21.295	21.9404	22.2567	3	3	3	0.765246	0.0397108	0.840457	0.137224	0.961728	1.31551	0.245486	0.964522	0.316376	0.445954	P49588
Q06830	PRDX1	PRDX1_HUMAN	Peroxiredoxin-1	25.1629	25.062	24.8299	26.8327	27.0084	26.7522	27.8253	26.7582	26.958	+	+		cell proliferation;cell redox homeostasis;cellular response to oxidative stress;erythrocyte homeostasis;hydrogen peroxide catabolic process;natural killer cell activation;natural killer cell mediated cytotoxicity;regulation of NIK/NF-kappaB signaling;regulation of stress-activated MAPK cascade;removal of superoxide radicals;response to oxidative stress;retina homeostasis;skeletal system developme…	cadherin binding;identical protein binding;peroxidase activity;RNA binding;thioredoxin peroxidase activity	cytoplasm;cytosol;extracellular exosome;extracellular space;melanosome;myelin sheath;nucleus	Exosome;Peroxisome	Peroxisome	1-cysPrx_C;AhpC-TSA	R-HSA-3299685;R-HSA-5628897;R-HSA-8862803	25.0183	26.8644	27.1805	3	3	3	3.24983	0	2.49427	0.00350145	2.16221	3.98894	0.397545	0.929219	0.316046	0.589462	Q06830
P46108	CRK	CRK_HUMAN	Adapter molecule crk	22.7197	22.4548	23.1624	23.7631	24.1178	23.0753	25.1754	23.215	23.5039	+			activation of GTPase activity;activation of MAPKK activity;cell chemotaxis;cellular response to endothelin;cellular response to insulin-like growth factor stimulus;cellular response to nerve growth factor stimulus;cellular response to nitric oxide;cellular response to transforming growth factor beta stimulus;cerebellar neuron development;cerebral cortex development;cytokine-mediated signaling pat…	cytoskeletal protein binding;ephrin receptor binding;insulin-like growth factor receptor binding;phosphotyrosine residue binding;protein phosphorylated amino acid binding;protein self-association;protein tyrosine kinase binding;scaffold protein binding;SH2 domain binding;SH3 domain binding;SH3/SH2 adaptor activity	actin cytoskeleton;cytoplasm;cytosol;extracellular exosome;membrane raft;nucleus;plasma membrane;protein-containing complex	Bacterial invasion of epithelial cells;Chemokine signaling pathway;Chronic myeloid leukemia;ErbB signaling pathway;Fc gamma R-mediated phagocytosis;Focal adhesion;Human cytomegalovirus infection;Human immunodeficiency virus 1 infection;Insulin signaling pathway;MAPK signaling pathway;MicroRNAs in cancer;Neurotrophin signaling pathway;Pathways in cancer;Rap1 signaling pathway;Regulation of actin c…	Bacterial invasion of epithelial cells;Chemokine signaling pathway;Chronic myeloid leukemia;ErbB signaling pathway;Fc gamma R-mediated phagocytosis;Focal adhesion;Human cytomegalovirus infection;Human immunodeficiency virus 1 infection;Insulin signaling pathway;MAPK signaling pathway;MicroRNAs in cancer;Neurotrophin signaling pathway;Pathways in cancer;Rap1 signaling pathway;Regulation of actin c…	SH2;SH3_1;SH3_2	R-HSA-170984;R-HSA-186763;R-HSA-2029482;R-HSA-372708;R-HSA-4420097;R-HSA-8849471;R-HSA-8875555;R-HSA-8875656;R-HSA-912631	22.779	23.6521	23.9648	3	3	3	0.722513	0.0375779	0.854403	0.114411	1.18581	1.40339	0.173279	0.982509	0.312713	0.353992	P46108
Q96JY6	PDLIM2	PDLI2_HUMAN	PDZ and LIM domain protein 2	23.0405	22.7284	23.5541	22.534	23.4281	22.492	22.774	22.9971	23.6209					metal ion binding	cytoplasm;cytoskeleton;nucleus	Structural proteins		DUF4749;LIM;PDZ		23.1076	22.818	23.1307	3	3	3	0.171802	0.495208	0.0219929	0.98589	0.0230331	0.0419149	0.3235	0.95358	0.312624	0.523878	Q96JY6
P80723	BASP1	BASP1_HUMAN	Brain acid soluble protein 1	23.483	23.5489	22.9097	25.4179	25.6335	24.9583	25.5696	25.6055	25.7679	+	+		diaphragm development;glomerular visceral epithelial cell differentiation;gonad development;mesenchymal to epithelial transition;metanephric mesenchyme development;negative regulation of transcription, DNA-templated;positive regulation of heart growth;positive regulation of metanephric ureteric bud development;substantia nigra development;thorax and anterior abdomen determination	protein domain specific binding;transcription corepressor activity;transcription regulatory region DNA binding	cell junction;cytoplasm;cytoskeleton;extracellular exosome;growth cone;nuclear speck;nucleus;plasma membrane;vesicle	Exosome		BASP1		23.3138	25.3366	25.6477	3	3	3	3.90242	0	3.41285	0.000782609	2.33383	5.66559	0.678797	0.781886	0.311105	0.76204	P80723
P62072	TIMM10	TIM10_HUMAN	Mitochondrial import inner membrane translocase subunit Tim10	16.0543	16.1555	16.358	20.3653	19.819	19.3292	19.477	20.1654	20.7959	+	+		chaperone-mediated protein transport;protein import into mitochondrial inner membrane;protein targeting to mitochondrion;sensory perception of sound	chaperone binding;protein homodimerization activity;protein transporter activity;transporter activity;zinc ion binding	mitochondrial inner membrane;mitochondrial intermembrane space;mitochondrial intermembrane space protein transporter complex;mitochondrion;TIM22 mitochondrial import inner membrane insertion complex;TIM23 mitochondrial import inner membrane translocase complex	Mitochondrial biogenesis;Transporters		zf-Tim10_DDP	R-HSA-1268020	NaN	19.8378	20.4806	0	3	2	3.96488	0	3.26959	0.00124138	3.95682	6.69332	0.252526	0.965065	0.308251	0.450443	P62072
P49746	THBS3	TSP3_HUMAN	Thrombospondin-3	24.8527	24.8006	25.0374	23.356	23.2011	23.9559	24.5006	23.5765	23.3528	+	+		bone trabecula formation;cell-matrix adhesion;growth plate cartilage development;ossification involved in bone maturation	calcium ion binding;extracellular matrix structural constituent;heparin binding	collagen-containing extracellular matrix;extracellular region;extracellular space;perinuclear region of cytoplasm	ECM-receptor interaction;Exosome;Focal adhesion;Glycosaminoglycan binding proteins;Human papillomavirus infection;Malaria;Membrane trafficking;Phagosome;PI3K-Akt signaling pathway	ECM-receptor interaction;Focal adhesion;Human papillomavirus infection;Malaria;Phagosome;PI3K-Akt signaling pathway	COMP;EGF_CA;TSP_3;TSP_C	R-HSA-186797	24.8969	23.5043	23.81	3	3	3	1.78999	0.000196547	1.4119	0.0337167	-1.0869	-1.94586	0.294932	0.962187	0.305642	0.492993	P49746
Q15417	CNN3	CNN3_HUMAN	Calponin-3	23.8163	22.8761	23.019	23.9864	24.3067	23.9359	24.5373	24.3958	24.2023	+	+		actomyosin structure organization;epithelial cell differentiation;negative regulation of ATPase activity	actin binding;cadherin binding involved in cell-cell adhesion;calmodulin binding;microtubule binding	actin cytoskeleton;cell-cell adherens junction;cytosol;dendritic spine;focal adhesion;neuronal cell body;postsynaptic density			Calponin;CH		23.2371	24.0763	24.3785	3	3	3	1.87712	0.000289032	1.68241	0.0214369	1.14133	2.24582	0.933109	0.68179	0.302133	0.859868	Q15417
P55072	VCP	TERA_HUMAN	Transitional endoplasmic reticulum ATPase	24.5367	24.1825	24.0551	25.7211	25.6215	25.782	26.1211	26.0365	25.8693	+	+		activation of cysteine-type endopeptidase activity involved in apoptotic process;aggresome assembly;ATP metabolic process;autophagosome maturation;autophagy;cellular response to arsenite ion;cellular response to DNA damage stimulus;cellular response to heat;DNA repair;double-strand break repair;endoplasmic reticulum stress-induced pre-emptive quality control;endoplasmic reticulum to Golgi vesicle…	ADP binding;ATP binding;ATPase activity;BAT3 complex binding;deubiquitinase activator activity;identical protein binding;K48-linked polyubiquitin modification-dependent protein binding;lipid binding;MHC class I protein binding;polyubiquitin modification-dependent protein binding;protein domain specific binding;protein phosphatase binding;RNA binding;ubiquitin protein ligase binding;ubiquitin-like…	ATPase complex;azurophil granule lumen;cytoplasm;cytoplasmic stress granule;cytosol;Derlin-1 retrotranslocation complex;endoplasmic reticulum;endoplasmic reticulum membrane;extracellular exosome;extracellular region;ficolin-1-rich granule lumen;glutamatergic synapse;intracellular membrane-bounded organelle;lipid droplet;myelin sheath;nucleoplasm;nucleus;perinuclear region of cytoplasm;proteasome …	Exosome;Legionellosis;Membrane trafficking;Messenger RNA biogenesis;Protein processing in endoplasmic reticulum	Legionellosis;Protein processing in endoplasmic reticulum	AAA;CDC48_2;CDC48_N;Vps4_C	R-HSA-110320;R-HSA-3371511;R-HSA-382556;R-HSA-532668;R-HSA-5358346;R-HSA-5362768;R-HSA-5678895;R-HSA-5689877;R-HSA-5689896;R-HSA-6798695;R-HSA-8866654;R-HSA-8876725	24.2581	25.7082	26.009	3	3	3	4.50909	0	3.3818	0.00278947	1.75087	4.83743	1.57822	0.476986	0.300764	1.04594	P55072
Q9H488	POFUT1	OFUT1_HUMAN	GDP-fucose protein O-fucosyltransferase 1	21.8594	21.0645	20.9759	20.7083	20.0166	20.7649	19.4743	21.6137	21.3019				angiogenesis;fucose metabolic process;heart development;nervous system development;Notch signaling pathway;O-glycan processing;protein O-linked fucosylation;protein O-linked glycosylation;regulation of Notch signaling pathway;regulation of transcription, DNA-templated;somitogenesis	fucosyltransferase activity;peptide-O-fucosyltransferase activity	endoplasmic reticulum;membrane	Glycosyltransferases;Other types of O-glycan biosynthesis	Other types of O-glycan biosynthesis	O-FucT	R-HSA-1912399	21.2999	20.4966	21.4578	3	3	2	0.324784	0.273508	0.279651	0.674984	-0.503267	-0.544681	0.158614	0.979523	0.300035	0.329965	Q9H488
P09497	CLTB	CLCB_HUMAN	Clathrin light chain B	22.3595	16.1539	16.3631	24.5593	24.9638	24.0376	24.7914	24.7571	24.9048	+	+		clathrin coat assembly;clathrin-dependent endocytosis;intracellular protein transport;membrane organization	clathrin heavy chain binding;peptide binding;structural molecule activity	ciliary membrane;clathrin coat;clathrin coat of coated pit;clathrin coat of trans-Golgi network vesicle;clathrin vesicle coat;clathrin-coated endocytic vesicle;cytosol;intracellular membrane-bounded organelle;plasma membrane;postsynaptic endocytic zone cytoplasmic component;presynaptic endocytic zone membrane;synaptic vesicle membrane;trans-Golgi network	Bacterial invasion of epithelial cells;Endocrine and other factor-regulated calcium reabsorption;Endocytosis;Huntington disease;Lysosome;Membrane trafficking;Synaptic vesicle cycle	Bacterial invasion of epithelial cells;Endocrine and other factor-regulated calcium reabsorption;Endocytosis;Huntington disease;Lysosome;Synaptic vesicle cycle	Clathrin_lg_ch	R-HSA-190873;R-HSA-196025;R-HSA-3928665;R-HSA-432720;R-HSA-5099900;R-HSA-5140745;R-HSA-8856825;R-HSA-8856828	22.3595	24.5202	24.8178	1	3	3	1.87664	0	1.48551	0.0102269	6.52558	2.91963	0.474796	0.904354	0.297535	0.63066	P09497
Q04721	NOTCH2	NOTC2_HUMAN	Neurogenic locus notch homolog protein 2	21.7529	21.602	21.67	21.1213	21.1491	21.418	19.477	22.7475	22.3537				animal organ morphogenesis;apoptotic process;atrial septum morphogenesis;bone remodeling;cell cycle arrest;cell fate determination;hemopoiesis;marginal zone B cell differentiation;multicellular organism development;negative regulation of apoptotic process;negative regulation of gene expression;negative regulation of growth rate;nervous system development;Notch signaling involved in heart developm…	calcium ion binding;signaling receptor activity	cell surface;endoplasmic reticulum membrane;extracellular region;Golgi membrane;integral component of plasma membrane;membrane;nucleoplasm;nucleus;plasma membrane;receptor complex	Breast cancer;Endocrine resistance;Human papillomavirus infection;MicroRNAs in cancer;Notch signaling pathway;Pathways in cancer;Th1 and Th2 cell differentiation;Thyroid hormone signaling pathway	Breast cancer;Endocrine resistance;Human papillomavirus infection;MicroRNAs in cancer;Notch signaling pathway;Pathways in cancer;Th1 and Th2 cell differentiation;Thyroid hormone signaling pathway	Ank_2;DUF3454;EGF;EGF_CA;hEGF;NOD;NODP;Notch	R-HSA-1912399;R-HSA-1912408;R-HSA-1912420;R-HSA-2197563;R-HSA-2979096;R-HSA-350054;R-HSA-5083630;R-HSA-9013695	21.675	21.2295	22.5506	3	3	2	0.0609831	0.655085	0.0495407	0.960855	-0.148947	-0.120924	0.103077	0.986504	0.296574	0.240111	Q04721
P25398	RPS12	RS12_HUMAN	Small ribosomal subunit protein eS12	19.4296	20.6133	21.3151	23.3582	23.3692	22.9415	23.5804	23.3106	23.6619	+	+		nuclear-transcribed mRNA catabolic process, nonsense-mediated decay;SRP-dependent cotranslational protein targeting to membrane;translation;translational initiation	RNA binding;structural constituent of ribosome	cytosol;cytosolic small ribosomal subunit;Golgi apparatus;intracellular membrane-bounded organelle;membrane;nucleoplasm	Ribosome	Ribosome	Ribosomal_L7Ae	R-HSA-156827;R-HSA-156902;R-HSA-1799339;R-HSA-192823;R-HSA-2408557;R-HSA-6791226;R-HSA-72649;R-HSA-72689;R-HSA-72695;R-HSA-72702;R-HSA-72706;R-HSA-72764;R-HSA-9010553;R-HSA-975956;R-HSA-975957	20.4527	23.223	23.5176	3	3	3	2.94223	0	2.26485	0.00324484	3.06498	4.03113	0.769666	0.775582	0.294667	0.783072	P25398
P52272	HNRNPM	HNRPM_HUMAN	Heterogeneous nuclear ribonucleoprotein M	18.698	17.1075	16.3551	20.0241	20.6462	19.6905	19.4801	20.6998	21.0624	+	+		alternative mRNA splicing, via spliceosome;fibroblast growth factor receptor signaling pathway;mRNA splicing, via spliceosome;regulation of mRNA stability involved in response to oxidative stress;RNA metabolic process	mRNA binding;protein domain specific binding;RNA binding	catalytic step 2 spliceosome;collagen-containing extracellular matrix;cytoplasm;extracellular exosome;membrane;nuclear matrix;nucleolus;nucleoplasm;nucleus;paraspeckles;post-mRNA release spliceosomal complex;ribonucleoprotein complex;spliceosomal complex	Spliceosome	Spliceosome	HnRNP_M;RRM_1	R-HSA-6803529;R-HSA-72163;R-HSA-72203	17.9027	20.1203	20.8811	2	3	2	1.97491	0	1.644	0.0103667	3.02726	2.91022	0.204661	0.973983	0.293839	0.389447	P52272
P14854	COX6B1	CX6B1_HUMAN	Cytochrome c oxidase subunit 6B1	23.4436	23.9701	23.5851	25.1303	25.2844	23.9219	23.4644	25.7068	26.0437	+			substantia nigra development	cytochrome-c oxidase activity	mitochondrial inner membrane;mitochondrial intermembrane space;mitochondrion;respiratory chain complex IV	Alzheimer disease;Cardiac muscle contraction;Huntington disease;Non-alcoholic fatty liver disease (NAFLD);Oxidative phosphorylation;Parkinson disease;Thermogenesis	Alzheimer disease;Cardiac muscle contraction;Huntington disease;Metabolic pathways;Non-alcoholic fatty liver disease (NAFLD);Oxidative phosphorylation;Parkinson disease;Thermogenesis	COX6B	R-HSA-5628897;R-HSA-611105	23.6663	24.7789	25.0716	3	3	3	0.640693	0.0482823	0.786388	0.122623	1.40539	1.37161	0.11605	0.991021	0.292751	0.262093	P14854
Q9NR28	DIABLO	DBLOH_HUMAN	Diablo IAP-binding mitochondrial protein	16.0587	16.1522	16.362	20.7829	20.8769	20.4163	19.4799	21.6712	21.7983	+	+		activation of cysteine-type endopeptidase activity involved in apoptotic process;activation of cysteine-type endopeptidase activity involved in apoptotic process by cytochrome c;apoptotic process;extrinsic apoptotic signaling pathway via death domain receptors;intrinsic apoptotic signaling pathway;intrinsic apoptotic signaling pathway in response to oxidative stress;neuron apoptotic process;posit…		CD40 receptor complex;cytoplasmic side of plasma membrane;cytosol;mitochondrial intermembrane space;mitochondrion	Apoptosis;Apoptosis - multiple species;Mitochondrial biogenesis;Ubiquitin system	Apoptosis;Apoptosis - multiple species	Smac_DIABLO	R-HSA-111457;R-HSA-111463;R-HSA-111464	NaN	20.692	21.7348	0	3	2	3.35681	0	2.4948	0.00298592	4.79215	5.00305	0.140814	0.985864	0.291101	0.301495	Q9NR28
P04406	GAPDH	G3P_HUMAN	Glyceraldehyde-3-phosphate dehydrogenase	24.0357	24.0779	23.7188	26.636	26.5311	26.4686	27.2754	26.5605	26.6709	+	+		antimicrobial humoral immune response mediated by antimicrobial peptide;canonical glycolysis;cellular response to interferon-gamma;defense response to fungus;gluconeogenesis;glycolytic process;killing by host of symbiont cells;killing of cells of other organism;microtubule cytoskeleton organization;negative regulation of endopeptidase activity;negative regulation of translation;neuron apoptotic p…	aspartic-type endopeptidase inhibitor activity;disordered domain specific binding;glyceraldehyde-3-phosphate dehydrogenase (NAD+) (phosphorylating) activity;identical protein binding;microtubule binding;NAD binding;NADP binding;peptidyl-cysteine S-nitrosylase activity	cytoplasm;cytosol;extracellular exosome;GAIT complex;intracellular membrane-bounded organelle;lipid droplet;membrane;microtubule cytoskeleton;nuclear membrane;nucleus;perinuclear region of cytoplasm;plasma membrane;ribonucleoprotein complex;vesicle	Alzheimer disease;Exosome;Glycolysis / Gluconeogenesis;HIF-1 signaling pathway;Membrane trafficking	Alzheimer disease;Biosynthesis of amino acids;Carbon metabolism;Glycolysis / Gluconeogenesis;HIF-1 signaling pathway;Metabolic pathways	Gp_dh_C;Gp_dh_N	R-HSA-70171;R-HSA-70263	23.9441	26.5452	26.8356	3	3	3	4.81422	0	3.49987	0.00114894	2.89148	6.43385	0.567255	0.865865	0.290384	0.679279	P04406
P61978	HNRNPK	HNRPK_HUMAN	Heterogeneous nuclear ribonucleoprotein K	22.1989	22.7993	23.2352	24.931	24.9342	24.7104	25.0537	25.1128	25.28	+	+		mRNA splicing, via spliceosome;negative regulation of apoptotic process;negative regulation of mRNA splicing, via spliceosome;positive regulation of low-density lipoprotein particle receptor biosynthetic process;positive regulation of receptor-mediated endocytosis;positive regulation of transcription by RNA polymerase II;regulation of intrinsic apoptotic signaling pathway in response to DNA damag…	cadherin binding;DNA-binding transcription activator activity, RNA polymerase II-specific;identical protein binding;protein domain specific binding;RNA binding;RNA polymerase II proximal promoter sequence-specific DNA binding;single-stranded DNA binding	catalytic step 2 spliceosome;cell projection;cytoplasm;cytoplasmic stress granule;extracellular exosome;focal adhesion;membrane;nuclear chromatin;nucleoplasm;nucleus;podosome	MicroRNAs in cancer;Spliceosome;Viral carcinogenesis	MicroRNAs in cancer;Spliceosome;Viral carcinogenesis	KH_1;ROKNT	R-HSA-4570464;R-HSA-72163;R-HSA-72203	22.7445	24.8585	25.1488	3	3	3	3.77771	0	2.8378	0.00265	2.40434	4.73311	1.35151	0.55106	0.290308	0.96636	P61978
Q8NCA5	FAM98A	FA98A_HUMAN	Protein FAM98A	16.2174	17.1309	17.9756	18.0168	17.5585	16.3677	19.4791	16.7324	16.5968				lysosome localization;positive regulation of cell proliferation;positive regulation of gene expression;positive regulation of ruffle assembly;protein methylation	protein methyltransferase activity;RNA binding	tRNA-splicing ligase complex			DUF2465		17.108	17.7876	NaN	3	2	0	0.0570063	0.661342	0.175816	0.814812	0.494788	0.39038	0.0974726	0.982736	0.288457	0.228961	Q8NCA5
P20962	PTMS	PTMS_HUMAN	Parathymosin	23.5912	23.3257	22.7496	24.6406	25.2288	24.6963	27.2124	23.9574	24.2542	+			DNA replication;immune system process		nucleus			Prothymosin		23.2221	24.8552	25.1413	3	3	3	0.843887	0.0150237	0.83311	0.0894387	1.91919	1.51312	0.0970095	0.982402	0.286115	0.227824	P20962
Q96B97	SH3KBP1	SH3K1_HUMAN	SH3 domain-containing kinase-binding protein 1	16.0538	16.1495	16.3611	19.6809	20.4172	20.1235	19.4793	20.6125	20.9878	+	+		apoptotic process;axon guidance;cell migration;cell-cell signaling;cytoskeleton organization;endocytosis;membrane organization;negative regulation of epidermal growth factor receptor signaling pathway;regulation of cell shape	SH3 domain binding	cell-cell junction;cytoplasm;cytoplasmic vesicle membrane;cytoskeleton;cytosol;endocytic vesicle;focal adhesion;neuron projection;plasma membrane;synapse	Endocytosis;Membrane trafficking	Endocytosis	SH3_9	R-HSA-182971;R-HSA-6807004;R-HSA-8856825;R-HSA-8856828;R-HSA-8866376;R-HSA-8875360;R-HSA-983695	NaN	20.0739	20.8002	0	3	2	4.02233	0	3.07768	0.00105882	4.17175	6.29758	0.222644	0.968718	0.286008	0.407771	Q96B97
P27824	CANX	CALX_HUMAN	Calnexin	16.0558	16.1501	16.3559	22.1391	22.4419	21.8345	23.6985	21.5674	21.9915	+	+		aging;antigen processing and presentation of exogenous peptide antigen via MHC class II;antigen processing and presentation of peptide antigen via MHC class I;chaperone-mediated protein folding;clathrin-dependent endocytosis;interleukin-27-mediated signaling pathway;interleukin-35-mediated signaling pathway;protein folding;protein folding in endoplasmic reticulum;protein secretion;synaptic vesicl…	apolipoprotein binding;calcium ion binding;carbohydrate binding;ionotropic glutamate receptor binding;RNA binding;unfolded protein binding	axon;dendrite cytoplasm;dendritic spine;endoplasmic reticulum;endoplasmic reticulum lumen;endoplasmic reticulum membrane;endoplasmic reticulum quality control compartment;extracellular exosome;glutamatergic synapse;integral component of lumenal side of endoplasmic reticulum membrane;integral component of postsynaptic membrane;integral component of presynaptic active zone membrane;melanosome;membr…	Antigen processing and presentation;Chaperones and folding catalysts;Human T-cell leukemia virus 1 infection;Lectins;Membrane trafficking;Phagosome;Protein processing in endoplasmic reticulum;Thyroid hormone synthesis	Antigen processing and presentation;Human T-cell leukemia virus 1 infection;Phagosome;Protein processing in endoplasmic reticulum;Thyroid hormone synthesis	Calreticulin	R-HSA-168316;R-HSA-2132295;R-HSA-8984722;R-HSA-901042;R-HSA-9020956;R-HSA-983170	NaN	22.1385	22.4191	0	3	3	4.33081	0	3.16086	0.0016875	6.23188	7.26936	0.155695	0.980895	0.280615	0.320899	P27824
Q9NWM8	FKBP14	FKB14_HUMAN	Peptidyl-prolyl cis-trans isomerase FKBP14	23.6752	23.9619	23.9389	22.8648	23.2846	22.5635	22.9298	23.1643	23.4554	+	+		IRE1-mediated unfolded protein response	calcium ion binding;peptidyl-prolyl cis-trans isomerase activity	endoplasmic reticulum lumen	Chaperones and folding catalysts		EF-hand_7;FKBP_C	R-HSA-381038	23.8586	22.9043	23.1832	3	3	3	1.86919	0.000695864	1.71938	0.0463103	-0.675468	-1.78841	0.466726	0.924103	0.278884	0.608219	Q9NWM8
Q99816	TSG101	TS101_HUMAN	Tumor susceptibility gene 101 protein	16.0503	16.1527	16.3612	20.0403	19.2283	19.5895	19.4794	20.14	20.0627	+	+		autophagosome maturation;cell cycle arrest;cell division;endosomal transport;endosome to lysosome transport;exosomal secretion;extracellular transport;keratinocyte differentiation;macroautophagy;multivesicular body assembly;negative regulation of cell proliferation;negative regulation of epidermal growth factor receptor signaling pathway;negative regulation of epidermal growth factor-activated re…	calcium-dependent protein binding;DNA binding;nuclear receptor transcription coactivator activity;protein homodimerization activity;protein-containing complex binding;transcription corepressor activity;ubiquitin binding;ubiquitin protein ligase binding;virion binding	cytoplasm;cytosol;early endosome;early endosome membrane;endosome;endosome membrane;ESCRT I complex;extracellular exosome;Flemming body;late endosome;late endosome membrane;microtubule organizing center;multivesicular body;nucleolus;plasma membrane	Endocytosis;Exosome;Membrane trafficking	Endocytosis	UEV;Vps23_core	R-HSA-162588;R-HSA-174490;R-HSA-917729	NaN	19.6194	20.1014	0	3	2	4.83335	0	4.07871	0	3.70598	8.66451	0.365264	0.955583	0.274638	0.534227	Q99816
P02545	LMNA	LMNA_HUMAN	Prelamin-A/C	26.7604	26.7297	26.6105	28.7945	28.8795	28.3975	28.0957	29.3633	29.423	+	+		cellular protein localization;cellular response to hypoxia;establishment or maintenance of microtubule cytoskeleton polarity;IRE1-mediated unfolded protein response;mitotic nuclear envelope reassembly;muscle organ development;negative regulation of cardiac muscle hypertrophy in response to stress;negative regulation of cell proliferation;negative regulation of extrinsic apoptotic signaling pathwa…	identical protein binding;structural molecule activity	cytosol;intermediate filament;lamin filament;nuclear envelope;nuclear lamina;nuclear membrane;nuclear speck;nucleoplasm;nucleus;perinuclear region of cytoplasm	Apoptosis;Arrhythmogenic right ventricular cardiomyopathy (ARVC);Cytoskeleton proteins;Dilated cardiomyopathy (DCM);Hypertrophic cardiomyopathy (HCM)	Apoptosis;Arrhythmogenic right ventricular cardiomyopathy (ARVC);Dilated cardiomyopathy (DCM);Hypertrophic cardiomyopathy (HCM)	Filament;LTD	R-HSA-1221632;R-HSA-2993913;R-HSA-2995383;R-HSA-352238;R-HSA-381038;R-HSA-4419969;R-HSA-6802952;R-HSA-8862803	26.7002	28.6905	28.9607	3	3	3	2.74246	0	2.18417	0.00502278	2.2605	3.55857	0.231616	0.968479	0.27017	0.410846	P02545
P61160	ACTR2	ARP2_HUMAN	Actin-related protein 2	23.2605	23.511	23.316	24.1617	23.6877	24.4277	24.2803	24.4422	24.3636	+	+		Arp2/3 complex-mediated actin nucleation;associative learning;asymmetric cell division;cellular response to interferon-gamma;cellular response to trichostatin A;cilium assembly;cytosolic transport;ephrin receptor signaling pathway;establishment or maintenance of cell polarity;Fc-gamma receptor signaling pathway involved in phagocytosis;meiotic chromosome movement towards spindle pole;meiotic cyto…	actin binding;ATP binding;structural constituent of cytoskeleton	actin cap;actin cytoskeleton;Arp2/3 protein complex;azurophil granule lumen;cytoplasm;cytosol;extracellular exosome;extracellular region;ficolin-1-rich granule lumen;focal adhesion;invadopodium;lamellipodium;membrane;nucleus;podosome core;postsynaptic density;site of double-strand break	Cytoskeleton proteins;Exosome;Membrane trafficking;Tight junction;Yersinia infection	Tight junction;Yersinia infection	Actin	R-HSA-2029482;R-HSA-3928662;R-HSA-5663213;R-HSA-6798695;R-HSA-8856828	23.3625	24.0924	24.362	3	3	3	2.30851	0.000118812	3.44294	0.00516667	0.999557	3.45667	0.537399	0.899221	0.269668	0.639945	P61160
Q00688	FKBP3	FKBP3_HUMAN	Peptidyl-prolyl cis-trans isomerase FKBP3	23.0384	23.2646	23.4187	23.8342	23.9638	23.7746	24.7262	23.6604	23.9949	+				FK506 binding;peptidyl-prolyl cis-trans isomerase activity;RNA binding;signaling receptor activity	nucleus	Chaperones and folding catalysts		FKBP_C		23.2405	23.8575	24.1272	3	3	3	1.3446	0.00686481	1.24815	0.0632873	0.88662	1.66191	0.350331	0.954704	0.269639	0.518941	Q00688
Q6NYC8	PPP1R18	PPR18_HUMAN	Phostensin	19.653	20.427	16.3596	22.5241	22.3838	22.2173	22.8197	22.4611	22.6523	+	+			actin binding;phosphatase binding	cytoplasm;cytoskeleton	Protein phosphatases and associated proteins		Phostensin;Phostensin_N		20.04	22.3751	22.6444	2	3	3	1.77525	5.03145e-05	1.42492	0.0127742	3.83119	2.63989	0.92263	0.758866	0.269302	0.800627	Q6NYC8
P04899	GNAI2	GNAI2_HUMAN	Guanine nucleotide-binding protein G(i) subunit alpha-2	21.4928	20.7954	22.0055	22.5546	21.9379	23.1862	22.4463	23.383	22.6463	+	+		adenosine receptor signaling pathway;adenylate cyclase-activating G protein-coupled receptor signaling pathway;adenylate cyclase-inhibiting G protein-coupled receptor signaling pathway;adenylate cyclase-modulating G protein-coupled receptor signaling pathway;cell cycle;cell division;cell proliferation;G protein-coupled acetylcholine receptor signaling pathway;G protein-coupled receptor signaling …	G protein-coupled receptor binding;G-protein beta/gamma-subunit complex binding;GTP binding;GTPase activity;metal ion binding	cell body;centrosome;cytoplasm;cytosol;dendrite;extracellular exosome;extracellular vesicle;heterotrimeric G-protein complex;membrane;membrane raft;midbody;nucleoplasm;plasma membrane	Adrenergic signaling in cardiomyocytes;Alcoholism;Apelin signaling pathway;Axon guidance;cAMP signaling pathway;cGMP-PKG signaling pathway;Chagas disease (American trypanosomiasis);Chemokine signaling pathway;Cholinergic synapse;Circadian entrainment;Cocaine addiction;Cushing syndrome;Dopaminergic synapse;Estrogen signaling pathway;Exosome;GABAergic synapse;Gap junction;Gastric acid secretion;Glu…	Adrenergic signaling in cardiomyocytes;Alcoholism;Apelin signaling pathway;Axon guidance;cAMP signaling pathway;cGMP-PKG signaling pathway;Chagas disease (American trypanosomiasis);Chemokine signaling pathway;Cholinergic synapse;Circadian entrainment;Cocaine addiction;Cushing syndrome;Dopaminergic synapse;Estrogen signaling pathway;GABAergic synapse;Gap junction;Gastric acid secretion;Glutamaterg…	G-alpha	R-HSA-112043;R-HSA-170670;R-HSA-202040;R-HSA-392170;R-HSA-400042;R-HSA-418555;R-HSA-418594;R-HSA-418597;R-HSA-422356;R-HSA-6814122	21.4312	22.5596	22.8252	3	3	3	1.265	0.00293217	1.43494	0.0248669	1.39396	2.13873	0.226199	0.970924	0.265652	0.40292	P04899
P18084	ITGB5	ITB5_HUMAN	Integrin beta-5	23.5295	23.7317	22.8526	21.6226	21.8214	22.1458	19.4761	23.8294	23.0813				antigen processing and presentation of exogenous peptide antigen via MHC class I, TAP-dependent;cell adhesion mediated by integrin;cell migration;cell-matrix adhesion;endodermal cell differentiation;epithelial cell-cell adhesion;extracellular matrix organization;integrin-mediated signaling pathway;muscle contraction;stress fiber assembly;transforming growth factor beta receptor signaling pathway	integrin binding;signaling receptor activity;virus receptor activity	cell surface;extracellular exosome;focal adhesion;integrin alphav-beta5 complex;integrin complex;phagocytic vesicle;plasma membrane;receptor complex	Arrhythmogenic right ventricular cardiomyopathy (ARVC);Cell adhesion molecules;Dilated cardiomyopathy (DCM);ECM-receptor interaction;Focal adhesion;Human papillomavirus infection;Hypertrophic cardiomyopathy (HCM);Membrane trafficking;Phagosome;PI3K-Akt signaling pathway;Proteoglycans in cancer;Regulation of actin cytoskeleton	Arrhythmogenic right ventricular cardiomyopathy (ARVC);Dilated cardiomyopathy (DCM);ECM-receptor interaction;Focal adhesion;Human papillomavirus infection;Hypertrophic cardiomyopathy (HCM);Phagosome;PI3K-Akt signaling pathway;Proteoglycans in cancer;Regulation of actin cytoskeleton	Integrin_b_cyt;Integrin_B_tail;Integrin_beta;PSI_integrin	R-HSA-1236973;R-HSA-2129379;R-HSA-216083;R-HSA-3000170;R-HSA-3000178;R-HSA-445355	23.3713	21.8633	23.4553	3	3	2	0.382351	0.173123	0.381154	0.453603	-1.24233	-0.791345	0.068609	0.988804	0.265636	0.171103	P18084
O00303	EIF3F	EIF3F_HUMAN	Eukaryotic translation initiation factor 3 subunit F	18.9252	19.0494	19.5801	20.1781	19.7089	20.1201	19.4767	20.5909	20.7306	+			formation of cytoplasmic translation initiation complex;IRES-dependent viral translational initiation;protein deubiquitination;translational initiation	thiol-dependent ubiquitin-specific protease activity;translation initiation factor activity;translation initiation factor binding	cytosol;eukaryotic 43S preinitiation complex;eukaryotic 48S preinitiation complex;eukaryotic translation initiation factor 3 complex;eukaryotic translation initiation factor 3 complex, eIF3m;membrane	Exosome;RNA transport;Translation factors	RNA transport	JAB;MitMem_reg	R-HSA-156827;R-HSA-72649;R-HSA-72689;R-HSA-72695;R-HSA-72702;R-HSA-72706	19.1849	20.0024	20.6607	3	3	2	1.16616	0.00847154	1.14344	0.0613552	1.08113	1.67707	0.246355	0.96954	0.263699	0.42306	O00303
[truncated: 1,178 more rows]
