# Supplementary material for: Extracellular matrix abnormalities in Hutchinson–Gilford progeria fibroblasts: a specific defect in collagen IV and basement membrane architecture?
Source: Matrix Biol Plus. 2026 Jul 15;31:100202. doi: 10.1016/j.mbplus.2026.100202 (PMC13396937; doi:10.1016/j.mbplus.2026.100202)
Supplement: Supplementary file 2 — Supplementary material2: RNA-sequencing dataset HGPS and control fibroblasts [file mmc2.xlsx]

## Sheet: HGPS vs Ctrl #1
gene_id	HGPS_1	HGPS_2	HGPS_3	Ctrl_1_1	Ctrl_1_2	Ctrl_1_3	HGPS	Ctrl_1	log2FoldChange	pvalue	padj	gene_name	gene_chr	gene_start	gene_end	gene_strand	gene_length	gene_biotype	gene_description	tf_family	HGPS_1_count	HGPS_2_count	HGPS_3_count	Ctrl_1_1_count	Ctrl_1_2_count	Ctrl_1_3_count	HGPS_1_fpkm	HGPS_2_fpkm	HGPS_3_fpkm	Ctrl_1_1_fpkm	Ctrl_1_2_fpkm	Ctrl_1_3_fpkm
ENSG00000233101	244.266	205.641	221.664	0	0	0	223.857	0	10.3339	6.22686e-18	1.87374e-16	HOXB-AS3	17	48549630	48606414	+	1913	antisense	HOXB cluster antisense RNA 3 [Source:HGNC Symbol;Acc:HGNC:40283]	-	210	211	220	0	0	0	7.23268	6.09649	6.58523	0	0	0
ENSG00000108511	145.396	120.851	188.414	0	0	0	151.554	0	9.77214	6.634e-16	1.74301e-14	HOXB6	17	48595751	48604992	-	2604	protein_coding	homeobox B6 [Source:HGNC Symbol;Acc:HGNC:5117]	Homeobox	125	124	187	0	0	0	3.16274	2.63205	4.1121	0	0	0
ENSG00000152092	267.529	232.93	295.216	0	0.976796	0	265.225	0.325599	9.61746	8.87398e-16	2.30357e-14	ASTN1	1	176857302	177164973	-	9201	protein_coding	astrotactin 1 [Source:HGNC Symbol;Acc:HGNC:773]	-	230	239	293	0	1	0	1.64698	1.43574	1.82346	0	0.00602285	0
ENSG00000260027	100.033	108.181	106.802	0	0	0	105.005	0	9.24336	2.71995e-14	6.34187e-13	HOXB7	17	48607227	48633572	-	1528	protein_coding	homeobox B7 [Source:HGNC Symbol;Acc:HGNC:5118]	Homeobox	86	111	106	0	0	0	3.70826	4.01525	3.97233	0	0	0
ENSG00000120075	61.6481	63.3491	68.5144	0	0	0	64.5038	0	8.54023	4.68531e-12	9.10363e-11	HOXB5	17	48591257	48593961	-	2041	protein_coding	homeobox B5 [Source:HGNC Symbol;Acc:HGNC:5116]	Homeobox	53	65	68	0	0	0	1.71091	1.76029	1.90778	0	0	0
ENSG00000172322	55.8322	75.0443	41.3101	0	0	0	57.3955	0	8.37224	2.1886e-11	3.94171e-10	CLEC12A	12	9951316	9995694	+	3250	protein_coding	C-type lectin domain family 12 member A [Source:HGNC Symbol;Acc:HGNC:31713]	-	48	77	41	0	0	0	0.97309	1.30954	0.722377	0	0	0
ENSG00000111262	36.0583	60.4253	48.3631	0	0	0	48.2822	0	8.12496	1.10987e-10	1.86921e-09	KCNA1	12	4909905	4918256	+	7985	protein_coding	potassium voltage-gated channel subfamily A member 1 [Source:HGNC Symbol;Acc:HGNC:6218]	-	31	62	48	0	0	0	0.255789	0.42917	0.344215	0	0	0
ENSG00000124785	5229.62	5338.86	4714.39	28.5819	18.5591	21.3651	5094.29	22.8354	7.79689	0	0	NRN1	6	5997999	6007605	-	2328	protein_coding	neuritin 1 [Source:HGNC Symbol;Acc:HGNC:17972]	-	4496	5478	4679	31	19	23	127.244	130.062	115.089	0.698171	0.45228	0.520857
ENSG00000241318	67.4639	67.2475	76.5749	0	0	0.928919	70.4287	0.30964	7.70513	3.77169e-10	6.11926e-09	WDR82P2	1	91534666	91535593	-	928	processed_pseudogene	WD repeat domain 82 pseudogene 2 [Source:HGNC Symbol;Acc:HGNC:33513]	-	58	69	76	0	0	1	4.11789	4.10974	4.68952	0	0	0.0568101
ENSG00000170893	69.7903	39.9586	75.5673	0	0.976796	0	61.7721	0.325599	7.51368	1.733e-09	2.63373e-08	TRH	3	129974305	129977938	+	1978	protein_coding	thyrotropin releasing hormone [Source:HGNC Symbol;Acc:HGNC:12298]	-	60	41	75	0	1	0	1.99857	1.1457	2.17119	0	0.0280163	0
ENSG00000188681	33.732	27.2888	31.2345	0	0	0	30.7518	0	7.46976	7.56962e-09	1.06253e-07	TEKT4P2	21	9068361	9129752	-	2309	transcribed_unprocessed_pseudogene	tektin 4 pseudogene 2 [Source:HGNC Symbol;Acc:HGNC:40046]	-	29	28	31	0	0	0	0.827502	0.670265	0.768778	0	0	0
ENSG00000183454	32.5688	22.4158	27.2042	0	0	0	27.3963	0	7.30195	2.39245e-08	3.15787e-07	GRIN2A	16	9753404	10182754	-	16696	protein_coding	glutamate ionotropic receptor NMDA type subunit 2A [Source:HGNC Symbol;Acc:HGNC:4585]	-	28	23	27	0	0	0	0.110494	0.0761427	0.0926007	0	0	0
ENSG00000183036	69.7903	30.2126	48.3631	0	0	0.928919	49.4553	0.30964	7.19028	1.37882e-08	1.88513e-07	PCP4	21	39867317	39929397	+	1106	protein_coding	Purkinje cell protein 4 [Source:HGNC Symbol;Acc:HGNC:8742]	-	60	31	48	0	0	1	3.5743	1.54924	2.48513	0	0	0.0476671
ENSG00000077420	284.977	209.539	253.906	0	1.95359	3.71568	249.474	1.88976	7.0473	3.2697e-29	1.71584e-27	APBB1IP	10	26438203	26567803	+	3981	protein_coding	amyloid beta precursor protein binding family B member 1 interacting protein [Source:HGNC Symbol;Acc:HGNC:17379]	-	245	215	252	0	2	4	4.05479	2.9851	3.6247	0	0.0278404	0.0529714
ENSG00000155897	24.4266	24.365	19.1437	0	0	0	22.6451	0	7.02894	1.29913e-07	1.54791e-06	ADCY8	8	130780301	131042426	-	5961	protein_coding	adenylate cyclase 8 [Source:HGNC Symbol;Acc:HGNC:239]	-	21	25	19	0	0	0	0.232111	0.231811	0.182515	0	0	0
ENSG00000164188	53.5059	43.857	32.242	0	0	0.928919	43.2017	0.30964	6.99727	3.21391e-08	4.17702e-07	RANBP3L	5	36248434	36302114	-	3363	protein_coding	RAN binding protein 3 like [Source:HGNC Symbol;Acc:HGNC:26353]	-	46	45	32	0	0	1	0.90121	0.739603	0.544862	0	0	0.0156764
ENSG00000120068	26.7529	21.4412	18.1362	0	0	0	22.1101	0	6.99279	1.69036e-07	1.97774e-06	HOXB8	17	48611377	48614939	-	2051	protein_coding	homeobox B8 [Source:HGNC Symbol;Acc:HGNC:5119]	Homeobox	23	22	18	0	0	0	0.738851	0.592884	0.502539	0	0	0
ENSG00000231345	26.7529	21.4412	17.1286	0	0	0	21.7742	0	6.97056	1.9859e-07	2.29867e-06	BEND3P1	10	50655967	50660472	+	2966	transcribed_processed_pseudogene	BEN domain containing 3 pseudogene 1 [Source:HGNC Symbol;Acc:HGNC:45014]	-	23	22	17	0	0	0	0.510918	0.409982	0.328202	0	0	0
ENSG00000149294	3194.07	3190.84	2969.29	19.3619	29.3039	30.6543	3118.07	26.44	6.88466	8.92809e-290	3.47642e-286	NCAM1	11	112961247	113278436	+	12737	protein_coding	neural cell adhesion molecule 1 [Source:HGNC Symbol;Acc:HGNC:7656]	-	2746	3274	2947	21	30	33	14.2046	14.2077	13.2488	0.0864441	0.130524	0.13659
ENSG00000189056	129.112	132.546	182.369	0	2.93039	0.928919	148.009	1.28644	6.87954	4.3381e-19	1.38457e-17	RELN	7	103471784	103989516	-	12642	protein_coding	reelin [Source:HGNC Symbol;Acc:HGNC:9957]	-	111	136	181	0	3	1	0.578498	0.594615	0.819834	0	0.0131505	0.00417021
ENSG00000189223	1027.08	981.423	1139.55	11.986	8.79117	6.50243	1049.35	9.09318	6.84878	1.38457e-116	5.86005e-114	PAX8-AS1	2	113211522	113276581	+	17274	processed_transcript	PAX8 antisense RNA 1 [Source:HGNC Symbol;Acc:HGNC:49271]	-	883	1007	1131	13	9	7	3.36793	3.22218	3.74915	0.0394579	0.0288726	0.0213638
ENSG00000262539	12.7949	16.5682	24.1815	0	0	0	17.8482	0	6.68898	1.20824e-06	1.24462e-05	AC005829.2	17	46259551	46260606	-	1056	processed_pseudogene	dead end homolog 1 (zebrafish) (DND1) pseudogene	-	11	17	24	0	0	0	0.686315	0.889811	1.3014	0	0	0
ENSG00000144355	195.413	177.377	182.369	4.60998	0	0.928919	185.053	1.8463	6.61939	1.6055e-25	7.03997e-24	DLX1	2	172084740	172089677	+	3656	protein_coding	distal-less homeobox 1 [Source:HGNC Symbol;Acc:HGNC:2914]	Homeobox	168	182	181	5	0	1	3.0276	2.75155	2.83489	0.0717046	0	0.0144201
ENSG00000141449	219.839	272.888	217.634	2.76599	0.976796	3.71568	236.787	2.48615	6.56072	2.45481e-32	1.42665e-30	GREB1L	18	21242242	21525417	+	10572	protein_coding	GREB1 like retinoic acid receptor coactivator [Source:HGNC Symbol;Acc:HGNC:31042]	-	189	280	216	3	1	4	1.17788	1.46391	1.16993	0.0148781	0.00524179	0.0199469
ENSG00000283709	20.9371	16.5682	9.06808	0	0	0	15.5245	0	6.48154	4.32832e-06	4.1227e-05	FAM238C	10	26931206	26944418	-	5545	transcribed_unprocessed_pseudogene	family with sequence similarity 238 member C [Source:HGNC Symbol;Acc:HGNC:24672]	-	18	17	9	0	0	0	0.213878	0.169457	0.0929403	0	0	0
ENSG00000135750	157.028	126.698	119.9	0.921996	0	3.71568	134.542	1.54589	6.42121	5.7739e-20	1.92157e-18	KCNK1	1	233614004	233672512	+	3627	protein_coding	potassium two pore domain channel subfamily K member 1 [Source:HGNC Symbol;Acc:HGNC:6272]	-	135	130	119	1	0	4	2.45234	1.98111	1.87872	0.0144556	0	0.0581415
ENSG00000111728	266.366	237.803	258.944	4.60998	1.95359	2.78676	254.371	3.11678	6.34039	4.90614e-37	3.48604e-35	ST8SIA1	12	22063773	22437041	-	14483	protein_coding	ST8 alpha-N-acetyl-neuraminide alpha-2,8-sialyltransferase 1 [Source:HGNC Symbol;Acc:HGNC:10869]	-	229	244	257	5	2	3	1.04177	0.931202	1.0161	0.0181007	0.00765259	0.0109203
ENSG00000153012	6.97903	22.4158	12.0908	0	0	0	13.8285	0	6.32413	1.29525e-05	0.000113848	LGI2	4	24998847	25030879	-	6428	protein_coding	leucine rich repeat LGI family member 2 [Source:HGNC Symbol;Acc:HGNC:18710]	-	6	23	12	0	0	0	0.0614993	0.197772	0.106898	0	0	0
ENSG00000183092	10.4685	15.5936	15.1135	0	0	0	13.7252	0	6.31011	9.36723e-06	8.42748e-05	BEGAIN	14	100537147	100587413	-	7878	protein_coding	brain enriched guanylate kinase associated [Source:HGNC Symbol;Acc:HGNC:24163]	-	9	16	15	0	0	0	0.0752699	0.112258	0.109028	0	0	0
ENSG00000157542	1531.9	1622.71	1411.6	15.6739	14.6519	27.8676	1522.07	19.3978	6.28981	4.17656e-177	4.27966e-174	KCNJ6	21	37607376	38121345	-	19965	protein_coding	potassium voltage-gated channel subfamily J member 6 [Source:HGNC Symbol;Acc:HGNC:6267]	-	1317	1665	1401	17	15	30	4.34622	4.60954	4.0182	0.044644	0.041635	0.0792183
ENSG00000224397	34.8951	19.492	24.1815	0	0.976796	0	26.1896	0.325599	6.27347	1.82993e-06	1.845e-05	SMIM25	20	50267486	50279795	+	2451	lincRNA	small integral membrane protein 25 [Source:HGNC Symbol;Acc:HGNC:50328]	-	30	20	24	0	1	0	0.806442	0.451024	0.560701	0	0.0226096	0
ENSG00000275874	11.6317	14.619	11.0832	0	0	0	12.4446	0	6.16706	1.9541e-05	0.000165771	PICSAR	21	44999208	45004727	-	733	lincRNA	P38 inhibited cutaneous squamous cell carcinoma associated lincRNA [Source:HGNC Symbol;Acc:HGNC:19725]	-	10	15	11	0	0	0	0.898858	1.1311	0.859314	0	0	0
ENSG00000127252	10.4685	20.4666	6.04538	0	0	0	12.3268	0	6.15505	3.21027e-05	0.000261619	HRASLS	3	193241125	193277738	+	1169	protein_coding	HRAS like suppressor [Source:HGNC Symbol;Acc:HGNC:14922]	-	9	21	6	0	0	0	0.507251	0.992927	0.2939	0	0	0
ENSG00000183690	23.2634	20.4666	27.2042	0.921996	0	0	23.6448	0.307332	6.12999	3.44897e-06	3.33241e-05	EFHC2	X	44147882	44343672	-	3319	protein_coding	EF-hand domain containing 2 [Source:HGNC Symbol;Acc:HGNC:26233]	-	20	21	27	1	0	0	0.397025	0.349723	0.465822	0.015797	0	0
ENSG00000224074	10.4685	12.6698	13.0983	0	0	0	12.0789	0	6.12447	2.4228e-05	0.000202531	LINC00691	3	24096269	24103238	-	3446	lincRNA	long intergenic non-protein coding RNA 691 [Source:HGNC Symbol;Acc:HGNC:44514]	-	9	13	13	0	0	0	0.172077	0.208517	0.216019	0	0	0
ENSG00000152822	8.1422	20.4666	7.05295	0	0	0	11.8873	0	6.1044	4.11594e-05	0.000328685	GRM1	6	146027646	146437598	+	7272	protein_coding	glutamate metabotropic receptor 1 [Source:HGNC Symbol;Acc:HGNC:4593]	-	7	21	7	0	0	0	0.0634219	0.159617	0.0551198	0	0	0
ENSG00000126217	70.9534	60.4253	50.3782	0	0.976796	1.85784	60.5856	0.944878	6.00495	6.10571e-11	1.05383e-09	MCF2L	13	112894378	113099739	+	23148	protein_coding	MCF.2 cell line derived transforming sequence like [Source:HGNC Symbol;Acc:HGNC:14576]	-	61	62	50	0	1	2	0.173625	0.148044	0.123686	0	0.002394	0.00455502
ENSG00000106689	29.0793	22.4158	10.0756	0	0	0.928919	20.5236	0.30964	5.92196	1.40308e-05	0.000122441	LHX2	9	124001670	124033301	+	2655	protein_coding	LIM homeobox 2 [Source:HGNC Symbol;Acc:HGNC:6594]	Homeobox	25	23	10	0	0	1	0.620398	0.478824	0.215674	0	0	0.0198568
ENSG00000000005	8.1422	6.82221	15.1135	0	0	0	10.026	0	5.85538	0.000113815	0.000821604	TNMD	X	100584802	100599885	+	1610	protein_coding	tenomodulin [Source:HGNC Symbol;Acc:HGNC:17757]	-	7	7	15	0	0	0	0.286462	0.240317	0.533493	0	0	0
ENSG00000250155	8.1422	10.7206	11.0832	0	0	0	9.982	0	5.84999	9.94129e-05	0.000727347	AC008957.1	5	36666214	36725195	-	1159	antisense	uncharacterized LOC107986412 [Source:NCBI gene;Acc:107986412]	-	7	11	11	0	0	0	0.397933	0.524592	0.543466	0	0	0
ENSG00000182742	101.196	109.155	105.794	2.76599	0.976796	1.85784	105.382	1.86687	5.80755	9.06584e-19	2.82857e-17	HOXB4	17	48575513	48580111	-	3757	protein_coding	homeobox B4 [Source:HGNC Symbol;Acc:HGNC:5115]	Homeobox	87	112	105	3	1	2	1.52571	1.64774	1.60034	0.0418662	0.0147501	0.0280648
ENSG00000163618	350.114	375.221	312.345	3.68799	3.90718	11.147	345.894	6.2474	5.78454	4.87588e-54	5.71858e-52	CADPS	3	62398346	62875389	-	14638	protein_coding	calcium dependent secretion activator [Source:HGNC Symbol;Acc:HGNC:1426]	-	301	385	310	4	4	12	1.35481	1.45376	1.21267	0.0143272	0.0151431	0.0432188
ENSG00000231123	13.9581	28.2634	13.0983	0.921996	0	0	18.4399	0.307332	5.77516	2.59906e-05	0.000215707	SPATA20P1	21	38238227	38238664	-	438	processed_pseudogene	spermatogenesis associated 20 pseudogene 1 [Source:HGNC Symbol;Acc:HGNC:39636]	-	12	29	13	1	0	0	1.8051	3.65963	1.69954	0.119704	0	0
ENSG00000177519	18.6107	23.3904	12.0908	0	0	0.928919	18.0306	0.30964	5.73942	2.71884e-05	0.000224769	RPRM	2	153477338	153478808	-	1471	protein_coding	reprimo, TP53 dependent G2 arrest mediator homolog [Source:HGNC Symbol;Acc:HGNC:24201]	-	16	24	12	0	0	1	0.716642	0.901802	0.467123	0	0	0.0358394
ENSG00000137726	5.81585	13.6444	8.06051	0	0	0	9.17359	0	5.73086	0.000205984	0.00139392	FXYD6	11	117836976	117877486	-	5137	protein_coding	FXYD domain containing ion transport regulator 6 [Source:HGNC Symbol;Acc:HGNC:4030]	-	5	14	8	0	0	0	0.0641291	0.150637	0.0891751	0	0	0
ENSG00000285744	17.4476	16.5682	19.1437	0	0.976796	0	17.7198	0.325599	5.714	2.66905e-05	0.000220861	AC083837.2	8	78805293	78956082	+	2921	bidirectional_promoter_lncRNA	novel transcript	-	15	17	19	0	1	0	0.338341	0.321684	0.372465	0	0.0189717	0
ENSG00000196242	17.4476	2.9238	6.04538	0	0	0	8.80558	0	5.65656	0.000440328	0.00273017	OR2C3	1	247524677	247536440	-	8509	protein_coding	olfactory receptor family 2 subfamily C member 3 [Source:HGNC Symbol;Acc:HGNC:15005]	-	15	3	6	0	0	0	0.116147	0.0194875	0.0403772	0	0	0
ENSG00000197576	8.1422	8.77141	9.06808	0	0	0	8.66056	0	5.64363	0.000257533	0.00169503	HOXA4	7	27128507	27130799	-	1747	protein_coding	homeobox A4 [Source:HGNC Symbol;Acc:HGNC:5105]	Homeobox	7	9	9	0	0	0	0.263998	0.284749	0.294994	0	0	0
ENSG00000125618	133.765	139.368	148.112	1.84399	0.976796	5.57351	140.415	2.7981	5.63697	7.18392e-25	3.0538e-23	PAX8	2	113215997	113278950	-	7400	protein_coding	paired box 8 [Source:HGNC Symbol;Acc:HGNC:8622]	PAX	115	143	147	2	1	6	1.02391	1.06811	1.13749	0.0141704	0.00748868	0.0427458
ENSG00000171004	19.7739	19.492	11.0832	0.921996	0	0	16.783	0.307332	5.63405	4.38863e-05	0.000348175	HS6ST2	X	132626016	132961395	-	5002	protein_coding	heparan sulfate 6-O-sulfotransferase 2 [Source:HGNC Symbol;Acc:HGNC:19133]	-	17	20	11	1	0	0	0.223924	0.221003	0.125925	0.0104819	0	0
ENSG00000223829	13.9581	6.82221	5.03782	0	0	0	8.60603	0	5.62698	0.000346921	0.0022051	AC004870.2	7	46969702	47027481	+	1537	processed_transcript	uncharacterized LOC105375267 [Source:NCBI gene;Acc:105375267]	-	12	7	5	0	0	0	0.514402	0.251731	0.186277	0	0	0
ENSG00000136541	8.1422	8.77141	8.06051	0	0	0	8.32471	0	5.58625	0.000334021	0.00213215	ERMN	2	157318625	157327713	-	4393	protein_coding	ermin [Source:HGNC Symbol;Acc:HGNC:29208]	-	7	9	8	0	0	0	0.104986	0.113238	0.104278	0	0	0
ENSG00000231453	17.4476	15.5936	56.4236	0	0	1.85784	29.8216	0.619279	5.57503	4.12759e-06	3.94115e-05	LINC01305	2	174326027	174330643	+	3435	lincRNA	long intergenic non-protein coding RNA 1305 [Source:HGNC Symbol;Acc:HGNC:27690]	-	15	16	56	0	0	2	0.287713	0.257458	0.933522	0	0	0.0306956
ENSG00000224957	4.65268	9.74601	10.0756	0	0	0	8.15811	0	5.56166	0.000431203	0.00268214	LINC01266	3	536231	846015	+	4075	lincRNA	long intergenic non-protein coding RNA 1266 [Source:HGNC Symbol;Acc:HGNC:50309]	-	4	10	10	0	0	0	0.0646736	0.135639	0.140519	0	0	0
ENSG00000153132	98.8695	130.597	117.885	3.68799	1.95359	1.85784	115.784	2.49981	5.52915	3.07801e-21	1.08758e-19	CLGN	4	140388455	140427968	-	3127	protein_coding	calmegin [Source:HGNC Symbol;Acc:HGNC:2060]	-	85	134	117	4	2	2	1.79096	2.36859	2.1425	0.067068	0.0354437	0.0337191
ENSG00000002745	179.128	192.971	234.762	5.53198	3.90718	3.71568	202.287	4.38495	5.52559	5.57445e-35	3.59367e-33	WNT16	7	121325367	121341104	+	3261	protein_coding	Wnt family member 16 [Source:HGNC Symbol;Acc:HGNC:16267]	-	154	198	233	6	4	4	3.11146	3.35604	4.09137	0.0964681	0.0679745	0.064667
ENSG00000215853	6.97903	7.79681	9.06808	0	0	0	7.94797	0	5.52036	0.000454769	0.00281255	RPTN	1	152153595	152159228	-	3569	protein_coding	repetin [Source:HGNC Symbol;Acc:HGNC:26809]	-	6	8	9	0	0	0	0.110764	0.123896	0.144397	0	0	0
ENSG00000150782	17.4476	14.619	12.0908	0	0.976796	0	14.7191	0.325599	5.44417	9.58272e-05	0.000702432	IL18	11	112143251	112164117	-	2628	protein_coding	interleukin 18 [Source:HGNC Symbol;Acc:HGNC:5986]	-	15	15	12	0	1	0	0.376063	0.315485	0.261468	0	0.0210868	0
ENSG00000248388	13.9581	16.5682	13.0983	0	0	0.928919	14.5415	0.30964	5.42961	0.000100933	0.000737085	AC093801.1	4	176669621	176706145	+	383	antisense	novel transcript	-	12	17	13	0	0	1	2.06432	2.45337	1.9436	0	0	0.13765
ENSG00000225706	11.6317	15.5936	16.121	0	0.976796	0	14.4488	0.325599	5.42199	0.000106251	0.000773023	PTPRD-AS1	9	8858130	8862255	+	2494	lincRNA	PTPRD antisense RNA 1 [Source:HGNC Symbol;Acc:HGNC:49753]	-	10	16	16	0	1	0	0.264179	0.354598	0.367356	0	0.0222198	0
ENSG00000226363	9.30537	7.79681	5.03782	0	0	0	7.38	0	5.40943	0.000769334	0.00447322	HAGLROS	2	176177717	176179008	+	1121	lincRNA	HAGLR opposite strand lncRNA [Source:HGNC Symbol;Acc:HGNC:50646]	-	8	8	5	0	0	0	0.470196	0.394455	0.255404	0	0	0
ENSG00000151322	169.823	112.079	155.165	4.60998	3.90718	1.85784	145.689	3.45833	5.39635	7.34999e-26	3.26705e-24	NPAS3	14	32934933	33804176	+	9241	protein_coding	neuronal PAS domain protein 3 [Source:HGNC Symbol;Acc:HGNC:19311]	-	146	115	154	5	4	2	1.04095	0.687847	0.954256	0.0283684	0.0239871	0.01141
ENSG00000260230	176.802	185.174	184.384	3.68799	2.93039	6.50243	182.12	4.3736	5.37394	3.52242e-33	2.11009e-31	FRRS1L	9	109130293	109167295	-	15559	protein_coding	ferric chelate reductase 1 like [Source:HGNC Symbol;Acc:HGNC:1362]	-	152	190	183	4	3	7	0.64366	0.67497	0.673492	0.0134791	0.0106851	0.0237186
ENSG00000155966	259.387	285.558	314.36	3.68799	7.81437	9.28919	286.435	6.93051	5.37392	4.82687e-49	4.94602e-47	AFF2	X	148500619	149000663	+	14006	protein_coding	AF4/FMR2 family member 2 [Source:HGNC Symbol;Acc:HGNC:3776]	AF-4	223	293	312	4	8	10	1.04902	1.15629	1.27557	0.0149737	0.0316529	0.0376408
ENSG00000171246	230.308	218.311	253.906	3.68799	11.7216	1.85784	234.175	5.75579	5.36836	8.15563e-40	6.42842e-38	NPTX1	17	80467148	80477843	-	6703	protein_coding	neuronal pentraxin 1 [Source:HGNC Symbol;Acc:HGNC:7952]	-	198	224	252	4	12	2	1.94622	1.8471	2.15275	0.0312877	0.0992085	0.0157302
ENSG00000258733	8.1422	5.84761	7.05295	0	0	0	7.01425	0	5.33662	0.00099352	0.00559042	LINC02328	14	85934710	86129778	+	1568	lincRNA	long intergenic non-protein coding RNA 2328 [Source:HGNC Symbol;Acc:HGNC:53248]	-	7	6	7	0	0	0	0.294135	0.211504	0.255632	0	0	0
ENSG00000241956	15.1212	0.974601	5.03782	0	0	0	7.04455	0	5.33366	0.00215704	0.0110022	AC109466.1	5	164296696	165171643	+	6294	antisense	uncharacterized LOC102546299 [Source:NCBI gene;Acc:102546299]	-	13	1	5	0	0	0	0.136085	0.00878185	0.045489	0	0	0
ENSG00000226012	15.1212	14.619	11.0832	0	0	0.928919	13.6078	0.30964	5.33196	0.00015681	0.00109818	AP001434.1	21	38237217	38238201	-	287	lincRNA	novel transcript	-	13	15	11	0	0	1	2.9844	2.88883	2.19469	0	0	0.183693
ENSG00000164669	45.3637	37.0348	28.2118	0	0	2.78676	36.8701	0.928919	5.2911	5.57466e-08	7.01571e-07	INTS4P1	7	65141032	65234216	+	3905	transcribed_unprocessed_pseudogene	integrator complex subunit 4 pseudogene 1 [Source:HGNC Symbol;Acc:HGNC:21925]	-	39	38	28	0	0	3	0.658019	0.537867	0.410582	0	0	0.0405017
ENSG00000248290	119.807	65.2983	32.242	2.76599	1.95359	0.928919	72.449	1.88283	5.26094	1.65948e-12	3.35847e-11	TNXA	6	32008614	32012472	-	2038	unprocessed_pseudogene	tenascin XA (pseudogene) [Source:HGNC Symbol;Acc:HGNC:11975]	-	103	67	32	3	2	1	3.32988	1.81712	0.899102	0.0771792	0.054383	0.0258684
ENSG00000130032	30.2424	54.5777	55.416	0.921996	0.976796	1.85784	46.7454	1.25221	5.22255	7.87807e-10	1.23992e-08	PRRG3	X	151695124	151705924	+	6364	protein_coding	proline rich and Gla domain 3 [Source:HGNC Symbol;Acc:HGNC:30798]	-	26	56	55	1	1	2	0.269177	0.486374	0.494875	0.00823859	0.00870777	0.0165681
ENSG00000254300	3.48951	9.74601	6.04538	0	0	0	6.42697	0	5.21851	0.0018541	0.00965429	LINC01111	8	76406654	76524356	+	1663	lincRNA	long intergenic non-protein coding RNA 1111 [Source:HGNC Symbol;Acc:HGNC:49237]	-	3	10	6	0	0	0	0.118857	0.332369	0.206596	0	0	0
ENSG00000159387	16.2844	2.9238	18.1362	0.921996	0	0	12.4481	0.307332	5.20016	0.000491114	0.00301055	IRX6	16	55323760	55330760	+	3399	protein_coding	iroquois homeobox 6 [Source:HGNC Symbol;Acc:HGNC:14675]	Homeobox	14	3	18	1	0	0	0.271376	0.0487846	0.303239	0.0154252	0	0
ENSG00000100060	8.1422	1.9492	9.06808	0	0	0	6.38649	0	5.1993	0.00231291	0.0116645	MFNG	22	37469063	37486401	-	3042	protein_coding	MFNG O-fucosylpeptide 3-beta-N-acetylglucosaminyltransferase [Source:HGNC Symbol;Acc:HGNC:7038]	-	7	2	9	0	0	0	0.151612	0.0363399	0.169413	0	0	0
ENSG00000169418	1.16317	11.6952	6.04538	0	0	0	6.30126	0	5.19318	0.00299223	0.0144233	1,00¬†NPR	1	153678637	153693992	+	5003	protein_coding	natriuretic peptide receptor 1 [Source:HGNC Symbol;Acc:HGNC:7943]	-	1	12	6	0	0	0	0.0131694	0.132576	0.0686727	0	0	0
ENSG00000166796	8.1422	18.5174	10.0756	0	0	0.928919	12.2451	0.30964	5.18567	0.00034208	0.00217777	LDHC	11	18412307	18452058	+	2095	protein_coding	lactate dehydrogenase C [Source:HGNC Symbol;Acc:HGNC:6544]	-	7	19	10	0	0	1	0.220145	0.501282	0.273325	0	0	0.0251646
ENSG00000174325	11.6317	16.5682	8.06051	0.921996	0	0	12.0868	0.307332	5.16337	0.00035289	0.00223977	DIRC1	2	188733738	188790104	-	1454	protein_coding	disrupted in renal carcinoma 1 [Source:HGNC Symbol;Acc:HGNC:15760]	-	10	17	8	1	0	0	0.453138	0.646245	0.315057	0.0360594	0	0
ENSG00000180828	4.65268	4.873	9.06808	0	0	0	6.19792	0	5.16242	0.00214578	0.0109549	BHLHE22	8	64580367	64583628	+	3262	protein_coding	basic helix-loop-helix family member e22 [Source:HGNC Symbol;Acc:HGNC:11963]	bHLH	4	5	9	0	0	0	0.0807925	0.0847225	0.157987	0	0	0
ENSG00000228330	4.65268	10.7206	3.02269	0	0	0	6.132	0	5.1489	0.00262668	0.0129432	AL355355.1	10	13142185	13142977	-	793	processed_pseudogene	pseudogene similar to part of COX10 homolog, cytochrome c oxidase assembly protein, heme A: farnesyltransferase (yeast) (COX10)	-	4	11	3	0	0	0	0.332339	0.766712	0.216626	0	0	0
ENSG00000187758	3.48951	6.82221	8.06051	0	0	0	6.12408	0	5.14777	0.00231153	0.0116619	ADH1A	4	99276367	99291028	-	2258	protein_coding	alcohol dehydrogenase 1A (class I), alpha polypeptide [Source:HGNC Symbol;Acc:HGNC:249]	-	3	7	8	0	0	0	0.0875371	0.171351	0.202875	0	0	0
ENSG00000255622	12.7949	4.873	18.1362	0	0.976796	0	11.9347	0.325599	5.14171	0.000476225	0.0029285	PCDHB17P	5	141155996	141159061	+	3066	transcribed_unprocessed_pseudogene	protocadherin beta 17 pseudogene [Source:HGNC Symbol;Acc:HGNC:14547]	-	11	5	18	0	1	0	0.236383	0.0901386	0.336173	0	0.0180744	0
ENSG00000258343	2.32634	7.79681	8.06051	0	0	0	6.06122	0	5.13494	0.00273311	0.0133898	AC090001.1	12	95795345	95858839	-	924	antisense	uncharacterized LOC105369921 [Source:NCBI gene;Acc:105369921]	-	2	8	8	0	0	0	0.142611	0.478554	0.495771	0	0	0
ENSG00000226671	5.81585	1.9492	10.0756	0	0	0	5.9469	0	5.0994	0.00335894	0.0159035	AC005008.1	7	81191398	81192009	+	612	processed_pseudogene	voltage-dependent anion channel 3 (Vdac3) pseudogene	-	5	2	10	0	0	0	0.538287	0.180631	0.935646	0	0	0
ENSG00000283787	11.6317	12.6698	10.0756	0	0	0.928919	11.4591	0.30964	5.0852	0.000437195	0.00271248	PRR33	11	1888577	1891895	-	3319	protein_coding	proline rich 33 [Source:HGNC Symbol;Acc:HGNC:35118]	-	10	13	10	0	0	1	0.198512	0.216495	0.172527	0	0	0.0158842
ENSG00000224189	118.643	113.054	88.6656	0.921996	4.88398	3.71568	106.788	3.17388	5.08435	1.21281e-20	4.17177e-19	HAGLR	2	176164051	176188958	-	5110	antisense	HOXD antisense growth-associated long non-coding RNA [Source:HGNC Symbol;Acc:HGNC:43755]	-	102	116	88	1	5	4	1.31515	1.25473	0.986109	0.0102604	0.0542233	0.0412679
ENSG00000273119	4.65268	7.79681	5.03782	0	0	0	5.8291	0	5.07472	0.00286864	0.0139102	AP005229.2	18	11390033	11390729	-	697	lincRNA	novel transcript	-	4	8	5	0	0	0	0.378113	0.63441	0.410772	0	0	0
ENSG00000145794	37.2215	33.1364	24.1815	0.921996	1.95359	0	31.5131	0.95853	5.05847	2.61026e-07	2.94774e-06	MEGF10	5	127290831	127465737	+	9007	protein_coding	multiple EGF like domains 10 [Source:HGNC Symbol;Acc:HGNC:29634]	-	32	34	24	1	2	0	0.23408	0.208647	0.152579	0.00582107	0.0123051	0
ENSG00000013293	888.663	948.287	980.36	31.3479	28.3271	25.0808	939.103	28.2519	5.05497	3.85596e-143	2.34599e-140	SLC7A14	3	170459584	170586074	-	10459	protein_coding	solute carrier family 7 member 14 [Source:HGNC Symbol;Acc:HGNC:29326]	-	764	973	973	34	29	27	4.8128	5.14204	5.32704	0.17044	0.153654	0.136097
ENSG00000277400	20.9371	8.77141	4.03026	0	0.976796	0	11.2462	0.325599	5.04916	0.000794745	0.00460092	AC145212.1	GL000194.1	53590	115018	-	2179	protein_coding	MaFF-interacting protein [Source:UniProtKB/Swiss-Prot;Acc:Q8WZ33]	-	18	9	4	0	1	0	0.544265	0.228296	0.105115	0	0.025432	0
ENSG00000189334	2.32634	12.6698	2.01513	0	0	0	5.67043	0	5.0397	0.00517745	0.0230101	S100A14	1	153614255	153616986	-	1277	protein_coding	S100 calcium binding protein A14 [Source:HGNC Symbol;Acc:HGNC:18901]	-	2	13	2	0	0	0	0.103189	0.562685	0.0896814	0	0	0
ENSG00000256654	6.97903	1.9492	8.06051	0	0	0	5.66291	0	5.02624	0.00409059	0.0188586	AC005906.2	12	4909867	5026012	+	9655	processed_transcript	uncharacterized LOC100507560 [Source:NCBI gene;Acc:100507560]	-	6	2	8	0	0	0	0.0409443	0.0114496	0.0474461	0	0	0
ENSG00000128645	8.1422	6.82221	2.01513	0	0	0	5.65984	0	5.02525	0.00405918	0.0187582	HOXD1	2	176188579	176190907	+	1975	protein_coding	homeobox D1 [Source:HGNC Symbol;Acc:HGNC:5132]	Homeobox	7	7	2	0	0	0	0.233521	0.195904	0.0579864	0	0	0
ENSG00000248329	329.177	275.812	281.11	6.45397	10.7448	10.2181	295.367	9.13895	5.01746	2.13942e-52	2.38014e-50	APELA	4	164877004	164898965	+	3089	protein_coding	apelin receptor early endogenous ligand [Source:HGNC Symbol;Acc:HGNC:48925]	-	283	283	279	7	11	11	6.0362	5.06385	5.17189	0.118813	0.197338	0.187736
ENSG00000205056	6.97903	6.82221	3.02269	0	0	0	5.60797	0	5.01387	0.00374918	0.0175337	LINC02397	12	92466451	92492091	+	10626	lincRNA	long intergenic non-protein coding RNA 2397 [Source:HGNC Symbol;Acc:HGNC:53323]	-	6	7	3	0	0	0	0.0372029	0.0364117	0.0161664	0	0	0
ENSG00000174963	246.592	165.682	223.679	9.21996	5.86078	4.6446	211.985	6.57511	5.00586	5.19161e-37	3.66215e-35	ZIC4	3	147386046	147406860	-	8568	protein_coding	Zic family member 4 [Source:HGNC Symbol;Acc:HGNC:20393]	zf-C2H2	212	170	222	10	6	5	1.63024	1.09669	1.48367	0.0611933	0.0388069	0.0307655
ENSG00000242948	5.81585	7.79681	3.02269	0	0	0	5.54512	0	5.00012	0.00398501	0.018468	EPS15P1	7	46781373	46783443	+	2071	transcribed_processed_pseudogene	epidermal growth factor receptor pathway substrate 15 pseudogene 1 [Source:HGNC Symbol;Acc:HGNC:18166]	-	5	8	3	0	0	0	0.159069	0.213512	0.0829477	0	0	0
ENSG00000285906	17.4476	21.4412	21.1588	0	0.976796	0.928919	20.0159	0.635238	4.99353	3.12317e-05	0.000255162	AC083855.2	3	11193439	11225877	-	996	antisense		-	15	22	21	0	1	1	0.992263	1.22089	1.20732	0	0.0556388	0.0529315
ENSG00000040731	4.65268	7.79681	4.03026	0	0	0	5.49325	0	4.98875	0.00399017	0.0184875	CDH10	5	24487100	24644978	-	3660	protein_coding	cadherin 10 [Source:HGNC Symbol;Acc:HGNC:1749]	-	4	8	4	0	0	0	0.0720069	0.120815	0.0625809	0	0	0
ENSG00000184254	2073.93	1890.73	1866.01	48.8658	56.6542	78.0292	1943.56	61.1831	4.98854	2.52085e-214	5.45316e-211	ALDH1A3	15	100877714	100916626	+	5772	protein_coding	aldehyde dehydrogenase 1 family member A3 [Source:HGNC Symbol;Acc:HGNC:409]	-	1783	1940	1852	53	58	84	20.3526	18.5775	18.3729	0.48143	0.556851	0.767232
ENSG00000142621	80.2588	58.4761	70.5295	3.68799	1.95359	0.928919	69.7548	2.19017	4.98696	2.12126e-14	4.99985e-13	FHAD1	1	15247272	15400283	+	12805	protein_coding	forkhead associated phosphopeptide binding domain 1 [Source:HGNC Symbol;Acc:HGNC:29408]	-	69	60	70	4	2	1	0.35503	0.258991	0.313027	0.0163781	0.00865541	0.00411712
ENSG00000172828	3.48951	4.873	8.06051	0	0	0	5.47434	0	4.98475	0.00415406	0.0190564	CES3	16	66961237	66975148	+	4935	protein_coding	carboxylesterase 3 [Source:HGNC Symbol;Acc:HGNC:1865]	-	3	5	8	0	0	0	0.0400524	0.056001	0.0928252	0	0	0
ENSG00000132464	3.48951	4.873	8.06051	0	0	0	5.47434	0	4.98475	0.00415406	0.0190564	ENAM	4	70628744	70686816	+	6522	protein_coding	enamelin [Source:HGNC Symbol;Acc:HGNC:3344]	-	3	5	8	0	0	0	0.0303065	0.0423742	0.070238	0	0	0
ENSG00000119125	3.48951	6.82221	6.04538	0	0	0	5.45237	0	4.97979	0.00410906	0.0188945	GDA	9	72114595	72257193	+	7904	protein_coding	guanine deaminase [Source:HGNC Symbol;Acc:HGNC:4212]	-	3	7	6	0	0	0	0.0250074	0.0489513	0.0434678	0	0	0
ENSG00000247416	12.7949	11.6952	7.05295	0.921996	0	0	10.5143	0.307332	4.95878	0.000768131	0.0044681	AP000802.1	11	112959279	112963460	-	2228	antisense	uncharacterized LOC101928847 [Source:NCBI gene;Acc:101928847]	-	11	12	7	1	0	0	0.325291	0.2977	0.179906	0.0235325	0	0
ENSG00000144410	1.16317	5.84761	9.06808	0	0	0	5.35962	0	4.95822	0.00603012	0.0260485	CPO	2	206939554	206969474	+	1209	protein_coding	carboxypeptidase O [Source:HGNC Symbol;Acc:HGNC:21011]	-	1	6	9	0	0	0	0.0544965	0.274307	0.426265	0	0	0
ENSG00000263120	6.97903	0	9.06808	0	0	0	5.34903	0	4.94373	0.0107385	0.0418053	AC004584.3	17	56982749	56985104	+	2356	sense_intronic	novel transcript, sense intronic to SCPEP1	-	6	0	9	0	0	0	0.167792	0	0.218741	0	0	0
ENSG00000141655	8.1422	4.873	3.02269	0	0	0	5.34596	0	4.9412	0.00487271	0.0218395	TNFRSF11A	18	62325287	62391292	+	8999	protein_coding	TNF receptor superfamily member 11a [Source:HGNC Symbol;Acc:HGNC:11908]	-	7	5	3	0	0	0	0.0512506	0.0307106	0.0190893	0	0	0
ENSG00000229635	0	7.79681	8.06051	0	0	0	5.28577	0	4.93923	0.0104094	0.0407602	AL137159.1	1	93384487	93384998	-	512	processed_pseudogene	pseudogene similar to part of F-box and WD-40 domain protein 1B (FBXW1B)	-	0	8	8	0	0	0	0	0.86364	0.894712	0	0	0
ENSG00000279432	8.1422	5.84761	2.01513	0	0	0	5.33498	0	4.9388	0.00536692	0.0236721	AC015799.1	17	2639297	2642418	+	3122	TEC	novel transcript	-	7	6	2	0	0	0	0.147727	0.106226	0.0366826	0	0	0
ENSG00000178568	22.1002	25.3396	10.0756	0	0	1.85784	19.1718	0.619279	4.93479	6.83089e-05	0.000516669	ERBB4	2	211375717	212538841	-	13015	protein_coding	erb-b2 receptor tyrosine kinase 4 [Source:HGNC Symbol;Acc:HGNC:3432]	-	19	26	10	0	0	2	0.0961843	0.110419	0.0439966	0	0	0.00810139
ENSG00000100095	26.7529	9.74601	21.1588	0	0	1.85784	19.2193	0.619279	4.93423	7.09324e-05	0.000534643	SEZ6L	22	26169474	26383597	+	7149	protein_coding	seizure related 6 homolog like [Source:HGNC Symbol;Acc:HGNC:10763]	-	23	10	21	0	0	2	0.211972	0.0773157	0.168204	0	0	0.0147489
ENSG00000236045	6.97903	4.873	4.03026	0	0	0	5.2941	0	4.92923	0.00473671	0.0213076	AL031283.3	1	15334166	15335464	-	727	antisense	novel transcript	-	6	5	4	0	0	0	0.543766	0.380144	0.315057	0	0	0
ENSG00000284959	5.81585	7.79681	2.01513	0	0	0	5.20926	0	4.90947	0.00591434	0.0256622	AC007262.2	14	81012099	81170414	-	8011	antisense	uncharacterized LOC101928462 [Source:NCBI gene;Acc:101928462]	-	5	8	2	0	0	0	0.0411224	0.0551971	0.0142957	0	0	0
ENSG00000283632	16.2844	6.82221	7.05295	0.921996	0	0	10.0532	0.307332	4.88868	0.00111847	0.00618973	EXOC3L2	19	45212621	45245431	-	2964	protein_coding	exocyst complex component 3 like 2 [Source:HGNC Symbol;Acc:HGNC:30162]	-	14	7	7	1	0	0	0.311204	0.130537	0.135233	0.0176891	0	0
ENSG00000246223	34.8951	28.2634	19.1437	0.921996	0.976796	0.928919	27.4341	0.94257	4.86102	1.17411e-06	1.21267e-05	LINC01550	14	97925610	97978124	-	5850	lincRNA	long intergenic non-protein coding RNA 1550 [Source:HGNC Symbol;Acc:HGNC:20111]	-	30	29	19	1	1	1	0.337878	0.274003	0.185978	0.00896246	0.00947286	0.00901193
ENSG00000181656	5.81585	13.6444	9.06808	0	0.976796	0	9.50945	0.325599	4.82147	0.0013719	0.0073967	GPR88	1	100538137	100542018	+	3491	protein_coding	G protein-coupled receptor 88 [Source:HGNC Symbol;Acc:HGNC:4539]	-	5	14	9	0	1	0	0.0943659	0.221662	0.147624	0	0.015874	0
ENSG00000197584	4.65268	3.8984	6.04538	0	0	0	4.86549	0	4.81107	0.0069874	0.0293818	KCNMB2	3	178272932	178844429	+	3542	protein_coding	potassium calcium-activated channel subfamily M regulatory beta subunit 2 [Source:HGNC Symbol;Acc:HGNC:6286]	-	4	4	6	0	0	0	0.0744057	0.0624201	0.0969987	0	0	0
ENSG00000228874	4.65268	3.8984	6.04538	0	0	0	4.86549	0	4.81107	0.0069874	0.0293818	AC090954.1	3	15131848	15132208	-	361	processed_pseudogene	ribosomal protein S24 (RPS24) pseudogene	-	4	4	6	0	0	0	0.730042	0.612443	0.951716	0	0	0
ENSG00000075340	25.5898	34.111	19.1437	1.84399	0	0.928919	26.2815	0.924304	4.80801	2.055e-06	2.05068e-05	ADD2	2	70607618	70768225	-	12673	protein_coding	adducin 2 [Source:HGNC Symbol;Acc:HGNC:244]	-	22	35	19	2	0	1	0.114377	0.152652	0.0858494	0.00827435	0	0.00416001
ENSG00000256660	3.48951	4.873	6.04538	0	0	0	4.80263	0	4.79529	0.00746606	0.0310658	CLEC12B	12	10010627	10018619	+	3667	protein_coding	C-type lectin domain family 12 member B [Source:HGNC Symbol;Acc:HGNC:31966]	-	3	5	6	0	0	0	0.053902	0.0753654	0.0936922	0	0	0
ENSG00000168671	13.9581	1.9492	12.0908	0	0.976796	0	9.33267	0.325599	4.7825	0.00225362	0.0114081	UGT3A2	5	36035017	36071358	-	2694	protein_coding	UDP glycosyltransferase family 3 member A2 [Source:HGNC Symbol;Acc:HGNC:27266]	-	12	2	12	0	1	0	0.29348	0.0410341	0.255063	0	0.0205702	0
ENSG00000277290	6.97903	9.74601	11.0832	0	0	0.928919	9.26941	0.30964	4.78218	0.00145825	0.00782977	AC136475.10	11	243099	243483	-	385	processed_pseudogene	signal recognition particle 19kDa (SRP19) pseudogene	-	6	10	11	0	0	1	1.0268	1.43566	1.63604	0	0	0.136934
ENSG00000120093	771.182	805.02	860.46	24.8939	37.1183	26.9387	812.221	29.6503	4.78083	2.85021e-124	1.38727e-121	HOXB3	17	48548870	48604912	-	7456	protein_coding	homeobox B3 [Source:HGNC Symbol;Acc:HGNC:5114]	Homeobox	663	826	854	27	38	29	5.85872	6.12332	6.55866	0.189863	0.282433	0.205053
ENSG00000169860	6.97903	12.6698	8.06051	0	0.976796	0	9.23645	0.325599	4.77777	0.00152663	0.00814748	P2RY1	3	152834693	152841439	+	6747	protein_coding	purinergic receptor P2Y1 [Source:HGNC Symbol;Acc:HGNC:8539]	-	6	13	8	0	1	0	0.0585916	0.106499	0.0678957	0	0.00821346	0
ENSG00000077080	2.32634	9.74601	2.01513	0	0	0	4.69583	0	4.76697	0.0107023	0.041697	ACTL6B	7	100643097	100656461	-	2389	protein_coding	actin like 6B [Source:HGNC Symbol;Acc:HGNC:160]	-	2	10	2	0	0	0	0.055158	0.231364	0.0479377	0	0	0
ENSG00000224014	1.16317	5.84761	7.05295	0	0	0	4.68791	0	4.7653	0.0103806	0.0406722	AL390728.3	1	247175256	247175525	+	270	processed_pseudogene	SMT3 suppressor of mif two 3 homolog 3 (yeast) (SUMO3) pseudogene	-	1	6	7	0	0	0	0.244023	1.22829	1.48456	0	0	0
ENSG00000163623	1.16317	10.7206	2.01513	0	0	0	4.63297	0	4.74973	0.0132017	0.0496463	NKX6-1	4	84491987	84498450	-	3086	protein_coding	NK6 homeobox 1 [Source:HGNC Symbol;Acc:HGNC:7839]	Homeobox	1	11	2	0	0	0	0.0213501	0.19702	0.0371105	0	0	0
ENSG00000214510	6.97903	1.9492	5.03782	0	0	0	4.65535	0	4.74086	0.00975395	0.0386702	SPINK13	5	148268180	148286254	+	1174	protein_coding	serine peptidase inhibitor, Kazal type 13 (putative) [Source:HGNC Symbol;Acc:HGNC:27200]	-	6	2	5	0	0	0	0.336727	0.0941618	0.243874	0	0	0
ENSG00000101098	8.1422	8.77141	10.0756	0	0	0.928919	8.99642	0.30964	4.7371	0.00166598	0.0087971	RIMS4	20	44751808	44810338	-	5206	protein_coding	regulating synaptic membrane exocytosis 4 [Source:HGNC Symbol;Acc:HGNC:16183]	-	7	9	10	0	0	1	0.0885908	0.0955545	0.109991	0	0	0.0101267
ENSG00000215367	6.97903	5.84761	1.00756	0	0	0	4.6114	0	4.72923	0.0117011	0.0449151	TMED11P	4	1115197	1153726	-	756	transcribed_unitary_pseudogene	transmembrane p24 trafficking protein 11, pseudogene [Source:HGNC Symbol;Acc:HGNC:35401]	-	6	6	1	0	0	0	0.522907	0.438674	0.0757428	0	0	0
ENSG00000269945	5.81585	2.9238	5.03782	0	0	0	4.59249	0	4.72403	0.00941001	0.0375878	AC004817.4	14	71219100	71222724	+	3625	lincRNA	novel transcript	-	5	3	5	0	0	0	0.0908776	0.0457431	0.0789815	0	0	0
ENSG00000153404	76.7693	76.9935	93.7035	0.921996	5.86078	2.78676	82.4887	3.18984	4.7115	7.41268e-17	2.06759e-15	PLEKHG4B	5	92151	189972	+	13304	protein_coding	pleckstrin homology and RhoGEF domain containing G4B [Source:HGNC Symbol;Acc:HGNC:29399]	-	66	79	93	1	6	3	0.326856	0.328214	0.40028	0.00394095	0.0249923	0.0118881
ENSG00000115602	34.8951	33.1364	30.2269	1.84399	0.976796	0.928919	32.7528	1.2499	4.70523	7.12294e-08	8.81606e-07	IL1RL1	2	102311502	102352037	+	5746	protein_coding	interleukin 1 receptor like 1 [Source:HGNC Symbol;Acc:HGNC:5998]	-	30	34	30	2	1	1	0.343994	0.327059	0.298964	0.0182494	0.00964431	0.00917504
ENSG00000173406	115.154	121.825	128.968	4.60998	3.90718	5.57351	121.982	4.69689	4.69622	1.12648e-24	4.72662e-23	DAB1	1	56994778	58546734	-	7548	protein_coding	DAB1, reelin adaptor protein [Source:HGNC Symbol;Acc:HGNC:2661]	-	99	125	128	5	4	6	0.864168	0.915358	0.971049	0.0347313	0.0293674	0.0419076
ENSG00000241782	3.48951	4.873	5.03782	0	0	0	4.46678	0	4.69031	0.0102368	0.0402228	AP002812.1	11	77868722	77869195	-	474	processed_pseudogene	ribosomal protein L21 (RPL21) pseudogene	-	3	5	5	0	0	0	0.417002	0.583048	0.604025	0	0	0
ENSG00000125726	17.4476	17.5428	13.0983	0	0	1.85784	16.0296	0.619279	4.67674	0.00018565	0.00127223	CD70	19	6583183	6604103	-	1532	protein_coding	CD70 molecule [Source:HGNC Symbol;Acc:HGNC:11937]	-	15	18	13	0	0	2	0.645101	0.649421	0.485901	0	0	0.0688248
ENSG00000135363	17.4476	21.4412	9.06808	0.921996	0	0.928919	15.9856	0.616972	4.67446	0.000197161	0.00134168	LMO2	11	33858576	33892289	-	3109	protein_coding	LIM domain only 2 [Source:HGNC Symbol;Acc:HGNC:6642]	-	15	22	9	1	0	1	0.317882	0.391124	0.165762	0.0168641	0	0.0169571
ENSG00000250654	5.81585	7.79681	12.0908	0.921996	0	0	8.56781	0.307332	4.66907	0.00230042	0.0116113	AC023794.3	12	54076838	54081903	-	1390	transcribed_unprocessed_pseudogene	uncharacterized LOC100240735 [Source:NCBI gene;Acc:100240735]	-	5	8	12	1	0	0	0.237001	0.318118	0.494344	0.0377197	0	0
ENSG00000230524	10.4685	6.82221	30.2269	0	0	1.85784	15.8392	0.619279	4.66313	0.0003855	0.00242263	COL6A4P1	3	15151833	15205959	-	4566	transcribed_unprocessed_pseudogene	collagen type VI alpha 4 pseudogene 1 [Source:HGNC Symbol;Acc:HGNC:33484]	-	9	7	30	0	0	2	0.129868	0.0847373	0.376226	0	0	0.0230923
ENSG00000231752	24.4266	41.9078	28.2118	2.76599	0	0.928919	31.5154	1.23164	4.6579	2.2177e-07	2.5383e-06	EMBP1	1	121519112	121575702	+	5745	transcribed_unprocessed_pseudogene	embigin pseudogene 1 [Source:HGNC Symbol;Acc:HGNC:38661]	-	21	43	28	3	0	1	0.240838	0.413705	0.279082	0.0273788	0	0.00917663
ENSG00000279029	12.7949	7.79681	5.03782	0	0.976796	0	8.54317	0.325599	4.6556	0.00247907	0.0123282	AL353583.1	10	24481180	24483034	-	1855	TEC	TEC	-	11	8	5	0	1	0	0.3907	0.238374	0.154344	0	0.029874	0
ENSG00000171587	18.6107	3.8984	3.02269	0	0.976796	0	8.51061	0.325599	4.64346	0.00383827	0.0178859	DSCAM	21	40010999	40847139	-	8577	protein_coding	DS cell adhesion molecule [Source:HGNC Symbol;Acc:HGNC:3039]	-	16	4	3	0	1	0	0.122908	0.0257773	0.0200285	0	0.00646103	0
ENSG00000280109	10.4685	9.74601	5.03782	0.921996	0	0	8.41746	0.307332	4.63767	0.00255546	0.0126339	PLAC4	21	41175231	41186788	-	10570	antisense	placenta specific 4 [Source:HGNC Symbol;Acc:HGNC:14616]	-	9	10	5	1	0	0	0.0560999	0.0522923	0.0270868	0.0049603	0	0
ENSG00000138207	9.30537	6.82221	9.06808	0.921996	0	0	8.39855	0.307332	4.63506	0.00240969	0.0120571	RBP4	10	93591687	93601744	-	1449	protein_coding	retinol binding protein 4 [Source:HGNC Symbol;Acc:HGNC:9922]	-	8	7	9	1	0	0	0.363761	0.267019	0.355662	0.0361839	0	0
ENSG00000127472	8.1422	4.873	12.0908	0.921996	0	0	8.36866	0.307332	4.63096	0.00270555	0.0132781	PLA2G5	1	20028179	20091190	+	2607	protein_coding	phospholipase A2 group V [Source:HGNC Symbol;Acc:HGNC:9038]	-	7	5	12	1	0	0	0.17691	0.106009	0.263574	0.0201114	0	0
ENSG00000165323	116.317	131.571	120.908	2.76599	2.93039	9.28919	122.932	4.99519	4.61538	5.83906e-24	2.34393e-22	FAT3	11	92352096	92896470	+	19280	protein_coding	FAT atypical cadherin 3 [Source:HGNC Symbol;Acc:HGNC:23112]	-	100	135	120	3	3	10	0.341734	0.387025	0.3564	0.00815826	0.00862286	0.0273443
ENSG00000062282	0	15.5936	9.06808	0	0	0.928919	8.22056	0.30964	4.61515	0.00678819	0.0286804	DGAT2	11	75759512	75801535	+	7905	protein_coding	diacylglycerol O-acyltransferase 2 [Source:HGNC Symbol;Acc:HGNC:16940]	-	0	16	9	0	0	1	0	0.111874	0.0651934	0	0	0.00666917
ENSG00000112541	15.1212	10.7206	20.1513	0.921996	0.976796	0	15.331	0.632931	4.60692	0.000236538	0.00157454	PDE10A	6	165327287	165988078	-	22022	protein_coding	phosphodiesterase 10A [Source:HGNC Symbol;Acc:HGNC:8772]	-	13	11	20	1	1	0	0.0388939	0.0276089	0.052004	0.00238082	0.0025164	0
ENSG00000228203	9.30537	9.74601	5.03782	0	0	0.928919	8.02973	0.30964	4.57074	0.0031693	0.0151493	RNF144A-AS1	2	6912277	6918709	-	4648	processed_transcript	RNF144A antisense RNA 1 [Source:HGNC Symbol;Acc:HGNC:30963]	-	8	10	5	0	0	1	0.113402	0.118918	0.0615981	0	0	0.0113425
ENSG00000200966	8.1422	5.84761	10.0756	0	0	0.928919	8.02181	0.30964	4.56975	0.00309643	0.0148405	RN7SKP87	9	100581079	100581379	-	301	misc_RNA	RNA, 7SK small nuclear pseudogene 87 [Source:HGNC Symbol;Acc:HGNC:45811]	-	7	6	10	0	0	1	1.53224	1.10179	1.90238	0	0	0.175149
ENSG00000181790	9.30537	8.77141	25.1891	0	1.95359	0	14.422	0.651197	4.51189	0.000553837	0.00334865	ADGRB1	8	142449430	142545009	+	7356	protein_coding	adhesion G protein-coupled receptor B1 [Source:HGNC Symbol;Acc:HGNC:943]	-	8	9	25	0	2	0	0.0716545	0.067626	0.194608	0	0.0150669	0
ENSG00000168079	61.6481	56.5269	49.3706	2.76599	1.95359	2.78676	55.8485	2.50211	4.47463	2.16224e-12	4.33986e-11	SCARA5	8	27869882	27992727	-	4435	protein_coding	scavenger receptor class A member 5 [Source:HGNC Symbol;Acc:HGNC:28701]	-	53	58	49	3	2	3	0.787367	0.722848	0.632653	0.0354659	0.0249904	0.0356616
ENSG00000110660	139.581	178.352	178.339	5.53198	10.7448	6.50243	165.424	7.59306	4.45533	2.72893e-31	1.53111e-29	SLC35F2	11	107790991	107928293	-	3717	protein_coding	solute carrier family 35 member F2 [Source:HGNC Symbol;Acc:HGNC:23615]	-	120	183	177	6	11	7	2.12708	2.72127	2.72674	0.0846334	0.163997	0.0992839
ENSG00000143355	6318.34	6405.08	5710.87	336.529	230.524	294.467	6144.76	287.173	4.41801	5.04717e-262	1.63772e-258	LHX9	1	197911902	197935478	+	10442	protein_coding	LIM homeobox 9 [Source:HGNC Symbol;Acc:HGNC:14222]	Homeobox	5432	6572	5668	365	236	317	34.2745	34.7878	31.082	1.8327	1.25246	1.60048
ENSG00000168676	4.65268	5.84761	11.0832	0.921996	0	0	7.1945	0.307332	4.41716	0.00548483	0.0240754	KCTD19	16	67289428	67326763	-	7383	protein_coding	potassium channel tetramerization domain containing 19 [Source:HGNC Symbol;Acc:HGNC:24753]	-	4	6	11	1	0	0	0.0356962	0.0449191	0.0853145	0.0071015	0	0
ENSG00000221818	98.8695	104.282	95.7186	0	4.88398	9.28919	99.6235	4.72439	4.40171	6.86659e-19	2.1632e-17	EBF2	8	25841730	26045397	-	7077	protein_coding	early B cell factor 2 [Source:HGNC Symbol;Acc:HGNC:19090]	COE	85	107	95	0	5	10	0.791343	0.835694	0.768666	0	0.0391523	0.0744945
ENSG00000254352	8.1422	3.8984	9.06808	0	0	0.928919	7.03623	0.30964	4.37854	0.00605988	0.0261538	AC100854.1	8	78723796	78724136	-	341	processed_pseudogene	chromosome 4 open reading frame 46 (C4orf46) pseudogene	-	7	4	9	0	0	1	1.3525	0.648363	1.5113	0	0	0.154603
ENSG00000164440	44.2005	30.2126	43.3253	1.84399	1.95359	1.85784	39.2461	1.88514	4.37851	4.17965e-09	6.05458e-08	TXLNB	6	139240061	139292139	-	4937	protein_coding	taxilin beta [Source:HGNC Symbol;Acc:HGNC:21617]	-	38	31	43	2	2	2	0.507125	0.347065	0.498733	0.0212398	0.0224494	0.021357
ENSG00000114656	8.1422	7.79681	5.03782	0	0	0.928919	6.99227	0.30964	4.37079	0.00587616	0.0255193	KIAA1257	3	128909866	129002690	-	9923	protein_coding	KIAA1257 [Source:HGNC Symbol;Acc:HGNC:29231]	-	7	8	5	0	0	1	0.0464783	0.0445615	0.0288529	0	0	0.00531289
ENSG00000251775	3.48951	6.82221	10.0756	0.921996	0	0	6.79579	0.307332	4.33687	0.00717668	0.030035	RF01293	2	63883249	63883391	-	143	snoRNA		-	3	7	10	1	0	0	1.38223	2.70567	4.0043	0.366646	0	0
ENSG00000152977	326.851	334.288	327.458	15.6739	9.76796	24.1519	329.532	16.5313	4.31045	3.34118e-56	4.25159e-54	ZIC1	3	147393422	147510293	+	6806	protein_coding	Zic family member 1 [Source:HGNC Symbol;Acc:HGNC:12872]	zf-C2H2	281	343	325	17	10	26	2.72025	2.78558	2.73435	0.13096	0.0814226	0.201398
ENSG00000270835	23.2634	34.111	35.2647	1.84399	0	2.78676	30.8797	1.54358	4.30642	2.41334e-07	2.74446e-06	AP001425.1	21	38204141	38206080	-	1940	transcribed_processed_pseudogene	CTAGE family, member 5 (CTAGE5) pseudogene	-	20	35	35	2	0	3	0.67924	0.997193	1.03307	0.054052	0	0.0815254
ENSG00000268743	6.97903	0.974601	12.0908	0.921996	0	0	6.68146	0.307332	4.3046	0.0108424	0.0421088	AC008737.1	19	16844025	16846473	+	371	sense_intronic	novel transcript, sense intronic SIN3B	-	6	1	12	1	0	0	1.06555	0.148984	1.85213	0.141322	0	0
ENSG00000150394	357.093	398.612	352.647	31.3479	7.81437	16.7205	369.451	18.6276	4.29999	1.38185e-52	1.54616e-50	CDH8	16	61647242	62037035	-	13529	protein_coding	cadherin 8 [Source:HGNC Symbol;Acc:HGNC:1767]	-	307	409	350	34	8	18	1.49509	1.67098	1.48138	0.131764	0.0327689	0.0701423
ENSG00000152402	1030.57	1064.26	950.133	55.3198	37.1183	64.0954	1014.99	52.1778	4.27771	8.7694e-129	4.61436e-126	GUCY1A2	11	106674012	107018524	-	16361	protein_coding	guanylate cyclase 1 soluble subunit alpha 2 [Source:HGNC Symbol;Acc:HGNC:4684]	-	886	1092	943	60	38	69	3.56795	3.68914	3.30039	0.192276	0.12871	0.222338
ENSG00000279400	29.0793	31.1872	68.5144	0.921996	5.86078	0	42.927	2.26092	4.27676	2.43045e-08	3.20586e-07	AC008957.3	5	36667717	36669958	+	2242	TEC	TEC	-	25	32	68	1	6	0	0.734682	0.788909	1.73675	0.0233856	0.148304	0
ENSG00000270808	4.65268	6.82221	8.06051	0	0.976796	0	6.5118	0.325599	4.27327	0.00796974	0.0327971	AC022400.4	10	73740538	73740823	-	286	processed_pseudogene	ataxin 1-like (ATXN1L) pseudogene	-	4	7	8	0	1	0	0.921486	1.35283	1.60172	0	0.193763	0
ENSG00000173262	3.48951	4.873	11.0832	0.921996	0	0	6.48191	0.307332	4.26767	0.00917232	0.0368274	SLC2A14	12	7812512	7891148	-	5575	protein_coding	solute carrier family 2 member 14 [Source:HGNC Symbol;Acc:HGNC:18301]	-	3	5	11	1	0	0	0.0354545	0.0495722	0.112982	0.00940456	0	0
ENSG00000163576	11.6317	34.111	25.1891	2.76599	0	0.928919	23.6439	1.23164	4.24794	1.15348e-05	0.000102357	EFHB	3	19879472	19947025	-	4163	protein_coding	EF-hand domain family member B [Source:HGNC Symbol;Acc:HGNC:26330]	-	10	35	25	3	0	1	0.158266	0.464702	0.343872	0.0377831	0	0.0126639
ENSG00000101230	110.501	104.282	117.885	5.53198	9.76796	2.78676	110.89	6.0289	4.2123	7.39603e-22	2.72199e-20	ISM1	20	13221771	13300651	+	2593	protein_coding	isthmin 1 [Source:HGNC Symbol;Acc:HGNC:16213]	-	95	107	117	6	10	3	2.41388	2.28084	2.58373	0.12132	0.213715	0.0609947
ENSG00000206712	13.9581	19.492	18.1362	2.76599	0	0	17.1954	0.921996	4.2002	0.000130651	0.000932424	RNU6-26P	3	98804978	98805084	-	107	snRNA	RNA, U6 small nuclear 26, pseudogene [Source:HGNC Symbol;Acc:HGNC:34252]	-	12	20	18	3	0	0	7.38911	10.3314	9.63278	1.47001	0	0
ENSG00000149972	4.65268	8.77141	5.03782	0	0	0.928919	6.15397	0.30964	4.19219	0.0103661	0.0406319	CNTN5	11	99020953	100358885	+	9103	protein_coding	contactin 5 [Source:HGNC Symbol;Acc:HGNC:2175]	-	4	9	5	0	0	1	0.0289515	0.0546476	0.031452	0	0	0.00579147
ENSG00000242950	11.6317	13.6444	9.06808	0	1.95359	0	11.4481	0.651197	4.17587	0.00161691	0.00857286	ERVW-1	7	92468380	92477986	-	6130	protein_coding	endogenous retrovirus group W member 1, envelope [Source:HGNC Symbol;Acc:HGNC:13525]	-	10	14	9	0	2	0	0.107482	0.126235	0.0840708	0	0.0180803	0
ENSG00000132517	8.1422	3.8984	6.04538	0	0.976796	0	6.02866	0.325599	4.15341	0.0114233	0.0440173	SLC52A1	17	5032600	5052009	-	3934	protein_coding	solute carrier family 52 member 1 [Source:HGNC Symbol;Acc:HGNC:30225]	-	7	4	6	0	1	0	0.117235	0.0562003	0.0873333	0	0.0140865	0
ENSG00000164855	32.5688	29.238	38.2874	1.84399	0	3.71568	33.3647	1.85322	4.15232	9.27651e-08	1.12948e-06	TMEM184A	7	1542235	1560821	-	7805	protein_coding	transmembrane protein 184A [Source:HGNC Symbol;Acc:HGNC:28797]	-	28	30	38	2	0	4	0.236363	0.212452	0.278788	0.0134351	0	0.0270185
ENSG00000139626	8.1422	6.82221	3.02269	0	0.976796	0	5.9957	0.325599	4.14678	0.0121396	0.0462969	ITGB7	12	53191318	53207307	-	4481	protein_coding	integrin subunit beta 7 [Source:HGNC Symbol;Acc:HGNC:6162]	-	7	7	3	0	1	0	0.102924	0.0863447	0.0383362	0	0.0123669	0
ENSG00000133246	4.65268	8.77141	4.03026	0	0	0.928919	5.81812	0.30964	4.1109	0.0132843	0.0498806	PRAM1	19	8490056	8503112	-	3763	protein_coding	PML-RARA regulated adaptor molecule 1 [Source:HGNC Symbol;Acc:HGNC:30091]	-	4	9	4	0	0	1	0.0700359	0.132197	0.060868	0	0	0.01401
ENSG00000164520	24.4266	16.5682	8.06051	0.921996	1.95359	0	16.3518	0.95853	4.10575	0.000227783	0.00152103	RAET1E	6	149883375	149898102	-	3004	protein_coding	retinoic acid early transcript 1E [Source:HGNC Symbol;Acc:HGNC:16793]	-	21	17	8	1	2	0	0.46059	0.312796	0.152494	0.0174535	0.036895	0
ENSG00000258559	19.7739	4.873	8.06051	0.921996	0.976796	0	10.9025	0.632931	4.10478	0.00256497	0.0126777	AC005519.1	14	74289127	74294425	-	1367	sense_overlapping	novel transcript, sense overlapping ABCD4	-	17	5	8	1	1	0	0.819361	0.202169	0.335108	0.0383544	0.0405386	0
ENSG00000118407	219.839	215.387	196.475	8.29797	9.76796	18.5784	210.567	12.2148	4.10466	1.21264e-37	8.77652e-36	FILIP1	6	75291859	75493738	-	8906	protein_coding	filamin A interacting protein 1 [Source:HGNC Symbol;Acc:HGNC:21015]	-	189	221	195	9	10	20	1.39822	1.37158	1.25376	0.0529838	0.0622235	0.118392
ENSG00000239552	32.5688	28.2634	36.2723	0	4.88398	0.928919	32.3682	1.93763	4.09127	2.46682e-07	2.80038e-06	HOXB-AS2	17	48557262	48560333	+	845	antisense	HOXB cluster antisense RNA 2 [Source:HGNC Symbol;Acc:HGNC:40284]	-	28	29	36	0	5	1	2.18321	1.89694	2.43955	0	0.327907	0.0623903
ENSG00000130600	401.294	155.936	448.366	20.2839	21.4895	17.6495	335.199	19.8076	4.08066	2.72433e-32	1.57389e-30	H19	11	1995176	2001470	-	2897	processed_transcript	H19, imprinted maternally expressed transcript [Source:HGNC Symbol;Acc:HGNC:4713]	-	345	160	445	22	22	19	7.84631	3.0527	8.79579	0.39816	0.420834	0.345763
ENSG00000130592	188.434	235.853	241.815	10.142	18.5591	11.147	222.034	13.2827	4.07181	9.30053e-39	7.01829e-37	LSP1	11	1852970	1892267	+	5399	protein_coding	lymphocyte specific protein 1 [Source:HGNC Symbol;Acc:HGNC:6707]	-	162	242	240	11	19	12	1.97695	2.47751	2.54543	0.106822	0.195019	0.117177
ENSG00000234367	25.5898	24.365	12.0908	3.68799	0	0	20.6819	1.22933	4.04877	5.52237e-05	0.000427156	PFN1P3	1	145407772	145408173	+	402	processed_pseudogene	profilin 1 pseudogene 3 [Source:HGNC Symbol;Acc:HGNC:42987]	-	22	25	12	4	0	0	3.60572	3.43737	1.7093	0.521696	0	0
ENSG00000113296	148.886	135.47	177.331	7.37597	7.81437	13.0049	153.896	9.3984	4.03115	1.439e-28	7.27685e-27	THBS4	5	79991311	80083287	+	4605	protein_coding	thrombospondin 4 [Source:HGNC Symbol;Acc:HGNC:11788]	-	128	139	176	8	8	14	1.83137	1.66839	2.1885	0.0910843	0.0962714	0.160277
ENSG00000214659	4.65268	8.77141	15.1135	1.84399	0	0	9.51252	0.614664	3.93515	0.00514908	0.0228928	KRT8P26	11	65726939	65728214	+	1276	processed_pseudogene	keratin 8 pseudogene 26 [Source:HGNC Symbol;Acc:HGNC:33378]	-	4	9	15	2	0	0	0.20654	0.389856	0.673137	0.0821793	0	0
ENSG00000138821	319.872	329.415	303.277	19.3619	20.5127	23.223	317.521	21.0325	3.91595	5.15303e-56	6.47253e-54	SLC39A8	4	102251041	102431258	-	6480	protein_coding	solute carrier family 39 member 8 [Source:HGNC Symbol;Acc:HGNC:20862]	-	275	338	301	21	21	25	2.7961	2.88306	2.65983	0.169913	0.17959	0.203394
ENSG00000153707	533.895	504.843	466.502	37.8018	34.1879	28.7965	501.747	33.5954	3.90009	2.7855e-79	5.83128e-77	PTPRD	9	8314246	10612723	-	11165	protein_coding	protein tyrosine phosphatase, receptor type D [Source:HGNC Symbol;Acc:HGNC:9668]	-	459	518	463	41	35	31	2.70863	2.56439	2.37457	0.192534	0.173719	0.146378
ENSG00000050730	95.38	89.6633	68.5144	6.45397	6.83757	3.71568	84.5192	5.66907	3.9	7.54191e-17	2.10062e-15	TNIP3	4	121131408	121227466	-	3768	protein_coding	TNFAIP3 interacting protein 3 [Source:HGNC Symbol;Acc:HGNC:19315]	-	82	92	68	7	7	4	1.43383	1.34955	1.03338	0.0974026	0.102949	0.0559658
ENSG00000168477	5708.84	4556.26	7169.83	143.831	481.56	546.204	5811.64	390.532	3.89551	9.89548e-12	1.8489e-10	TNXB	6	32041153	32115334	-	15909	protein_coding	tenascin XB [Source:HGNC Symbol;Acc:HGNC:11976]	-	4908	4675	7116	156	493	588	20.3262	16.2424	25.6127	0.51412	1.71728	1.94853
ENSG00000185442	227.981	230.98	214.611	17.5179	18.5591	10.2181	224.524	15.4317	3.8658	5.48395e-40	4.34012e-38	FAM174B	15	92617443	92809884	-	4657	protein_coding	family with sequence similarity 174 member B [Source:HGNC Symbol;Acc:HGNC:34339]	-	196	237	213	19	19	11	2.77297	2.8129	2.61901	0.21391	0.226092	0.124526
ENSG00000169306	13.9581	20.4666	7.05295	0	2.93039	0	13.8259	0.976796	3.85976	0.00102883	0.00576078	IL1RAPL1	X	28587399	29956723	+	3668	protein_coding	interleukin 1 receptor accessory protein like 1 [Source:HGNC Symbol;Acc:HGNC:5996]	-	12	21	7	0	3	0	0.215549	0.316448	0.109278	0	0.0453241	0
ENSG00000133640	16.2844	25.3396	13.0983	0	1.95359	1.85784	18.2408	1.27048	3.85775	9.39629e-05	0.000689545	LRRIQ1	12	85036314	85264457	+	8793	protein_coding	leucine rich repeats and IQ motif containing 1 [Source:HGNC Symbol;Acc:HGNC:25708]	-	14	26	13	0	2	2	0.104903	0.163436	0.0846583	0	0.0126046	0.0119913
ENSG00000095203	80.2588	60.4253	87.6581	2.76599	4.88398	8.36027	76.114	5.33675	3.83289	7.49873e-15	1.83178e-13	EPB41L4B	9	109171975	109320964	-	7879	protein_coding	erythrocyte membrane protein band 4.1 like 4B [Source:HGNC Symbol;Acc:HGNC:19818]	-	69	62	87	3	5	9	0.576996	0.434944	0.632283	0.0199633	0.035167	0.0602206
ENSG00000258754	39.5478	17.5428	37.2799	1.84399	2.93039	1.85784	31.4568	2.21074	3.83285	4.61789e-07	5.0311e-06	LINC01579	15	93718542	94070820	-	6795	lincRNA	long intergenic non-protein coding RNA 1579 [Source:HGNC Symbol;Acc:HGNC:27519]	-	34	18	37	2	3	2	0.329674	0.146418	0.311799	0.0154321	0.0244663	0.0155172
ENSG00000152669	6.97903	10.7206	9.06808	0.921996	0.976796	0	8.92257	0.632931	3.82901	0.00513735	0.0228563	CCNO	5	55231152	55233680	-	1809	protein_coding	cyclin O [Source:HGNC Symbol;Acc:HGNC:18576]	-	6	11	9	1	1	0	0.218528	0.336099	0.284883	0.0289831	0.0306336	0
ENSG00000167992	468.758	381.069	477.585	23.9719	40.0486	29.7254	442.471	31.2487	3.8276	7.3966e-64	1.08926e-61	VWCE	11	61258286	61295424	-	4874	protein_coding	von Willebrand factor C and EGF domains [Source:HGNC Symbol;Acc:HGNC:26487]	-	403	391	474	26	41	32	5.44772	4.43408	5.56873	0.279686	0.46616	0.346129
ENSG00000167614	6.97903	12.6698	7.05295	0	0.976796	0.928919	8.9006	0.635238	3.8244	0.00545108	0.0239727	TTYH1	19	54415219	54436900	+	7068	protein_coding	tweety family member 1 [Source:HGNC Symbol;Acc:HGNC:13476]	-	6	13	7	0	1	1	0.0559306	0.101662	0.0567106	0	0.00784044	0.00745894
ENSG00000284237	12.7949	6.82221	7.05295	0	0	1.85784	8.89001	0.619279	3.82346	0.00655847	0.0278549	AL356275.1	1	207959292	207969329	+	7440	lincRNA	novel transcript	-	11	7	7	0	0	2	0.0974125	0.0520041	0.0538751	0	0	0.014172
ENSG00000163064	429.21	349.882	397.988	16.5959	32.2343	36.2278	392.36	28.3527	3.79257	3.80521e-55	4.63022e-53	EN1	2	118842171	118847678	-	2886	protein_coding	engrailed homeobox 1 [Source:HGNC Symbol;Acc:HGNC:3342]	Homeobox	369	359	395	18	33	39	8.42413	6.8756	7.83725	0.327009	0.633658	0.712429
ENSG00000233316	9.30537	19.492	23.174	0	2.93039	0.928919	17.3238	1.28644	3.78022	0.000200154	0.00135919	DSCR10	21	38206156	38208644	+	860	sense_intronic	Down syndrome critical region 10 [Source:HGNC Symbol;Acc:HGNC:16302]	-	8	20	23	0	3	1	0.612896	1.28542	1.53141	0	0.193312	0.0613021
ENSG00000225383	5.81585	9.74601	10.0756	0.921996	0	0.928919	8.54583	0.616972	3.77766	0.00640924	0.0273524	SFTA1P	10	10784437	10794980	-	824	lincRNA	surfactant associated 1, pseudogene [Source:HGNC Symbol;Acc:HGNC:18383]	-	5	10	10	1	0	1	0.399795	0.670788	0.694922	0.0636291	0	0.0639803
ENSG00000248677	4.65268	10.7206	10.0756	1.84399	0	0	8.48298	0.614664	3.77068	0.00821667	0.0336014	LINC02102	5	6686325	6707711	-	3364	lincRNA	long intergenic non-protein coding RNA 2102 [Source:HGNC Symbol;Acc:HGNC:52957]	-	4	11	10	2	0	0	0.0783428	0.180738	0.170219	0.0311715	0	0
ENSG00000046889	317.546	342.085	277.08	23.9719	24.4199	20.4362	312.237	22.9427	3.76747	6.49624e-52	7.1455e-50	PREX2	8	67952118	68237030	+	12058	protein_coding	phosphatidylinositol-3,4,5-trisphosphate dependent Rac exchange factor 2 [Source:HGNC Symbol;Acc:HGNC:22950]	-	273	351	275	26	25	22	1.4917	1.60896	1.30593	0.113053	0.114895	0.096188
ENSG00000188611	22.1002	21.4412	20.1513	2.76599	0	1.85784	21.2309	1.54128	3.76446	2.32034e-05	0.000194887	ASAH2	10	50182778	50248610	-	6985	protein_coding	N-acylsphingosine amidohydrolase 2 [Source:HGNC Symbol;Acc:HGNC:18860]	-	19	22	20	3	0	2	0.179218	0.174088	0.163956	0.0225184	0	0.0150951
ENSG00000157551	398.968	409.332	412.094	32.2699	37.1183	23.223	406.798	30.8704	3.72316	2.02774e-64	3.10851e-62	KCNJ15	21	38155549	38307357	+	10342	protein_coding	potassium voltage-gated channel subfamily J member 15 [Source:HGNC Symbol;Acc:HGNC:6261]	-	343	420	409	35	38	25	2.18517	2.2447	2.26455	0.177438	0.203618	0.127441
ENSG00000223522	5.81585	8.77141	10.0756	0.921996	0	0.928919	8.22097	0.616972	3.72139	0.00765746	0.0317063	AC093690.1	2	28307691	28310459	-	2110	antisense	uncharacterized LOC100505716 [Source:NCBI gene;Acc:100505716]	-	5	9	10	1	0	1	0.156129	0.235761	0.271382	0.0248485	0	0.0249857
ENSG00000077092	155.865	151.063	123.93	15.6739	9.76796	7.43135	143.619	10.9578	3.70874	1.50237e-25	6.60264e-24	RARB	3	25174332	25597932	+	3697	protein_coding	retinoic acid receptor beta [Source:HGNC Symbol;Acc:HGNC:9865]	THR-like	134	155	123	17	10	8	2.38809	2.31737	1.9051	0.241092	0.149895	0.114081
ENSG00000154451	29.0793	34.111	10.0756	5.53198	0	0	24.422	1.84399	3.70824	7.38283e-05	0.000553791	GBP5	1	89258950	89272804	-	8143	protein_coding	guanylate binding protein 5 [Source:HGNC Symbol;Acc:HGNC:19895]	-	25	35	10	6	0	0	0.202279	0.237573	0.07032	0.0386323	0	0
ENSG00000221866	340.809	382.044	479.6	17.5179	36.1415	39.0146	400.818	30.8913	3.70139	6.25831e-49	6.31311e-47	PLXNA4	7	132123332	132648688	-	16372	protein_coding	plexin A4 [Source:HGNC Symbol;Acc:HGNC:9102]	-	293	392	476	19	37	42	1.17913	1.32342	1.66482	0.0608464	0.125238	0.135245
ENSG00000196220	175.639	129.622	185.392	8.29797	16.6055	13.0049	163.551	12.6361	3.69862	1.97623e-27	9.61879e-26	SRGAP3	3	8980591	9363053	-	18924	protein_coding	SLIT-ROBO Rho GTPase activating protein 3 [Source:HGNC Symbol;Acc:HGNC:19744]	-	151	133	184	9	17	14	0.525725	0.388465	0.55676	0.0249352	0.0497821	0.0390022
ENSG00000231231	37.2215	29.238	43.3253	5.53198	1.95359	0.928919	36.5949	2.80483	3.69765	6.81535e-08	8.46765e-07	LINC01423	21	38323635	38333421	-	859	lincRNA	long intergenic non-protein coding RNA 1423 [Source:HGNC Symbol;Acc:HGNC:50732]	-	32	30	43	6	2	1	2.45444	1.93037	2.86641	0.366219	0.129025	0.0613734
ENSG00000267669	47.69	35.0856	39.295	2.76599	1.95359	4.6446	40.6902	3.12139	3.696	5.90617e-09	8.38099e-08	AC098847.1	18	59821040	59825261	+	1114	transcribed_processed_pseudogene	ribosomal protein, large, P0 pseudogene	-	41	36	39	3	2	5	2.4249	1.7862	2.00467	0.141195	0.0994905	0.236624
ENSG00000164742	83.7483	60.4253	106.802	1.84399	1.95359	15.7916	83.6585	6.52974	3.67158	1.00598e-11	1.876e-10	ADCY1	7	45574140	45723116	+	13812	protein_coding	adenylate cyclase 1 [Source:HGNC Symbol;Acc:HGNC:232]	-	72	62	106	2	2	17	0.343456	0.248112	0.439453	0.00759201	0.00802436	0.0648882
ENSG00000153208	77.9324	73.0951	98.7413	4.60998	0.976796	13.9338	83.2563	6.50685	3.66646	2.0193e-13	4.43222e-12	MERTK	2	111898479	112029561	+	4700	protein_coding	MER proto-oncogene, tyrosine kinase [Source:HGNC Symbol;Acc:HGNC:7027]	-	67	75	98	5	1	15	0.93923	0.882015	1.19396	0.055777	0.0117907	0.168255
ENSG00000073282	15.1212	17.5428	14.1059	1.84399	0	1.85784	15.59	1.23394	3.64194	0.00029996	0.00194146	TP63	3	189631416	189897279	+	7454	protein_coding	tumor protein p63 [Source:HGNC Symbol;Acc:HGNC:15979]	P53	13	18	14	2	0	2	0.114908	0.133474	0.107548	0.0140677	0	0.0141454
ENSG00000101188	10.4685	20.4666	28.2118	0	4.88398	0	19.7157	1.62799	3.63428	0.000227815	0.00152103	NTSR1	20	62708837	62762771	+	4237	protein_coding	neurotensin receptor 1 [Source:HGNC Symbol;Acc:HGNC:8039]	-	9	21	28	0	5	0	0.139952	0.273951	0.37841	0	0.0653956	0
ENSG00000115844	47.69	29.238	51.3858	2.76599	1.95359	5.57351	42.7713	3.43103	3.63149	7.57522e-09	1.06255e-07	DLX2	2	172099439	172102900	-	2970	protein_coding	distal-less homeobox 2 [Source:HGNC Symbol;Acc:HGNC:2915]	Homeobox	41	30	51	3	2	6	0.909541	0.558313	0.983279	0.05296	0.0373173	0.106505
ENSG00000183715	283.814	264.117	240.808	31.3479	13.6751	18.5784	262.913	21.2005	3.62568	1.02226e-39	8.02518e-38	OPCML	11	132414977	133532519	-	7583	protein_coding	opioid binding protein/cell adhesion molecule like [Source:HGNC Symbol;Acc:HGNC:8143]	-	244	271	239	34	14	20	2.12004	1.97534	1.80476	0.235083	0.102311	0.139047
ENSG00000225402	15.1212	17.5428	14.1059	0	2.93039	0.928919	15.59	1.28644	3.62372	0.000355506	0.00225378	AC010878.1	2	37816915	37817961	+	1047	processed_pseudogene	serine/threonine kinase receptor associated protein (STRAP) pseudogene	-	13	18	14	0	3	1	0.818072	0.950251	0.765675	0	0.158786	0.0503532
ENSG00000237896	5.81585	12.6698	16.121	1.84399	0.976796	0	11.5356	0.940263	3.62103	0.00227876	0.0115204	AC005008.2	7	81175508	81199115	+	942	lincRNA	novel transcript	-	5	13	16	2	1	0	0.349715	0.76279	0.972595	0.111317	0.0588283	0
ENSG00000245812	151.212	153.012	151.135	23.0499	8.79117	5.57351	151.786	12.4715	3.59954	8.93359e-23	3.41035e-21	LINC02202	5	159100483	159117478	+	3214	lincRNA	long intergenic non-protein coding RNA 2202 [Source:HGNC Symbol;Acc:HGNC:53068]	-	130	157	150	25	9	6	2.66497	2.70002	2.67244	0.407828	0.155179	0.098419
ENSG00000072201	447.821	462.935	497.737	42.4118	29.3039	44.5881	469.498	38.7679	3.59489	8.84904e-69	1.52462e-66	LNX1	4	53459301	53701405	-	5725	protein_coding	ligand of numb-protein X 1 [Source:HGNC Symbol;Acc:HGNC:6657]	-	385	475	494	46	30	48	4.43078	4.58597	4.941	0.421275	0.290391	0.442017
ENSG00000170500	15.1212	6.82221	12.0908	1.84399	0	0.928919	11.3447	0.924304	3.59362	0.0023704	0.0118911	LONRF2	2	100273291	100322733	-	13933	protein_coding	LON peptidase N-terminal domain and ring finger 2 [Source:HGNC Symbol;Acc:HGNC:24788]	-	13	7	12	2	0	1	0.0614743	0.0277694	0.0493173	0.00752608	0	0.00378381
ENSG00000188396	13.9581	7.79681	12.0908	0	0	2.78676	11.2819	0.928919	3.58545	0.00308164	0.0147847	TCTEX1D4	1	44805913	44806675	-	763	protein_coding	Tctex1 domain containing 4 [Source:HGNC Symbol;Acc:HGNC:32315]	-	12	8	12	0	0	3	1.03622	0.579533	0.900575	0	0	0.207286
ENSG00000123612	66.3007	71.1459	52.3933	5.53198	4.88398	5.57351	63.28	5.32982	3.56788	7.7461e-13	1.61812e-11	ACVR1C	2	157526767	157629005	-	9195	protein_coding	activin A receptor type 1C [Source:HGNC Symbol;Acc:HGNC:18123]	-	57	73	52	6	5	6	0.40843	0.438817	0.323828	0.0342123	0.0301339	0.0344012
ENSG00000258910	11.6317	9.74601	11.0832	0	0.976796	1.85784	10.8203	0.944878	3.51932	0.00278614	0.0135902	LINC01956	2	118766965	118835110	-	1110	lincRNA	long intergenic non-protein coding RNA 1956 [Source:HGNC Symbol;Acc:HGNC:52777]	-	10	10	11	0	1	2	0.59357	0.497955	0.567457	0	0.0499245	0.0949906
ENSG00000174600	623.46	614.973	480.608	47.0218	62.515	40.8724	573.014	50.1364	3.51727	5.66761e-68	9.5123e-66	CMKLR1	12	108288044	108339341	-	5690	protein_coding	chemerin chemokine-like receptor 1 [Source:HGNC Symbol;Acc:HGNC:2121]	-	536	631	477	51	64	44	6.20651	6.12957	4.80031	0.469939	0.623311	0.407675
ENSG00000187554	25.5898	6.82221	11.0832	1.84399	1.95359	0	14.4984	1.26586	3.51585	0.00106898	0.00594873	TLR5	1	223109406	223143282	-	7765	protein_coding	toll like receptor 5 [Source:HGNC Symbol;Acc:HGNC:11851]	-	22	7	11	2	2	0	0.186671	0.0498275	0.0811175	0.0135043	0.0142733	0
ENSG00000206384	48.8532	54.5777	48.3631	0.921996	9.76796	2.78676	50.598	4.49224	3.51349	2.05507e-09	3.08958e-08	COL6A6	3	130560334	130678155	+	9720	protein_coding	collagen type VI alpha 6 chain [Source:HGNC Symbol;Acc:HGNC:27023]	-	42	56	48	1	10	3	0.284694	0.318445	0.282773	0.00539407	0.0570126	0.0162715
ENSG00000223685	17.4476	10.7206	4.03026	0	0	2.78676	10.7328	0.928919	3.51147	0.00566221	0.0247502	LINC00571	13	38050817	38143232	-	1183	lincRNA	long intergenic non-protein coding RNA 571 [Source:HGNC Symbol;Acc:HGNC:43721]	-	15	11	4	0	0	3	0.835413	0.51395	0.193615	0	0	0.133693
ENSG00000154258	221.002	197.844	231.74	21.2059	20.5127	15.7916	216.862	19.1701	3.50028	8.53685e-37	5.89375e-35	ABCA9	17	68974488	69061064	-	9139	protein_coding	ATP binding cassette subfamily A member 9 [Source:HGNC Symbol;Acc:HGNC:39]	-	190	203	230	23	21	17	1.36978	1.22775	1.44109	0.131951	0.127338	0.0980672
ENSG00000230390	76.7693	62.3745	32.242	7.37597	7.81437	0	57.1286	5.06345	3.49987	4.99625e-09	7.14184e-08	LINC01048	13	37481467	37484769	-	511	lincRNA	long intergenic non-protein coding RNA 1048 [Source:HGNC Symbol;Acc:HGNC:49042]	-	66	64	32	8	8	0	8.50977	6.92264	3.58585	0.820828	0.867573	0
ENSG00000278456	15.1212	10.7206	16.121	2.76599	0	0.928919	13.9876	1.23164	3.48494	0.00086085	0.00492793	AC015712.7	15	100888472	100889106	-	635	antisense	novel transcript, antisense to ALDH1A3	-	13	11	16	3	0	1	1.34885	0.957484	1.44281	0.247703	0	0.0830233
ENSG00000167772	433.863	330.39	407.056	29.5039	47.863	27.8676	390.436	35.0782	3.48035	3.80812e-50	4.00758e-48	ANGPTL4	19	8363289	8374373	+	2482	protein_coding	angiopoietin like 4 [Source:HGNC Symbol;Acc:HGNC:16039]	-	373	339	404	32	49	30	9.90152	7.54937	9.32058	0.675976	1.09404	0.637225
ENSG00000138759	3495.33	3125.55	3443.85	227.733	300.853	378.07	3354.91	302.219	3.47266	3.30702e-122	1.53296e-119	FRAS1	4	78057570	78544269	+	18960	protein_coding	Fraser extracellular matrix complex subunit 1 [Source:HGNC Symbol;Acc:HGNC:19185]	-	3005	3207	3418	247	308	407	10.4424	9.34918	10.3228	0.683033	0.900222	1.1317
ENSG00000099994	124.459	85.7649	101.764	6.45397	7.81437	13.9338	103.996	9.40071	3.46342	5.43534e-18	1.64318e-16	SUSD2	22	24181259	24189110	+	5279	protein_coding	sushi domain containing 2 [Source:HGNC Symbol;Acc:HGNC:30667]	-	107	88	101	7	8	15	1.33545	0.921391	1.09555	0.0695232	0.0839799	0.1498
ENSG00000259165	6.97903	8.77141	15.1135	2.76599	0	0	10.288	0.921996	3.46325	0.00552601	0.0242256	DDX18P1	14	69083398	69085389	+	1992	processed_pseudogene	DEAD-box helicase 18 pseudogene 1 [Source:HGNC Symbol;Acc:HGNC:20007]	-	6	9	15	3	0	0	0.198453	0.249727	0.431186	0.0789615	0	0
ENSG00000140538	26.7529	22.4158	13.0983	0.921996	2.93039	1.85784	20.7557	1.90341	3.45354	5.29683e-05	0.000411509	NTRK3	15	87859751	88256768	-	26750	protein_coding	neurotrophic receptor tyrosine kinase 3 [Source:HGNC Symbol;Acc:HGNC:8033]	-	23	23	13	1	3	2	0.0566499	0.0475244	0.027828	0.00196002	0.0062149	0.00394166
ENSG00000120658	303.588	317.72	319.398	38.7238	13.6751	33.4411	313.568	28.6134	3.44711	4.14216e-40	3.29158e-38	ENOX1	13	43213518	43786908	-	3101	protein_coding	ecto-NOX disulfide-thiol exchanger 1 [Source:HGNC Symbol;Acc:HGNC:25474]	-	261	326	317	42	14	36	5.54541	5.8107	5.85357	0.710118	0.250186	0.612032
ENSG00000272808	11.6317	13.6444	25.1891	1.84399	0	2.78676	16.8217	1.54358	3.43304	0.000353933	0.00224453	AC015712.6	15	100849831	100876836	+	8164	processed_transcript	novel transcript	-	10	14	25	2	0	3	0.0807034	0.0947846	0.175348	0.0128443	0	0.0193728
ENSG00000245848	13.9581	12.6698	14.1059	0.921996	1.95359	0.928919	13.5779	1.26817	3.42955	0.000780486	0.00452645	CEBPA	19	33299934	33302564	-	2631	protein_coding	CCAAT enhancer binding protein alpha [Source:HGNC Symbol;Acc:HGNC:1833]	C/EBP	12	13	14	1	2	1	0.300508	0.273109	0.304698	0.0199279	0.0421256	0.0200379
ENSG00000284747	10.4685	16.5682	13.0983	0	1.95359	1.85784	13.3784	1.27048	3.41079	0.00111019	0.00615264	AL034417.4	1	7991134	8005312	+	4116	antisense	novel transcript, antisense to ERRFI1	-	9	17	13	0	2	2	0.144066	0.22829	0.180855	0	0.0269272	0.025617
ENSG00000165409	16.2844	28.2634	5.03782	0.921996	0.976796	2.78676	16.5285	1.56185	3.40072	0.000700632	0.00413352	TSHR	14	80954989	81146302	+	9909	protein_coding	thyroid stimulating hormone receptor [Source:HGNC Symbol;Acc:HGNC:12373]	-	14	29	5	1	1	3	0.0930879	0.161764	0.0288937	0.00529119	0.00559252	0.0159612
ENSG00000105825	695.576	685.144	709.325	69.1497	79.1205	50.1616	696.682	66.1439	3.3991	5.76619e-84	1.32073e-81	TFPI2	7	93885396	93890991	-	2682	protein_coding	tissue factor pathway inhibitor 2 [Source:HGNC Symbol;Acc:HGNC:11761]	-	598	703	704	75	81	54	14.6905	14.488	15.0306	1.46617	1.67364	1.06147
ENSG00000128683	33.732	35.0856	20.1513	1.84399	0.976796	5.57351	29.6563	2.7981	3.39567	2.99329e-06	2.91819e-05	GAD1	2	170813213	170861151	+	8242	protein_coding	glutamate decarboxylase 1 [Source:HGNC Symbol;Acc:HGNC:4092]	-	29	36	20	2	1	6	0.231825	0.241425	0.138951	0.0127227	0.00672364	0.0383789
ENSG00000241404	15.1212	7.79681	7.05295	0	1.95359	0.928919	9.99033	0.960837	3.39031	0.00528095	0.0233617	EGFL8	6	32164583	32168281	+	2621	protein_coding	EGF like domain multiple 8 [Source:HGNC Symbol;Acc:HGNC:13944]	-	13	8	7	0	2	1	0.326792	0.168708	0.152931	0	0.0422863	0.0201144
ENSG00000127951	12.7949	6.82221	10.0756	0	0.976796	1.85784	9.89758	0.944878	3.38738	0.00511693	0.0227811	FGL2	7	77193371	77199848	-	4604	protein_coding	fibrinogen like 2 [Source:HGNC Symbol;Acc:HGNC:3696]	-	11	7	10	0	1	2	0.157417	0.084038	0.124373	0	0.0120365	0.0229017
ENSG00000127364	10.4685	7.79681	11.0832	2.76599	0	0	9.78285	0.921996	3.38621	0.00669108	0.0283316	TAS2R4	7	141778442	141780819	+	2378	protein_coding	taste 2 receptor member 4 [Source:HGNC Symbol;Acc:HGNC:14911]	-	9	8	11	3	0	0	0.249359	0.185948	0.264877	0.0661443	0	0
ENSG00000173376	1421.39	1367.37	1446.86	105.108	132.844	168.134	1411.87	135.362	3.38279	4.06119e-110	1.55034e-107	NDNF	4	121035613	121073021	-	3556	protein_coding	neuron derived neurotrophic factor [Source:HGNC Symbol;Acc:HGNC:26256]	-	1222	1403	1436	114	136	181	22.6415	21.8076	23.1236	1.68084	2.11941	2.68343
ENSG00000003137	888.663	823.538	1072.05	72.8377	89.8652	104.968	928.083	89.2236	3.37918	2.01692e-86	5.03428e-84	CYP26B1	2	72129238	72148038	-	5015	protein_coding	cytochrome P450 family 26 subfamily B member 1 [Source:HGNC Symbol;Acc:HGNC:20581]	-	764	845	1064	79	92	113	10.0373	9.31319	12.1488	0.825923	1.01661	1.1879
ENSG00000248187	23.2634	35.0856	20.1513	3.68799	3.90718	0	26.1668	2.53172	3.37869	1.25432e-05	0.000110599	AC078850.1	4	128567972	128570531	-	1623	lincRNA	novel transcript	-	20	36	20	4	4	0	0.811907	1.22602	0.705626	0.129218	0.136577	0
ENSG00000103226	476.9	546.751	247.861	40.5678	42.979	39.0146	423.837	40.8538	3.37518	7.11433e-36	4.71119e-34	NOMO3	16	16232495	16294814	+	8274	protein_coding	NODAL modulator 3 [Source:HGNC Symbol;Acc:HGNC:25242]	-	410	561	246	44	44	42	3.26485	3.74766	1.70248	0.278818	0.294696	0.267613
ENSG00000170122	18.6107	11.6952	9.06808	0	3.90718	0	13.1247	1.30239	3.3603	0.00252205	0.0125068	FOXD4	9	116231	118204	-	1974	protein_coding	forkhead box D4 [Source:HGNC Symbol;Acc:HGNC:3805]	Fork	16	12	9	0	4	0	0.534033	0.336006	0.261071	0	0.112292	0
ENSG00000162595	131.438	143.266	128.968	16.5959	14.6519	8.36027	134.558	13.2027	3.35079	4.17565e-23	1.61622e-21	DIRAS3	1	68045896	68051631	-	2039	protein_coding	DIRAS family GTPase 3 [Source:HGNC Symbol;Acc:HGNC:687]	-	113	147	128	18	15	9	3.65137	3.98486	3.59464	0.462848	0.407672	0.232701
ENSG00000143867	1417.91	1267.96	1703.79	128.157	168.009	136.551	1463.22	144.239	3.34405	9.508e-104	3.42799e-101	OSR1	2	19351485	19358653	-	5309	protein_coding	odd-skipped related transciption factor 1 [Source:HGNC Symbol;Acc:HGNC:8111]	zf-C2H2	1219	1301	1691	139	172	147	15.1282	13.5449	18.2387	1.37273	1.79536	1.45975
ENSG00000145934	3722.15	3338.01	3497.25	261.847	380.95	397.577	3519.14	346.792	3.34355	2.17348e-127	1.11357e-124	TENM2	5	167284799	168264157	+	11042	protein_coding	teneurin transmembrane protein 2 [Source:HGNC Symbol;Acc:HGNC:29943]	-	3200	3425	3471	284	390	428	19.094	17.1445	17.9999	1.34851	1.95728	2.04348
ENSG00000226686	39.5478	49.7046	63.4765	1.84399	6.83757	6.50243	50.9097	5.06133	3.33937	1.32193e-09	2.03614e-08	LINC01535	19	37251912	37265535	+	2187	lincRNA	long intergenic non-protein coding RNA 1535 [Source:HGNC Symbol;Acc:HGNC:51282]	-	34	51	63	2	7	7	1.0243	1.28894	1.64951	0.0479473	0.177372	0.168742
ENSG00000198223	3.48951	12.6698	12.0908	0.921996	0	1.85784	9.4167	0.926611	3.33794	0.00789581	0.0325066	CSF2RA	X	1268800	1310381	+	3830	protein_coding	colony stimulating factor 2 receptor alpha subunit [Source:HGNC Symbol;Acc:HGNC:2435]	-	3	13	12	1	0	2	0.051608	0.187611	0.17941	0.0136894	0	0.0275299
ENSG00000172817	303.588	427.85	390.935	35.9579	48.8398	26.9387	374.124	37.2454	3.33359	1.26005e-44	1.11004e-42	CYP7B1	8	64587763	64798761	-	2282	protein_coding	cytochrome P450 family 7 subfamily B member 1 [Source:HGNC Symbol;Acc:HGNC:2652]	-	261	439	388	39	50	29	7.53563	10.6331	9.73597	0.89605	1.2142	0.669971
ENSG00000140557	302.424	261.193	324.436	21.2059	31.2575	36.2278	296.018	29.5637	3.32471	4.30443e-42	3.55097e-40	ST8SIA2	15	92393828	92468728	+	5903	protein_coding	ST8 alpha-N-acetyl-neuraminide alpha-2,8-sialyltransferase 2 [Source:HGNC Symbol;Acc:HGNC:10870]	-	260	268	322	23	32	39	2.90199	2.50943	3.12353	0.204286	0.30041	0.348309
ENSG00000115252	295.445	335.263	251.891	33.1919	18.5591	36.2278	294.2	29.3263	3.32183	6.95259e-39	5.26692e-37	PDE1A	2	182140036	182523192	-	6322	protein_coding	phosphodiesterase 1A [Source:HGNC Symbol;Acc:HGNC:8774]	-	254	344	250	36	19	39	2.64712	3.00758	2.26438	0.29856	0.166547	0.325225
ENSG00000188738	73.2798	53.6031	59.4463	11.064	4.88398	2.78676	62.1097	6.2449	3.30706	4.90027e-11	8.53339e-10	FSIP2	2	185738895	185833290	+	23494	protein_coding	fibrous sheath interacting protein 2 [Source:HGNC Symbol;Acc:HGNC:21675]	-	63	55	59	12	5	3	0.176676	0.129395	0.1438	0.0267798	0.0117937	0.0067319
ENSG00000163794	27.9161	3.8984	15.1135	0.921996	1.95359	1.85784	15.6427	1.57781	3.30441	0.00120326	0.00659897	UCN	2	27307400	27308445	-	795	protein_coding	urocortin [Source:HGNC Symbol;Acc:HGNC:12516]	-	24	4	15	1	2	2	1.98902	0.278103	1.08041	0.0659502	0.139412	0.132628
ENSG00000253702	6.97903	9.74601	11.0832	0.921996	0.976796	0.928919	9.26941	0.94257	3.30189	0.00593058	0.0257155	AC026904.3	8	48597458	48621018	-	559	lincRNA	uncharacterized LOC105375823 [Source:NCBI gene;Acc:105375823]	-	6	10	11	1	1	1	0.707187	0.988783	1.12679	0.0937932	0.0991346	0.0943109
ENSG00000140749	9.30537	11.6952	16.121	1.84399	1.95359	0	12.3739	1.26586	3.2994	0.00200349	0.0103163	IGSF6	16	21639537	21652660	-	3532	protein_coding	immunoglobulin superfamily member 6 [Source:HGNC Symbol;Acc:HGNC:5953]	-	8	12	16	2	2	0	0.149233	0.18779	0.259395	0.0296888	0.0313795	0
ENSG00000164120	22.1002	18.5174	24.1815	0.921996	1.95359	3.71568	21.5997	2.19709	3.2963	4.12529e-05	0.000329296	HPGD	4	174490177	174523154	-	5529	protein_coding	15-hydroxyprostaglandin dehydrogenase [Source:HGNC Symbol;Acc:HGNC:5154]	-	19	19	24	1	2	4	0.226413	0.189941	0.248558	0.0094828	0.0200457	0.0381405
ENSG00000162981	74.4429	77.9681	106.802	6.45397	10.7448	9.28919	86.4043	8.82931	3.29585	2.83536e-15	7.18771e-14	FAM84A	2	14632686	14650814	+	8384	protein_coding	family with sequence similarity 84 member A [Source:HGNC Symbol;Acc:HGNC:20743]	-	64	80	106	7	11	10	0.502949	0.527414	0.723965	0.0437754	0.0727074	0.0628814
ENSG00000113211	195.413	189.073	151.135	19.3619	16.6055	18.5784	178.54	18.1819	3.2934	4.40108e-29	2.2728e-27	PCDHB6	5	141150022	141153287	+	3266	protein_coding	protocadherin beta 6 [Source:HGNC Symbol;Acc:HGNC:8691]	-	168	194	150	21	17	20	3.38913	3.28321	2.62989	0.337121	0.288449	0.32284
ENSG00000126010	13.9581	12.6698	10.0756	1.84399	0	1.85784	12.2345	1.23394	3.2911	0.00201036	0.0103435	GRPR	X	16123556	16153021	+	1929	protein_coding	gastrin releasing peptide receptor [Source:HGNC Symbol;Acc:HGNC:4609]	-	12	13	10	2	0	2	0.409868	0.372498	0.296846	0.0543602	0	0.0546602
ENSG00000176029	6.97903	11.6952	9.06808	0.921996	1.95359	0	9.24744	0.95853	3.29045	0.00720885	0.0301567	C11orf16	11	8920076	8933006	-	2607	protein_coding	chromosome 11 open reading frame 16 [Source:HGNC Symbol;Acc:HGNC:1169]	-	6	12	9	1	2	0	0.151637	0.254421	0.197681	0.0201114	0.0425134	0
ENSG00000228536	25.5898	29.238	28.2118	2.76599	3.90718	1.85784	27.6799	2.84367	3.29017	2.8176e-06	2.76074e-05	AL513283.1	1	219409523	219459369	-	1930	lincRNA	novel transcript	-	22	30	28	3	4	2	0.751035	0.859165	0.830738	0.081498	0.114852	0.0546319
ENSG00000236397	51.1795	60.4253	81.6127	2.76599	7.81437	9.28919	64.4058	6.62318	3.28743	2.45142e-11	4.40283e-10	DDX11L2	2	113599036	113601261	-	1398	unprocessed_pseudogene	DEAD/H-box helicase 11 like 2 [Source:HGNC Symbol;Acc:HGNC:37103]	-	44	62	81	3	8	10	2.07367	2.4513	3.31773	0.112512	0.317117	0.377108
ENSG00000245904	31.4056	46.7808	22.1664	4.60998	2.93039	2.78676	33.451	3.44238	3.27924	7.5633e-07	8.05085e-06	AC025164.1	12	92145573	92189660	+	7589	antisense	uncharacterized LOC101928617 [Source:NCBI gene;Acc:101928617]	-	27	48	22	5	3	3	0.234409	0.349598	0.165997	0.0345437	0.0219065	0.0208406
ENSG00000241697	120.97	128.647	134.006	18.4399	13.6751	7.43135	127.874	13.1821	3.27832	4.54701e-21	1.60083e-19	TMEFF1	9	100473113	100577636	+	2611	protein_coding	transmembrane protein with EGF like and two follistatin like domains 1 [Source:HGNC Symbol;Acc:HGNC:11866]	-	104	132	133	20	14	8	2.62435	2.79434	2.91681	0.401612	0.297138	0.161531
ENSG00000266718	11.6317	22.4158	47.3555	2.76599	1.95359	3.71568	27.1343	2.81175	3.27146	2.45202e-05	0.000204622	AC079336.5	17	32495536	32500910	+	4060	antisense	novel transcript, antisense MYO1D	-	10	23	47	3	2	4	0.162281	0.313123	0.66288	0.0387417	0.0272986	0.0519407
ENSG00000271064	24.4266	26.3142	20.1513	1.84399	1.95359	3.71568	23.6307	2.50442	3.23517	1.81074e-05	0.000154755	AC027644.2	7	66748838	66749077	-	240	processed_pseudogene	coiled-coil-helix-coiled-coil-helix domain containing 2, pseudogene	-	21	27	20	2	2	4	5.76505	6.21821	4.7718	0.43692	0.461802	0.878663
ENSG00000115457	5880.99	4924.66	6118.94	588.234	639.801	570.356	5641.53	599.464	3.2345	2.66036e-179	2.87747e-176	IGFBP2	2	216632828	216664436	+	4767	protein_coding	insulin like growth factor binding protein 2 [Source:HGNC Symbol;Acc:HGNC:5471]	-	5056	5053	6073	638	655	614	69.8806	58.5891	72.9493	7.01712	7.61436	6.79042
ENSG00000106511	75.6061	52.6285	65.4917	5.53198	3.90718	11.147	64.5754	6.86206	3.22618	2.05008e-11	3.7025e-10	MEOX2	7	15611212	15686812	-	2500	protein_coding	mesenchyme homeobox 2 [Source:HGNC Symbol;Acc:HGNC:7014]	Homeobox	65	54	65	6	4	12	1.71304	1.1939	1.4888	0.125833	0.088666	0.253055
ENSG00000114948	324.525	338.187	372.799	35.9579	37.1183	39.9435	345.17	37.6732	3.19613	7.84628e-51	8.53404e-49	ADAM23	2	206443539	206621130	+	6421	protein_coding	ADAM metallopeptidase domain 23 [Source:HGNC Symbol;Acc:HGNC:202]	-	279	347	370	39	38	43	2.86284	2.98703	3.29961	0.318453	0.327958	0.353052
ENSG00000277806	13.9581	16.5682	12.0908	1.84399	0	2.78676	14.2057	1.54358	3.18718	0.00113184	0.00625307	AC006213.4	19	43976815	43977448	+	634	sense_intronic	novel transcript, sense intronic to ZNF155	-	12	17	12	2	0	3	1.24706	1.48208	1.08381	0.165396	0	0.249463
ENSG00000138669	265.203	292.38	228.717	31.3479	26.3735	28.7965	262.1	28.8393	3.18279	1.05186e-38	7.90679e-37	PRKG2	4	81087370	81215117	-	5116	protein_coding	protein kinase cGMP-dependent 2 [Source:HGNC Symbol;Acc:HGNC:9416]	-	228	300	227	34	27	31	2.93629	3.24118	2.54073	0.348443	0.292463	0.319451
ENSG00000248309	11.6317	16.5682	15.1135	0	4.88398	0	14.4378	1.62799	3.18073	0.00221762	0.0112698	MEF2C-AS1	5	88883328	89466398	+	7865	antisense	MEF2C antisense RNA 1 [Source:HGNC Symbol;Acc:HGNC:48908]	-	10	17	15	0	5	0	0.0837715	0.119471	0.109208	0	0.0352296	0
ENSG00000174059	72.1166	47.7554	83.6278	12.9079	3.90718	5.57351	67.8333	7.46288	3.17516	7.09301e-11	1.21776e-09	CD34	1	207880972	207911402	-	9219	protein_coding	CD34 molecule [Source:HGNC Symbol;Acc:HGNC:1662]	-	62	49	83	14	4	6	0.443101	0.293782	0.515534	0.079621	0.0240444	0.0343116
ENSG00000004799	54.669	69.1967	62.469	2.76599	6.83757	11.147	62.1116	6.91686	3.16934	7.3136e-11	1.25452e-09	PDK4	7	95583499	95596491	-	4519	protein_coding	pyruvate dehydrogenase kinase 4 [Source:HGNC Symbol;Acc:HGNC:8812]	-	47	71	62	3	7	12	0.685252	0.868418	0.78562	0.0348066	0.0858406	0.139995
ENSG00000253305	545.527	486.326	508.82	39.6458	49.8166	83.6027	513.558	57.6884	3.1529	6.38114e-48	6.18082e-46	PCDHGB6	5	141408021	141512979	+	6782	protein_coding	protocadherin gamma subfamily B, 6 [Source:HGNC Symbol;Acc:HGNC:8713]	-	469	499	505	43	51	90	4.55628	4.06683	4.2638	0.332425	0.416725	0.699614
ENSG00000136928	117.48	98.4347	84.6354	16.5959	9.76796	7.43135	100.183	11.2651	3.14804	4.05652e-16	1.08335e-14	GABBR2	9	98288082	98709197	-	7632	protein_coding	gamma-aminobutyric acid type B receptor subunit 2 [Source:HGNC Symbol;Acc:HGNC:4507]	-	101	101	84	18	10	8	0.871923	0.731469	0.630237	0.123657	0.0726104	0.0552618
ENSG00000128655	16.2844	23.3904	10.0756	4.60998	0.976796	0	16.5835	1.86226	3.1461	0.000967229	0.00546284	PDE11A	2	177623252	178072755	-	12237	protein_coding	phosphodiesterase 11A [Source:HGNC Symbol;Acc:HGNC:8773]	-	14	24	10	5	1	0	0.0753786	0.108405	0.0467938	0.0214229	0.00452858	0
ENSG00000071909	9.30537	9.74601	6.04538	0.921996	1.95359	0	8.36559	0.95853	3.14065	0.0122028	0.0465017	MYO3B	2	170178145	170655171	+	8236	protein_coding	myosin IIIB [Source:HGNC Symbol;Acc:HGNC:15576]	-	8	10	6	1	2	0	0.0639983	0.0671114	0.0417156	0.006366	0.0134571	0
ENSG00000185070	3176.62	3072.92	2967.28	375.252	307.691	375.283	3072.27	352.742	3.12166	1.05583e-167	8.9374e-165	FLRT2	14	85530144	85654426	+	34899	protein_coding	fibronectin leucine rich transmembrane protein 2 [Source:HGNC Symbol;Acc:HGNC:3761]	-	2731	3153	2945	407	315	404	5.15589	4.99371	4.83209	0.611455	0.50019	0.610298
ENSG00000249242	30.2424	25.3396	18.1362	1.84399	2.93039	3.71568	24.5727	2.83002	3.11669	2.0309e-05	0.000171687	TMEM150C	4	82483170	82562357	-	3671	protein_coding	transmembrane protein 150C [Source:HGNC Symbol;Acc:HGNC:37263]	-	26	26	18	2	3	4	0.466642	0.391473	0.28077	0.0285646	0.045287	0.0574446
ENSG00000037965	623.46	711.459	686.151	82.0577	59.5846	91.963	673.69	77.8684	3.11095	1.00392e-70	1.82666e-68	HOXC8	12	54009106	54012362	+	1889	protein_coding	homeobox C8 [Source:HGNC Symbol;Acc:HGNC:5129]	Homeobox	536	730	681	89	61	99	18.6951	21.3601	20.6433	2.47025	1.78951	2.76297
ENSG00000172031	13.9581	14.619	20.1513	3.68799	1.95359	0	16.2428	1.88053	3.11044	0.000703549	0.00414616	EPHX4	1	92029982	92063536	+	2251	protein_coding	epoxide hydrolase 4 [Source:HGNC Symbol;Acc:HGNC:23758]	-	12	15	20	4	2	0	0.351237	0.368323	0.508765	0.0931682	0.049237	0
ENSG00000259969	48.8532	42.8824	37.2799	3.68799	2.93039	8.36027	43.0052	4.99288	3.09952	3.79754e-08	4.88984e-07	AL049838.1	14	57993545	57994525	-	981	sense_overlapping	novel transcript, overlapping C14orf37	-	42	44	37	4	3	9	2.82082	2.47911	2.15971	0.213784	0.169469	0.483668
ENSG00000144191	9.30537	10.7206	20.1513	0.921996	0.976796	2.78676	13.3924	1.56185	3.09862	0.00184554	0.00962034	CNGA3	2	98346155	98398601	+	4378	protein_coding	cyclic nucleotide gated channel alpha 3 [Source:HGNC Symbol;Acc:HGNC:2150]	-	8	11	20	1	1	3	0.120395	0.138877	0.261588	0.0119759	0.0126579	0.0361259
ENSG00000197077	215.187	268.99	241.815	31.3479	36.1415	17.6495	241.997	28.3796	3.09642	9.95799e-32	5.61948e-30	KIAA1671	22	24952730	25197448	+	16439	protein_coding	KIAA1671 [Source:HGNC Symbol;Acc:HGNC:29345]	-	185	276	240	34	37	19	0.741466	0.927997	0.835986	0.108439	0.124728	0.0609329
ENSG00000111913	723.492	826.462	889.679	86.6677	100.61	100.323	813.211	95.867	3.08595	3.21156e-84	7.44356e-82	RIPOR2	6	24804281	25042170	-	9536	protein_coding	RHO family interacting cell polarization regulator 2 [Source:HGNC Symbol;Acc:HGNC:13872]	-	622	848	883	94	103	108	4.29753	4.91521	5.30222	0.516827	0.59856	0.597078
ENSG00000125845	39.5478	16.5682	32.242	3.68799	6.83757	0	29.4527	3.50852	3.07756	3.01178e-05	0.000246578	BMP2	20	6767664	6780280	+	3601	protein_coding	bone morphogenetic protein 2 [Source:HGNC Symbol;Acc:HGNC:1069]	-	34	17	32	4	7	0	0.622086	0.260939	0.50885	0.0582398	0.107724	0
ENSG00000170681	125.622	128.647	116.877	18.4399	13.6751	12.0759	123.716	14.7303	3.06851	1.85123e-20	6.26812e-19	CAVIN4	9	100578079	100587906	+	2615	protein_coding	caveolae associated protein 4 [Source:HGNC Symbol;Acc:HGNC:33742]	-	108	132	116	20	14	13	2.72112	2.79007	2.54009	0.400997	0.296683	0.262087
ENSG00000153930	43.0373	61.3999	44.3328	8.29797	4.88398	4.6446	49.59	5.94218	3.05972	3.71865e-09	5.4252e-08	ANKFN1	17	55882301	56511659	+	7498	protein_coding	ankyrin repeat and fibronectin type III domain containing 1 [Source:HGNC Symbol;Acc:HGNC:26766]	-	37	63	44	9	5	5	0.325126	0.464417	0.336024	0.0629333	0.036954	0.0351559
ENSG00000254560	13.9581	33.1364	23.174	1.84399	1.95359	4.6446	23.4228	2.81406	3.05919	6.26867e-05	0.000478795	BBOX1-AS1	11	27047186	27220113	-	1312	antisense	BBOX1 antisense RNA 1 [Source:HGNC Symbol;Acc:HGNC:50700]	-	12	34	23	2	2	5	0.602618	1.43238	1.00382	0.0799244	0.084476	0.200914
ENSG00000267272	10.4685	11.6952	17.1286	1.84399	2.93039	0	13.0974	1.59146	3.05499	0.00234509	0.0118006	LINC01140	1	87129765	87169198	+	6717	lincRNA	long intergenic non-protein coding RNA 1140 [Source:HGNC Symbol;Acc:HGNC:27922]	-	9	12	17	2	3	0	0.08828	0.0987458	0.144923	0.0156113	0.0247504	0
ENSG00000101638	12.7949	8.77141	10.0756	0	2.93039	0.928919	10.5473	1.28644	3.0535	0.00620527	0.0266337	ST8SIA5	18	46667821	46759257	-	15789	protein_coding	ST8 alpha-N-acetyl-neuraminide alpha-2,8-sialyltransferase 5 [Source:HGNC Symbol;Acc:HGNC:17827]	-	11	9	10	0	3	1	0.0459021	0.0315065	0.0362667	0	0.0105294	0.00333902
ENSG00000178809	12.7949	10.7206	8.06051	0.921996	2.93039	0	10.5253	1.28413	3.05197	0.00634816	0.0271214	TRIM73	7	75395063	75410996	+	5544	protein_coding	tripartite motif containing 73 [Source:HGNC Symbol;Acc:HGNC:18162]	-	11	11	8	1	3	0	0.130727	0.109669	0.0826285	0.00945714	0.0299871	0
ENSG00000120278	400.131	403.485	359.7	35.9579	62.515	44.5881	387.772	47.687	3.0274	7.80111e-46	7.09719e-44	PLEKHG1	6	150599883	150843665	+	10294	protein_coding	pleckstrin homology and RhoGEF domain containing G1 [Source:HGNC Symbol;Acc:HGNC:20884]	-	344	414	357	39	64	48	2.20176	2.22295	1.98585	0.198639	0.344535	0.245828
ENSG00000258479	5.81585	11.6952	13.0983	0.921996	1.95359	0.928919	10.2031	1.26817	3.02289	0.00622731	0.0266945	LINC00640	14	51333393	51365557	+	1568	lincRNA	long intergenic non-protein coding RNA 640 [Source:HGNC Symbol;Acc:HGNC:44291]	-	5	12	13	1	2	1	0.210097	0.423007	0.474745	0.0334378	0.070684	0.0336223
ENSG00000129422	122.133	115.003	83.6278	4.60998	15.6287	19.5073	106.921	13.2487	3.01487	3.36536e-14	7.77226e-13	MTUS1	8	17643795	17800917	-	12010	protein_coding	microtubule associated scaffold protein 1 [Source:HGNC Symbol;Acc:HGNC:29789]	-	105	118	83	5	16	21	0.576025	0.543065	0.395729	0.0218278	0.0738268	0.0921828
ENSG00000204291	5033.04	4229.77	4701.29	505.254	656.407	598.224	4654.7	586.628	2.9885	3.30807e-138	1.95166e-135	COL15A1	9	98943179	99070792	+	6653	protein_coding	collagen type XV alpha 1 chain [Source:HGNC Symbol;Acc:HGNC:2192]	-	4327	4340	4666	548	672	644	42.8513	36.0566	40.1597	4.31863	5.59743	5.10319
ENSG00000198729	54.669	65.2983	73.5522	10.142	7.81437	6.50243	64.5065	8.15292	2.98482	2.3391e-11	4.20887e-10	PPP1R14C	6	150143076	150250357	+	2152	protein_coding	protein phosphatase 1 regulatory inhibitor subunit 14C [Source:HGNC Symbol;Acc:HGNC:14952]	-	47	67	73	11	8	7	1.43897	1.72086	1.94242	0.267999	0.206008	0.171486
ENSG00000128594	19.7739	13.6444	12.0908	0	5.86078	0	15.1697	1.95359	2.98103	0.0032812	0.0155961	LRRC4	7	128027071	128032107	-	4036	protein_coding	leucine rich repeat containing 4 [Source:HGNC Symbol;Acc:HGNC:15586]	-	17	14	12	0	6	0	0.277519	0.19173	0.170252	0	0.0823829	0
ENSG00000036530	45.3637	61.3999	48.3631	4.60998	3.90718	11.147	51.7089	6.55473	2.97669	6.93365e-09	9.78907e-08	CYP46A1	14	99684304	99727301	+	9352	protein_coding	cytochrome P450 family 46 subfamily A member 1 [Source:HGNC Symbol;Acc:HGNC:2641]	-	39	63	48	5	4	12	0.274761	0.372348	0.2939	0.0280317	0.0237024	0.0676473
ENSG00000186847	190.76	122.8	160.203	17.5179	19.5359	23.223	157.921	20.0923	2.97187	4.3858e-22	1.62642e-20	KRT14	17	41582279	41586921	-	2281	protein_coding	keratin 14 [Source:HGNC Symbol;Acc:HGNC:6416]	-	164	126	159	19	20	25	4.73711	3.05322	3.99149	0.436728	0.485894	0.577814
ENSG00000254042	16.2844	13.6444	14.1059	3.68799	0.976796	0.928919	14.6782	1.86457	2.96608	0.00127996	0.00695936	AC011365.1	5	168706567	168720884	+	3478	antisense	uncharacterized LOC101927969 [Source:NCBI gene;Acc:101927969]	-	14	14	14	4	1	1	0.265212	0.22249	0.230495	0.0602995	0.0159334	0.0151581
ENSG00000072041	102.359	83.8157	85.6429	12.9079	10.7448	11.147	90.6059	11.5999	2.9624	2.94058e-15	7.44474e-14	SLC6A15	12	84859488	84913615	-	8781	protein_coding	solute carrier family 6 member 15 [Source:HGNC Symbol;Acc:HGNC:13621]	-	88	86	85	14	11	12	0.660288	0.541336	0.554291	0.0835925	0.0694202	0.0720461
ENSG00000184163	52.3427	43.857	51.3858	1.84399	9.76796	7.43135	49.1952	6.34777	2.96202	2.0661e-08	2.75136e-07	C1QTNF12	1	1242446	1246722	-	1794	protein_coding	C1q and TNF related 12 [Source:HGNC Symbol;Acc:HGNC:32308]	-	45	45	51	2	10	8	1.65267	1.38645	1.62784	0.0584508	0.308898	0.235094
ENSG00000150627	47.69	43.857	48.3631	4.60998	8.79117	4.6446	46.6367	6.01525	2.96155	1.14153e-08	1.57509e-07	WDR17	4	176065834	176182818	+	7808	protein_coding	WD repeat domain 17 [Source:HGNC Symbol;Acc:HGNC:16661]	-	41	45	48	5	9	5	0.34597	0.318556	0.352018	0.0335748	0.0638763	0.0337601
ENSG00000280073	9.30537	6.82221	20.1513	0.921996	0	3.71568	12.093	1.54589	2.95661	0.00598894	0.0259035	AL157996.1	14	69357010	69359308	+	2299	TEC	TEC	-	8	7	20	1	0	4	0.229269	0.168295	0.498143	0.0228057	0	0.0917264
ENSG00000231007	45.3637	55.5523	37.2799	1.84399	3.90718	12.0759	46.0653	5.94237	2.95213	2.5197e-07	2.85376e-06	CDC20P1	9	87011652	87013151	+	1500	processed_pseudogene	cell division cycle 20 pseudogene 1 [Source:HGNC Symbol;Acc:HGNC:29487]	-	39	57	37	2	4	13	1.71304	2.10037	1.41245	0.0699072	0.147777	0.456905
ENSG00000052850	324.525	304.076	354.663	44.2558	53.7238	31.5832	327.754	43.1876	2.92671	1.12875e-39	8.79024e-38	ALX4	11	44260440	44310166	-	5754	protein_coding	ALX homeobox 4 [Source:HGNC Symbol;Acc:HGNC:450]	Homeobox	279	312	352	48	55	34	3.19469	2.99707	3.50297	0.437376	0.5297	0.311518
ENSG00000175426	26.7529	27.2888	18.1362	0.921996	6.83757	1.85784	24.0593	3.2058	2.92373	9.67696e-05	0.000708806	PCSK1	5	96390415	96434143	-	5307	protein_coding	proprotein convertase subtilisin/kexin type 1 [Source:HGNC Symbol;Acc:HGNC:8743]	-	23	28	18	1	7	2	0.285544	0.291623	0.194217	0.00987948	0.0730947	0.019868
ENSG00000238133	6.97903	19.492	23.174	0	0.976796	5.57351	16.5483	2.18344	2.92277	0.00238031	0.0119285	MAP3K20-AS1	2	173166446	173282036	-	3049	antisense	MAP3K20 antisense RNA 1 [Source:HGNC Symbol;Acc:HGNC:27935]	-	6	20	23	0	1	6	0.129655	0.362565	0.43195	0	0.0181752	0.103745
ENSG00000138135	896.805	844.004	871.543	129.079	130.891	87.3184	870.784	115.763	2.91196	1.20249e-73	2.34113e-71	CH25H	10	89205629	89207314	-	1686	protein_coding	cholesterol 25-hydroxylase [Source:HGNC Symbol;Acc:HGNC:1907]	-	771	866	865	140	134	94	30.1295	28.3905	29.378	4.35365	4.40437	2.9393
ENSG00000136114	175.639	192.971	173.301	27.6599	24.4199	20.4362	180.637	24.172	2.90201	7.34928e-27	3.49837e-25	THSD1	13	52377167	52416373	-	3705	protein_coding	thrombospondin type 1 domain containing 1 [Source:HGNC Symbol;Acc:HGNC:17754]	-	151	198	172	30	25	22	2.68524	2.95386	2.6583	0.424538	0.373929	0.313046
ENSG00000246250	8.1422	10.7206	16.121	0.921996	1.95359	1.85784	11.6613	1.57781	2.89386	0.00413649	0.0190027	AC087521.2	11	43829709	43880726	-	3296	antisense	novel transcript	-	7	11	16	1	2	2	0.139928	0.184467	0.277969	0.0159073	0.0336264	0.0319901
ENSG00000104213	672.313	605.227	772.802	70.9937	110.378	96.6076	683.447	92.6598	2.88478	1.197e-57	1.59619e-55	PDGFRL	8	17576433	17644071	+	2409	protein_coding	platelet derived growth factor receptor like [Source:HGNC Symbol;Acc:HGNC:8805]	-	578	621	767	77	113	104	15.8083	14.2484	18.2315	1.67586	2.59943	2.27599
ENSG00000139364	311.73	380.094	369.776	64.5397	41.0254	38.0857	353.867	47.8836	2.88454	3.44552e-38	2.52183e-36	TMEM132B	12	125186836	125662377	+	15703	protein_coding	transmembrane protein 132B [Source:HGNC Symbol;Acc:HGNC:29397]	-	268	390	367	70	42	41	1.12447	1.37276	1.33828	0.233721	0.148219	0.13765
ENSG00000181800	19.7739	11.6952	24.1815	1.84399	2.93039	2.78676	18.5502	2.52038	2.88076	0.000374237	0.00235717	CELF2-AS1	10	11316834	11319884	-	2468	antisense	CELF2 antisense RNA 1 [Source:HGNC Symbol;Acc:HGNC:23515]	-	17	12	24	2	3	3	0.453836	0.26875	0.556838	0.0424882	0.0673617	0.064084
ENSG00000116106	725.819	707.56	701.265	96.8096	89.8652	103.11	711.548	96.595	2.87997	3.96859e-80	8.58495e-78	EPHA4	2	221418027	221574202	-	7554	protein_coding	EPH receptor A4 [Source:HGNC Symbol;Acc:HGNC:3388]	-	624	726	696	105	92	111	5.44255	5.31217	5.27589	0.728778	0.674913	0.774675
ENSG00000154153	50.0163	66.2729	56.4236	8.29797	5.86078	9.28919	57.5709	7.81598	2.87922	4.76601e-10	7.64959e-09	RETREG1	5	16473038	16617058	-	4568	protein_coding	reticulophagy regulator 1 [Source:HGNC Symbol;Acc:HGNC:25964]	-	43	68	56	9	6	10	0.620208	0.822802	0.701981	0.1033	0.0727884	0.115411
ENSG00000102287	964.269	879.09	1053.91	91.2776	131.867	170.921	965.757	131.355	2.87843	2.06823e-56	2.64911e-54	GABRE	X	151953124	151974680	-	9612	protein_coding	gamma-aminobutyric acid type A receptor epsilon subunit [Source:HGNC Symbol;Acc:HGNC:4085]	-	829	902	1046	99	135	184	5.68245	5.18687	6.23133	0.540014	0.778318	1.0092
ENSG00000108950	938.679	894.684	1046.86	88.5116	135.775	168.134	960.074	130.807	2.87629	6.92768e-56	8.59076e-54	FAM20A	17	68535113	68601389	-	6203	protein_coding	FAM20A, golgi associated secretory pathway pseudokinase [Source:HGNC Symbol;Acc:HGNC:23015]	-	807	918	1039	96	139	181	8.57169	8.18001	9.59129	0.811433	1.2418	1.53833
ENSG00000269737	69.7903	56.5269	75.5673	4.60998	15.6287	7.43135	67.2948	9.22336	2.87628	2.90936e-10	4.73994e-09	AL691432.1	1	1671990	1674397	+	1819	transcribed_processed_pseudogene	ribosomal protein S7 (RPS7) pseudogene	-	60	58	75	5	16	8	2.17327	1.76241	2.36098	0.144119	0.487444	0.231863
ENSG00000131242	30.2424	24.365	28.2118	1.84399	3.90718	5.57351	27.6064	3.7749	2.87054	1.46854e-05	0.000127638	RAB11FIP4	17	31391624	31538217	+	15383	protein_coding	RAB11 family interacting protein 4 [Source:HGNC Symbol;Acc:HGNC:30267]	-	26	25	28	2	4	6	0.111359	0.089828	0.104227	0.00681667	0.0144097	0.0205629
ENSG00000184349	443.168	392.764	471.54	47.9438	65.4453	66.8822	435.824	60.0904	2.85956	6.21192e-49	6.29895e-47	EFNA5	5	107376889	107670895	-	5703	protein_coding	ephrin A5 [Source:HGNC Symbol;Acc:HGNC:3225]	-	381	403	468	52	67	72	4.40166	3.90584	4.699	0.478061	0.651041	0.665584
ENSG00000277893	504.816	544.802	553.153	94.0436	65.4453	64.0954	534.257	74.5281	2.84045	1.25746e-54	1.49277e-52	SRD5A2	2	31522480	31581067	-	4648	protein_coding	steroid 5 alpha-reductase 2 [Source:HGNC Symbol;Acc:HGNC:11285]	-	434	559	549	102	67	69	6.15203	6.6475	6.76347	1.15058	0.798814	0.78263
ENSG00000125730	240.776	234.879	300.254	24.8939	51.7702	32.5122	258.636	36.3921	2.83457	9.58127e-28	4.71055e-26	C3	19	6677704	6730562	-	8328	protein_coding	complement C3 [Source:HGNC Symbol;Acc:HGNC:1318]	-	207	241	298	27	53	35	1.63766	1.59952	2.04898	0.169983	0.352673	0.221565
ENSG00000277287	40.711	45.8062	34.2572	7.37597	6.83757	2.78676	40.2581	5.66677	2.83115	3.04235e-07	3.39825e-06	AL109976.1	20	3239705	3245382	+	5678	lincRNA	novel transcript	-	35	47	34	8	7	3	0.406132	0.457525	0.342884	0.0738717	0.0683187	0.0278548
ENSG00000180875	3611.65	3590.43	3620.18	472.984	546.029	504.403	3607.42	507.805	2.82908	9.30495e-172	8.62658e-169	GREM2	1	240489573	240612149	-	4170	protein_coding	gremlin 2, DAN family BMP antagonist [Source:HGNC Symbol;Acc:HGNC:17655]	-	3105	3684	3593	513	559	543	49.0592	48.8311	49.3383	6.45007	7.4287	6.86495
ENSG00000171033	2.32634	12.6698	18.1362	1.84399	0.976796	1.85784	11.0441	1.55954	2.82786	0.0096	0.0381667	PKIA	8	78516139	78605267	+	4216	protein_coding	cAMP-dependent protein kinase inhibitor alpha [Source:HGNC Symbol;Acc:HGNC:9017]	-	2	13	18	2	1	2	0.0312553	0.170434	0.244475	0.0248721	0.0131443	0.0250094
ENSG00000087494	47.69	42.8824	62.469	8.29797	5.86078	7.43135	51.0138	7.1967	2.82296	7.33139e-09	1.03132e-07	PTHLH	12	27958084	27972705	-	3377	protein_coding	parathyroid hormone like hormone [Source:HGNC Symbol;Acc:HGNC:9607]	-	41	44	62	9	6	8	0.799922	0.720169	1.05129	0.139732	0.0984594	0.124891
ENSG00000122121	302.424	345.983	365.746	26.7379	53.7238	64.0954	338.051	48.1857	2.81291	2.72674e-30	1.46245e-28	XPNPEP2	X	129738974	129769538	+	3500	protein_coding	X-prolyl aminopeptidase 2 [Source:HGNC Symbol;Acc:HGNC:12823]	-	260	355	363	29	55	69	4.89441	5.60626	5.93884	0.434423	0.870827	1.03933
ENSG00000279659	20.9371	17.5428	1.00756	1.84399	0.976796	2.78676	13.1625	1.86918	2.80578	0.00930372	0.0372551	AL451064.2	6	79573877	79575530	+	1654	TEC	TEC	-	18	18	1	2	1	3	0.717021	0.60152	0.03462	0.0633983	0.0335044	0.0956223
ENSG00000115041	243.103	229.031	336.526	36.8799	38.095	40.8724	269.553	38.6158	2.80379	7.00845e-31	3.85445e-29	KCNIP3	2	95297304	95386083	+	7870	protein_coding	potassium voltage-gated channel interacting protein 3 [Source:HGNC Symbol;Acc:HGNC:15523]	-	209	235	334	40	39	44	1.74971	1.65046	2.43016	0.266482	0.274617	0.294748
ENSG00000069702	5776.31	5868.07	6188.46	801.215	887.908	869.468	5944.28	852.864	2.80136	6.86433e-192	1.11368e-188	TGFBR3	1	91680343	91906335	-	8705	protein_coding	transforming growth factor beta receptor 3 [Source:HGNC Symbol;Acc:HGNC:11774]	-	4966	6021	6142	869	909	936	37.5866	38.2307	40.4021	5.23401	5.78672	5.66866
ENSG00000001561	51.1795	41.9078	62.469	11.986	2.93039	7.43135	51.8521	7.44923	2.79009	3.98826e-08	5.11174e-07	ENPP4	6	46129993	46146699	+	4651	protein_coding	ectonucleotide pyrophosphatase/phosphodiesterase 4 [Source:HGNC Symbol;Acc:HGNC:3359]	-	44	43	62	13	3	8	0.623306	0.511016	0.763323	0.146548	0.0357447	0.0906812
ENSG00000227082	8.1422	21.4412	22.1664	1.84399	2.93039	2.78676	17.2499	2.52038	2.78465	0.000922964	0.00524189	AC244021.1	1	121396754	121463429	+	4658	lincRNA	novel transcript	-	7	22	22	2	3	3	0.0990133	0.261057	0.27045	0.022512	0.035691	0.0339543
ENSG00000074410	1614.48	1546.69	1785.4	252.627	220.756	247.092	1648.86	240.158	2.77878	6.27039e-112	2.44156e-109	CA12	15	63321378	63382161	-	7313	protein_coding	carbonic anhydrase 12 [Source:HGNC Symbol;Acc:HGNC:1371]	-	1388	1587	1772	274	226	266	12.5051	11.9948	13.8749	1.96444	1.71258	1.91761
ENSG00000134569	724.655	713.408	712.348	85.7457	91.8188	140.267	716.804	105.944	2.75735	5.15748e-55	6.19821e-53	LRP4	11	46856868	46918642	-	8597	protein_coding	LDL receptor related protein 4 [Source:HGNC Symbol;Acc:HGNC:6696]	-	623	732	707	93	94	151	4.77459	4.70627	4.70907	0.567178	0.605924	0.925984
ENSG00000279044	9.30537	7.79681	21.1588	2.76599	2.93039	0	12.7537	1.89879	2.75596	0.00606241	0.026158	AC007787.2	19	13081966	13082564	+	599	TEC	TEC	-	8	8	21	3	3	0	0.87995	0.738203	2.0075	0.26259	0.277544	0
ENSG00000139044	41.8742	18.5174	28.2118	5.53198	5.86078	1.85784	29.5345	4.41686	2.7394	3.21495e-05	0.000261891	B4GALNT3	12	460364	563509	+	6867	protein_coding	beta-1,4-N-acetyl-galactosaminyltransferase 3 [Source:HGNC Symbol;Acc:HGNC:24137]	-	36	19	28	6	6	2	0.345406	0.152932	0.233482	0.0458108	0.0484196	0.0153545
ENSG00000151090	1871.54	1805.94	1622.18	255.393	259.828	284.249	1766.55	266.49	2.72839	5.91809e-114	2.4004e-111	THRB	3	24117153	24495756	-	10968	protein_coding	thyroid hormone receptor beta [Source:HGNC Symbol;Acc:HGNC:11799]	THR-like	1609	1853	1610	277	266	306	9.66548	9.33815	8.40546	1.32414	1.34398	1.47085
ENSG00000160201	93.0537	452.215	523.933	59.0078	62.515	39.9435	356.401	53.8221	2.72786	0.000129726	0.000926838	U2AF1	21	43092956	43107587	-	11112	protein_coding	U2 small nuclear RNA auxiliary factor 1 [Source:HGNC Symbol;Acc:HGNC:12453]	-	80	464	520	64	64	43	0.474343	2.30801	2.67963	0.301975	0.319172	0.204009
ENSG00000154262	385.01	482.427	396.98	54.3978	60.5614	76.1714	421.472	63.7102	2.72649	3.56857e-43	3.06064e-41	ABCA6	17	69078702	69141888	-	14151	protein_coding	ATP binding cassette subfamily A member 6 [Source:HGNC Symbol;Acc:HGNC:36]	-	331	495	394	59	62	82	1.54112	1.93344	1.59431	0.218599	0.242796	0.305492
ENSG00000099984	16.2844	14.619	13.0983	0.921996	4.88398	0.928919	14.6672	2.24497	2.72355	0.00251903	0.0124982	GSTT2	22	23980058	23983915	+	1184	polymorphic_pseudogene	glutathione S-transferase theta 2 (gene/pseudogene) [Source:HGNC Symbol;Acc:HGNC:4642]	-	14	15	13	1	5	1	0.779061	0.700249	0.628716	0.0442824	0.234021	0.0445268
ENSG00000175746	46.5268	44.8316	38.2874	12.9079	2.93039	3.71568	43.2153	6.518	2.71986	1.12135e-06	1.16309e-05	C15orf54	15	39250684	39254845	+	3078	lincRNA	chromosome 15 open reading frame 54 (putative) [Source:HGNC Symbol;Acc:HGNC:33797]	-	40	46	38	14	3	4	0.856222	0.826042	0.706933	0.238475	0.0540119	0.0685117
ENSG00000198879	16.2844	10.7206	10.0756	0.921996	0.976796	3.71568	12.3602	1.87149	2.71351	0.00511461	0.0227759	SFMBT2	10	7158624	7411486	-	9953	protein_coding	Scm like with four mbt domains 2 [Source:HGNC Symbol;Acc:HGNC:20256]	-	14	11	10	1	1	4	0.0926764	0.0610874	0.057532	0.0052678	0.00556779	0.0211875
ENSG00000116396	165.17	123.774	200.505	23.0499	29.3039	23.223	163.15	25.1923	2.69655	8.7566e-20	2.88953e-18	KCNC4	1	110211343	110283100	+	25042	protein_coding	potassium voltage-gated channel subfamily C member 4 [Source:HGNC Symbol;Acc:HGNC:6236]	-	142	127	199	25	30	25	0.373606	0.280316	0.455037	0.0523425	0.0663879	0.0526313
ENSG00000185274	13.9581	17.5428	11.0832	1.84399	1.95359	2.78676	14.1947	2.19478	2.69293	0.00218889	0.0111413	GALNT17	7	71132169	71713600	+	4870	protein_coding	polypeptide N-acetylgalactosaminyltransferase 17 [Source:HGNC Symbol;Acc:HGNC:16347]	-	12	18	11	2	2	3	0.162348	0.204294	0.129338	0.021532	0.0227582	0.0324762
ENSG00000058085	118.643	136.444	103.779	20.2839	22.4663	13.0049	119.622	18.585	2.68915	1.86078e-16	5.05972e-15	LAMC2	1	183186238	183244900	+	6543	protein_coding	laminin subunit gamma 2 [Source:HGNC Symbol;Acc:HGNC:6493]	-	102	140	103	22	23	14	1.02711	1.18267	0.901412	0.176291	0.1948	0.112804
ENSG00000279314	13.9581	14.619	20.1513	1.84399	4.88398	0.928919	16.2428	2.5523	2.68428	0.00151841	0.0081058	AC002525.1	13	31960325	31961946	-	1622	TEC	TEC	-	12	15	20	2	5	1	0.487445	0.511156	0.706061	0.0646491	0.170827	0.0325029
ENSG00000139910	528.08	553.573	563.228	44.2558	112.332	100.323	548.294	85.6369	2.68117	6.51438e-31	3.60308e-29	NOVA1	14	26443093	26597754	-	10046	protein_coding	NOVA alternative splicing regulator 1 [Source:HGNC Symbol;Acc:HGNC:7886]	-	454	568	559	48	115	108	2.97754	3.12513	3.18626	0.250514	0.634369	0.566766
ENSG00000232938	36.0583	11.6952	13.0983	3.68799	3.90718	1.85784	20.2839	3.151	2.67953	0.000773436	0.00449359	RPL23AP87	17	83226897	83240804	+	2256	transcribed_processed_pseudogene	ribosomal protein L23a pseudogene 87 [Source:HGNC Symbol;Acc:HGNC:51578]	-	31	12	13	4	4	2	0.905352	0.294005	0.329965	0.0929617	0.0982557	0.0467374
ENSG00000163710	785.14	876.166	764.741	114.328	144.566	120.759	808.683	126.551	2.67763	3.64269e-70	6.56662e-68	PCOLCE2	3	142815922	142889206	-	3538	protein_coding	procollagen C-endopeptidase enhancer 2 [Source:HGNC Symbol;Acc:HGNC:8739]	-	675	899	759	124	148	130	12.5702	14.0448	12.2842	1.83758	2.31815	1.93713
ENSG00000240898	18.6107	13.6444	9.06808	0.921996	0	5.57351	13.7744	2.16517	2.65477	0.00669319	0.0283344	AC132942.1	17	3665220	3665702	+	483	processed_pseudogene	ribosomal protein L21 (RPL21)pseudogene	-	16	14	9	1	0	6	2.18257	1.60211	1.06699	0.108552	0	0.654904
ENSG00000197757	895.642	968.753	1007.56	124.47	193.406	142.125	957.32	153.333	2.64471	2.90059e-61	4.09214e-59	HOXC6	12	53990624	54030823	+	3540	protein_coding	homeobox C6 [Source:HGNC Symbol;Acc:HGNC:5128]	Homeobox	770	994	1000	135	198	153	14.3312	15.5201	16.1756	1.99946	3.09955	2.27857
ENSG00000113600	13.9581	11.6952	10.0756	0	4.88398	0.928919	11.9096	1.93763	2.63882	0.00964621	0.0383191	C9	5	39284262	39424868	-	2951	protein_coding	complement C9 [Source:HGNC Symbol;Acc:HGNC:1358]	-	12	12	10	0	5	1	0.267921	0.224763	0.194041	0	0.093894	0.0178651
ENSG00000184368	27.9161	39.9586	37.2799	6.45397	7.81437	2.78676	35.0515	5.68503	2.63177	4.78349e-06	4.51648e-05	MAP7D2	X	20006713	20116917	-	4376	protein_coding	MAP7 domain containing 2 [Source:HGNC Symbol;Acc:HGNC:25899]	-	24	41	37	7	8	3	0.361351	0.517868	0.484158	0.0838695	0.101309	0.0361424
ENSG00000171522	341.972	345.983	358.693	61.7738	70.3293	37.1568	348.883	56.4199	2.63091	1.11021e-33	6.81849e-32	PTGER4	5	40679498	40693735	+	3961	protein_coding	prostaglandin E receptor 4 [Source:HGNC Symbol;Acc:HGNC:9596]	-	294	355	356	67	72	40	4.89032	4.95377	5.14646	0.886856	1.00731	0.532388
ENSG00000260597	247.755	215.387	317.383	20.2839	62.515	44.5881	260.175	42.4623	2.61942	6.29139e-19	1.99166e-17	AC012531.1	12	54019910	54022589	+	2680	lincRNA	novel transcript	-	213	221	315	22	64	48	5.23648	4.55796	6.73037	0.430399	1.32337	0.944235
ENSG00000129048	4028.06	4231.72	3955.7	790.151	630.034	576.859	4071.82	665.681	2.61256	7.05164e-103	2.49615e-100	ACKR4	3	132597237	132618967	+	2273	protein_coding	atypical chemokine receptor 4 [Source:HGNC Symbol;Acc:HGNC:1611]	-	3463	4342	3926	857	645	621	100.38	105.585	98.904	19.7681	15.7252	14.4034
ENSG00000168546	27.9161	7.79681	10.0756	4.60998	0	2.78676	15.2628	2.46558	2.60777	0.00580879	0.0252906	GFRA2	8	21690403	21812357	-	5716	protein_coding	GDNF family receptor alpha 2 [Source:HGNC Symbol;Acc:HGNC:4244]	-	24	8	10	5	0	3	0.276639	0.0773589	0.100178	0.0458628	0	0.0276696
ENSG00000147036	50.0163	40.9332	35.2647	2.76599	4.88398	13.0049	42.0714	6.88495	2.6069	2.92773e-06	2.86144e-05	LANCL3	X	37571569	37684463	+	10298	protein_coding	LanC like 3 [Source:HGNC Symbol;Acc:HGNC:24767]	-	43	42	35	3	5	14	0.275113	0.225429	0.194616	0.015274	0.0269063	0.0716719
ENSG00000130653	73.2798	73.0951	77.5824	10.142	15.6287	11.147	74.6524	12.3059	2.60494	1.97574e-11	3.57488e-10	PNPLA7	9	137459953	137550534	-	9976	protein_coding	patatin like phospholipase domain containing 7 [Source:HGNC Symbol;Acc:HGNC:24768]	-	63	75	77	11	16	12	0.416082	0.415545	0.441975	0.0578122	0.0888793	0.0634159
ENSG00000120549	2401.95	2492.05	2640.83	273.833	429.79	539.702	2511.61	414.442	2.59964	3.5671e-50	3.79496e-48	KIAA1217	10	23694746	24547848	+	10807	protein_coding	KIAA1217 [Source:HGNC Symbol;Acc:HGNC:25428]	-	2065	2557	2621	297	440	581	12.5895	13.0779	13.8875	1.4409	2.25624	2.83429
ENSG00000163661	18594.4	18550.6	18453.5	3203.94	2999.74	3022.7	18532.8	3075.46	2.59116	2.61691e-216	6.36857e-213	PTX3	3	157436789	157443628	+	1940	protein_coding	pentraxin 3 [Source:HGNC Symbol;Acc:HGNC:9692]	-	15986	19034	18315	3475	3071	3254	542.916	542.302	540.59	93.9153	87.7233	88.4279
ENSG00000142494	36.0583	13.6444	30.2269	0	5.86078	7.43135	26.6432	4.43071	2.58905	0.00048716	0.00299008	SLC47A1	17	19495385	19579034	+	5719	protein_coding	solute carrier family 47 member 1 [Source:HGNC Symbol;Acc:HGNC:25588]	-	31	14	30	0	6	8	0.357138	0.135307	0.300375	0	0.0581391	0.0737468
ENSG00000118898	960.779	1034.05	1133.51	114.328	204.15	202.504	1042.78	173.661	2.5875	2.55127e-46	2.33196e-44	PPL	16	4882507	4960741	-	7686	protein_coding	periplakin [Source:HGNC Symbol;Acc:HGNC:9273]	-	826	1061	1125	124	209	218	7.08067	7.63006	8.38137	0.845872	1.50689	1.4953
ENSG00000205238	12.7949	12.6698	14.1059	0.921996	1.95359	3.71568	13.1902	2.19709	2.58576	0.00422361	0.019339	SPDYE2	7	102551232	102562308	+	2072	protein_coding	speedy/RINGO cell cycle regulator family member E2 [Source:HGNC Symbol;Acc:HGNC:33841]	-	11	13	14	1	2	4	0.349782	0.34679	0.386902	0.0253042	0.0534906	0.101776
ENSG00000115598	33.732	31.1872	25.1891	8.29797	3.90718	2.78676	30.0361	4.9973	2.58196	2.86171e-05	0.000235281	IL1RL2	2	102186973	102240002	+	2644	protein_coding	interleukin 1 receptor like 2 [Source:HGNC Symbol;Acc:HGNC:5999]	-	29	32	25	9	4	3	0.722656	0.668962	0.541429	0.17847	0.083837	0.0598182
ENSG00000152939	126.786	129.622	126.953	29.5039	24.4199	10.2181	127.787	21.3806	2.58041	7.71328e-15	1.88183e-13	MARVELD2	5	69415065	69444330	+	5366	protein_coding	MARVEL domain containing 2 [Source:HGNC Symbol;Acc:HGNC:26401]	-	109	133	126	32	25	11	1.33835	1.36998	1.34457	0.312667	0.258182	0.108073
ENSG00000165474	15.1212	23.3904	29.2194	1.84399	5.86078	3.71568	22.577	3.80682	2.5803	0.000294606	0.00191062	GJB2	13	20187463	20193010	-	2546	protein_coding	gap junction protein beta 2 [Source:HGNC Symbol;Acc:HGNC:4284]	-	13	24	29	2	6	4	0.336419	0.521033	0.652233	0.0411865	0.130596	0.0828276
ENSG00000080493	139.581	172.504	165.241	26.7379	21.4895	31.5832	159.108	26.6036	2.57955	1.96765e-20	6.65071e-19	SLC4A4	4	71062667	71572087	+	9622	protein_coding	solute carrier family 4 member 4 [Source:HGNC Symbol;Acc:HGNC:11030]	-	120	177	164	29	22	34	0.821695	1.01677	0.975982	0.158021	0.126705	0.186289
ENSG00000253540	184.944	171.53	208.566	23.0499	43.9558	27.8676	188.347	31.6244	2.579	3.33265e-21	1.17542e-19	FAM86HP	3	130099092	130111472	-	1301	transcribed_unprocessed_pseudogene	family with sequence similarity 86 member H, pseudogene [Source:HGNC Symbol;Acc:HGNC:42359]	-	159	176	207	25	45	30	8.0522	7.47736	9.11079	1.0075	1.91678	1.21567
ENSG00000137745	20.9371	24.365	16.121	1.84399	1.95359	6.50243	20.4744	3.43334	2.57174	0.000598009	0.00358898	MMP13	11	102942995	102955734	-	2834	protein_coding	matrix metallopeptidase 13 [Source:HGNC Symbol;Acc:HGNC:7159]	-	18	25	16	2	2	7	0.418473	0.487588	0.323283	0.037001	0.0391081	0.130218
ENSG00000237945	16.2844	14.619	8.06051	1.84399	0.976796	3.71568	12.988	2.17882	2.56568	0.00546875	0.0240287	LINC00649	21	33915534	33977691	+	14336	antisense	long intergenic non-protein coding RNA 649 [Source:HGNC Symbol;Acc:HGNC:44305]	-	14	15	8	2	1	4	0.0643421	0.057833	0.031954	0.00731451	0.00386553	0.0147098
ENSG00000237352	20.9371	21.4412	30.2269	5.53198	5.86078	0.928919	24.2017	4.10722	2.5649	0.000229522	0.00153138	LINC01358	1	58933643	59240555	+	6730	lincRNA	long intergenic non-protein coding RNA 1358 [Source:HGNC Symbol;Acc:HGNC:50589]	-	18	22	30	6	6	1	0.176219	0.180684	0.255252	0.0467433	0.0494053	0.00783355
ENSG00000272630	20.9371	4.873	8.06051	0.921996	2.93039	1.85784	11.2902	1.90341	2.56452	0.0125851	0.0476928	AL731563.3	10	73098044	73101297	-	3005	lincRNA	novel transcript	-	18	5	8	1	3	2	0.39466	0.0919683	0.152443	0.0174477	0.055324	0.035088
ENSG00000178235	31.4056	29.238	28.2118	3.68799	2.93039	8.36027	29.6185	4.99288	2.56289	3.1224e-05	0.000255162	SLITRK1	13	83877205	83882393	-	5189	protein_coding	SLIT and NTRK like family member 1 [Source:HGNC Symbol;Acc:HGNC:20297]	-	27	30	28	4	3	9	0.342827	0.319558	0.308985	0.0404166	0.0320387	0.0914392
ENSG00000151418	19.7739	6.82221	7.05295	1.84399	1.95359	1.85784	11.2164	1.88514	2.5625	0.010517	0.0411157	ATP6V1G3	1	198523222	198540945	-	728	protein_coding	ATPase H+ transporting V1 subunit G3 [Source:HGNC Symbol;Acc:HGNC:18265]	-	17	7	7	2	2	2	1.53855	0.531471	0.550592	0.14404	0.152242	0.144835
ENSG00000115604	45.3637	33.1364	48.3631	5.53198	2.93039	13.0049	42.2877	7.15574	2.55527	3.2394e-06	3.14083e-05	IL18R1	2	102311529	102398775	+	4353	protein_coding	interleukin 18 receptor 1 [Source:HGNC Symbol;Acc:HGNC:5988]	-	39	34	48	6	3	14	0.590297	0.431721	0.631416	0.072268	0.0381918	0.169556
ENSG00000162692	844.462	733.875	696.227	143.831	103.54	141.196	758.188	129.523	2.54689	4.44511e-55	5.37526e-53	VCAM1	1	100719742	100739045	+	6049	protein_coding	vascular cell adhesion molecule 1 [Source:HGNC Symbol;Acc:HGNC:12663]	-	726	753	691	156	106	152	7.90766	6.88057	6.5412	1.35215	0.97109	1.32475
ENSG00000180332	38.3846	49.7046	44.3328	2.76599	10.7448	9.28919	44.1407	7.59998	2.54609	1.03466e-06	1.0801e-05	KCTD4	13	45192853	45194717	-	1865	protein_coding	potassium channel tetramerization domain containing 4 [Source:HGNC Symbol;Acc:HGNC:23227]	-	33	51	44	3	11	10	1.16582	1.51149	1.35094	0.0843385	0.326852	0.28268
ENSG00000248213	19.7739	14.619	15.1135	1.84399	1.95359	4.6446	16.5021	2.81406	2.54554	0.00161302	0.00855456	CICP16	4	118635970	118638782	-	2813	processed_pseudogene	capicua transcriptional repressor pseudogene 16 [Source:HGNC Symbol;Acc:HGNC:38550]	-	17	15	15	2	2	5	0.398175	0.294737	0.305341	0.0372772	0.0394001	0.0937074
ENSG00000155961	11.6317	16.5682	10.0756	2.76599	0.976796	2.78676	12.7585	2.17651	2.54554	0.00532629	0.0235195	RAB39B	X	155258241	155264589	-	3505	protein_coding	RAB39B, member RAS oncogene family [Source:HGNC Symbol;Acc:HGNC:16499]	-	10	17	10	3	1	3	0.187978	0.268086	0.163371	0.0448762	0.0158106	0.0451239
ENSG00000151692	227.981	269.964	193.452	44.2558	36.1415	38.0857	230.466	39.4943	2.54417	8.29592e-26	3.67912e-24	RNF144A	2	6917392	7068286	+	6473	protein_coding	ring finger protein 144A [Source:HGNC Symbol;Acc:HGNC:20457]	-	196	277	192	48	37	41	1.99501	2.3653	1.69847	0.388793	0.316762	0.333927
ENSG00000117281	18.6107	13.6444	17.1286	0	2.93039	5.57351	16.4612	2.83463	2.53813	0.00299097	0.0144233	CD160	1	145719471	145739288	+	3971	protein_coding	CD160 molecule [Source:HGNC Symbol;Acc:HGNC:17013]	-	16	14	17	0	3	6	0.26547	0.194868	0.245139	0	0.0418657	0.0796572
ENSG00000184524	38.3846	36.0602	40.3026	7.37597	5.86078	6.50243	38.2491	6.57973	2.53739	1.30808e-06	1.34391e-05	CEND1	11	787104	790123	-	1649	protein_coding	cell cycle exit and neuronal differentiation 1 [Source:HGNC Symbol;Acc:HGNC:24153]	-	33	37	40	8	6	7	1.31852	1.24021	1.389	0.254362	0.201636	0.223795
ENSG00000154175	4876.01	5494.8	5823.72	719.157	1058.85	1031.1	5398.18	936.368	2.52771	1.1223e-74	2.25258e-72	ABI3BP	3	100749156	100993515	-	10978	protein_coding	ABI family member 3 binding protein [Source:HGNC Symbol;Acc:HGNC:17265]	-	4192	5638	5780	780	1084	1110	25.159	28.3867	30.1486	3.72524	5.47196	5.33056
ENSG00000104951	61.6481	60.4253	92.6959	11.064	23.4431	3.71568	71.5897	12.7409	2.49918	1.41574e-07	1.67965e-06	IL4I1	19	49889654	49929539	-	2563	protein_coding	interleukin 4 induced 1 [Source:HGNC Symbol;Acc:HGNC:19094]	-	53	62	92	12	24	4	1.36246	1.33708	2.05543	0.24548	0.518919	0.0822782
ENSG00000254319	18.6107	10.7206	24.1815	2.76599	4.88398	1.85784	17.8376	3.16927	2.49817	0.00154358	0.00822892	AC246817.2	8	2666079	2728451	-	1674	lincRNA	uncharacterized LOC101927815 [Source:NCBI gene;Acc:101927815]	-	16	11	24	3	5	2	0.629737	0.363203	0.820954	0.0939613	0.16552	0.0629866
ENSG00000279204	58.1585	62.3745	54.4085	8.29797	11.7216	11.147	58.3138	10.3888	2.49111	5.58586e-09	7.94964e-08	AC134043.2	5	159106380	159108617	+	2238	TEC	TEC	-	50	64	54	9	12	12	1.47199	1.58064	1.38165	0.210846	0.297138	0.28268
ENSG00000267632	18.6107	36.0602	19.1437	2.76599	4.88398	5.57351	24.6049	4.40783	2.4871	0.00023003	0.00153424	AC067852.3	17	42509784	42511519	+	1736	sense_intronic	novel transcript	-	16	37	19	3	5	6	0.607247	1.17805	0.626711	0.0906055	0.159609	0.182211
ENSG00000103942	109.338	123.774	93.7035	22.1279	16.6055	19.5073	108.939	19.4136	2.48666	1.71918e-14	4.07681e-13	HOMER2	15	82836946	82986153	-	14685	protein_coding	homer scaffold protein 2 [Source:HGNC Symbol;Acc:HGNC:17513]	-	94	127	93	24	17	21	0.421744	0.478016	0.362637	0.0856881	0.0641523	0.0753909
ENSG00000144810	39956.1	39361.2	37444.1	7540.09	6083.49	7279.01	38920.5	6967.53	2.48174	1.03539e-133	5.9288e-131	COL8A1	3	99638475	99799226	+	9408	protein_coding	collagen type VIII alpha 1 chain [Source:HGNC Symbol;Acc:HGNC:2215]	-	34351	40387	37163	8178	6228	7836	240.568	237.278	226.192	45.5757	36.685	43.9107
ENSG00000225968	391.989	347.933	548.115	71.9157	83.0277	78.0292	429.345	77.6575	2.46789	2.57331e-32	1.49106e-30	ELFN1	7	1688119	1747954	+	3845	protein_coding	extracellular leucine rich repeat and fibronectin type III domain containing 1 [Source:HGNC Symbol;Acc:HGNC:33154]	-	337	357	544	78	85	84	5.77469	5.13198	8.1015	1.06361	1.22507	1.15175
ENSG00000233117	61.6481	47.7554	42.3177	8.29797	13.6751	5.57351	50.5737	9.18221	2.46484	2.52932e-07	2.86299e-06	LINC00702	10	4201141	4243912	-	6785	lincRNA	long intergenic non-protein coding RNA 702 [Source:HGNC Symbol;Acc:HGNC:44676]	-	53	49	42	9	14	6	0.514661	0.399171	0.354456	0.0695466	0.114344	0.0466203
ENSG00000128567	205.881	171.53	200.505	23.9719	47.863	33.4411	192.639	35.092	2.4601	4.97596e-20	1.65885e-18	PODXL	7	131500262	131558217	-	6874	protein_coding	podocalyxin like [Source:HGNC Symbol;Acc:HGNC:9171]	-	177	176	199	26	49	36	1.69652	1.41519	1.6577	0.198311	0.395024	0.2761
ENSG00000164330	1057.32	1112.99	1030.74	171.491	199.266	211.794	1067.02	194.184	2.45856	2.94636e-76	5.97529e-74	EBF1	5	158695916	159099761	-	6178	protein_coding	early B cell factor 1 [Source:HGNC Symbol;Acc:HGNC:3126]	COE	909	1142	1023	186	204	228	9.69418	10.2172	9.4818	1.57851	1.82987	1.94563
ENSG00000182585	18.6107	13.6444	24.1815	8.29797	1.95359	0	18.8122	3.41719	2.45353	0.0037249	0.0174495	EPGN	4	74308473	74315307	+	1814	protein_coding	epithelial mitogen [Source:HGNC Symbol;Acc:HGNC:17470]	-	16	14	24	9	2	0	0.581136	0.426583	0.757595	0.260129	0.0610984	0
ENSG00000233251	59.3217	41.9078	47.3555	10.142	11.7216	5.57351	49.5284	9.14568	2.43749	2.60749e-07	2.94633e-06	AC007743.1	2	56173534	56185770	-	3713	antisense	uncharacterized LOC100129434 [Source:NCBI gene;Acc:100129434]	-	51	43	47	11	12	6	0.904982	0.640112	0.72483	0.155328	0.179099	0.0851922
ENSG00000196616	179.128	226.107	171.286	26.7379	42.979	37.1568	192.174	35.6246	2.43512	1.56398e-20	5.33258e-19	ADH1B	4	99304964	99352760	-	10777	protein_coding	alcohol dehydrogenase 1B (class I), beta polypeptide [Source:HGNC Symbol;Acc:HGNC:250]	-	154	232	170	29	44	40	0.941494	1.18988	0.903263	0.141086	0.226252	0.195675
ENSG00000151640	172.149	122.8	170.278	23.0499	39.0718	24.1519	155.076	28.7579	2.43352	1.72299e-16	4.69817e-15	DPYSL4	10	132186900	132205776	+	3176	protein_coding	dihydropyrimidinase like 4 [Source:HGNC Symbol;Acc:HGNC:3016]	-	148	126	169	25	40	26	3.07027	2.19282	3.04698	0.412708	0.697937	0.431585
ENSG00000133083	878.194	944.388	990.435	156.739	175.823	188.571	937.673	173.711	2.43306	8.7281e-70	1.55897e-67	DCLK1	13	35768652	36131306	-	14375	protein_coding	doublecortin like kinase 1 [Source:HGNC Symbol;Acc:HGNC:2700]	-	755	969	983	170	180	203	3.46046	3.72588	3.91569	0.620047	0.693908	0.744495
ENSG00000169126	240.776	209.539	208.566	43.3338	30.2807	48.3038	219.627	40.6394	2.43012	7.75145e-24	3.09248e-22	ARMC4	10	27812164	27999048	-	4773	protein_coding	armadillo repeat containing 4 [Source:HGNC Symbol;Acc:HGNC:25583]	-	207	215	207	47	31	52	2.85742	2.48977	2.48337	0.516285	0.359921	0.574362
ENSG00000134508	383.846	374.247	391.942	59.0078	67.3989	87.3184	383.345	71.2417	2.4275	1.06216e-36	7.28143e-35	CABLES1	18	23134564	23260467	+	6654	protein_coding	Cdk5 and Abl enzyme substrate 1 [Source:HGNC Symbol;Acc:HGNC:25097]	-	330	384	389	64	69	94	3.26758	3.18978	3.34757	0.50429	0.57465	0.744764
ENSG00000255967	88.401	62.3745	57.4312	3.68799	16.6055	18.5784	69.4022	12.9573	2.42243	1.21429e-07	1.45573e-06	HADHAP2	12	8634367	8637608	+	2285	processed_pseudogene	hydroxyacyl-CoA dehydrogenase/3-ketoacyl-CoA thiolase/enoyl-CoA hydratase (trifunctional protein), alpha subunit pseudogene 2 [Source:HGNC Symbol;Acc:HGNC:38585]	-	76	64	57	4	17	20	2.1914	1.54813	1.42841	0.0917819	0.412287	0.461442
ENSG00000254245	108.175	101.359	121.915	21.2059	22.4663	18.5784	110.483	20.7502	2.41364	1.36891e-14	3.27009e-13	PCDHGA3	5	141343829	141512979	+	4876	protein_coding	protocadherin gamma subfamily A, 3 [Source:HGNC Symbol;Acc:HGNC:8701]	-	93	104	121	23	23	20	1.25665	1.17891	1.42097	0.247313	0.261397	0.216242
ENSG00000227953	13.9581	18.5174	22.1664	1.84399	0.976796	7.43135	18.214	3.41738	2.40931	0.00260363	0.0128525	LINC01341	1	246776013	246792385	+	3984	processed_transcript	long intergenic non-protein coding RNA 1341 [Source:HGNC Symbol;Acc:HGNC:49457]	-	12	19	22	2	1	8	0.198453	0.263601	0.316203	0.0263205	0.0139097	0.105863
ENSG00000179397	20.9371	24.365	24.1815	4.60998	0.976796	7.43135	23.1612	4.33938	2.40803	0.000522755	0.0031816	CATSPERE	1	244454377	244641177	+	4333	protein_coding	catsper channel auxiliary subunit epsilon [Source:HGNC Symbol;Acc:HGNC:28491]	-	18	25	24	5	1	8	0.273702	0.318907	0.317165	0.0605013	0.0127893	0.0973363
ENSG00000254428	22.1002	15.5936	22.1664	2.76599	2.93039	5.57351	19.9534	3.75663	2.40469	0.000817084	0.00470924	AP003392.1	11	119003742	119004893	-	523	antisense	novel transcript, antisense to CCDC84	-	19	16	22	3	3	6	2.39357	1.69095	2.40871	0.300748	0.317875	0.604816
ENSG00000101311	84.9115	80.8919	58.4387	11.986	15.6287	14.8627	74.7474	14.1591	2.40037	4.32596e-10	6.97203e-09	FERMT1	20	6074845	6123544	-	5359	protein_coding	fermitin family member 1 [Source:HGNC Symbol;Acc:HGNC:15889]	-	73	83	58	13	16	16	0.897499	0.856066	0.619737	0.127187	0.165452	0.157402
ENSG00000103449	203.555	207.59	253.906	40.5678	40.0486	45.517	221.684	42.0445	2.39878	1.11922e-24	4.7063e-23	SALL1	16	51135975	51151367	-	5660	protein_coding	spalt like transcription factor 1 [Source:HGNC Symbol;Acc:HGNC:10524]	zf-C2H2	175	213	252	44	41	49	2.03712	2.08006	2.54945	0.407586	0.401425	0.456408
ENSG00000107518	72.1166	83.8157	96.7261	12.9079	14.6519	20.4362	84.2195	15.9987	2.39726	4.46537e-11	7.82504e-10	ATRNL1	10	115093365	115948992	+	9950	protein_coding	attractin like 1 [Source:HGNC Symbol;Acc:HGNC:29063]	-	62	86	96	14	15	22	0.410548	0.477736	0.552473	0.0737714	0.0835421	0.116566
ENSG00000113389	2399.62	2625.58	2662.99	559.652	371.183	535.986	2562.73	488.94	2.38929	2.79757e-64	4.18969e-62	3,00¬†NPR	5	32689070	32791724	+	9866	protein_coding	natriuretic peptide receptor 3 [Source:HGNC Symbol;Acc:HGNC:7945]	-	2063	2694	2643	607	380	577	13.7769	15.0928	15.3398	3.22575	2.13442	3.08325
ENSG00000111319	15.1212	22.4158	12.0908	3.68799	5.86078	0	16.5426	3.18292	2.38885	0.00490425	0.0219546	SCNN1A	12	6346843	6377730	-	5876	protein_coding	sodium channel epithelial 1 alpha subunit [Source:HGNC Symbol;Acc:HGNC:10599]	-	13	23	12	4	6	0	0.145766	0.216351	0.11694	0.0356912	0.0565857	0
ENSG00000250133	67.4639	57.5015	82.6203	12.9079	16.6055	10.2181	69.1952	13.2439	2.3883	2.31235e-09	3.46301e-08	HOXC-AS2	12	53993810	53996785	-	2216	processed_transcript	HOXC cluster antisense RNA 2 [Source:HGNC Symbol;Acc:HGNC:43750]	-	58	59	82	14	17	11	1.72446	1.47162	2.11888	0.331239	0.425125	0.261696
ENSG00000093072	162.844	168.606	139.044	29.5039	26.3735	34.37	156.831	30.0825	2.38055	9.48318e-19	2.95405e-17	ADA2	22	17178790	17258235	-	8704	protein_coding	adenosine deaminase 2 [Source:HGNC Symbol;Acc:HGNC:1839]	-	140	173	138	32	27	37	1.05975	1.0986	0.907869	0.192759	0.171902	0.224107
ENSG00000130783	10.4685	15.5936	8.06051	1.84399	0.976796	3.71568	11.3742	2.17882	2.37963	0.0124907	0.0474038	CCDC62	12	122774327	122827528	+	4479	protein_coding	coiled-coil domain containing 62 [Source:HGNC Symbol;Acc:HGNC:30723]	-	9	16	8	2	1	4	0.13239	0.197448	0.102276	0.0234117	0.0123725	0.0470817
ENSG00000159713	19.7739	19.492	30.2269	2.76599	10.7448	0	23.1643	4.50358	2.37796	0.00232234	0.0117043	TPPP3	16	67389809	67393535	-	2618	protein_coding	tubulin polymerization promoting protein family member 3 [Source:HGNC Symbol;Acc:HGNC:24162]	-	17	20	30	3	11	0	0.427833	0.422253	0.656168	0.0600807	0.232841	0
ENSG00000272654	17.4476	9.74601	17.1286	0	4.88398	3.71568	14.7741	2.86655	2.37259	0.00730916	0.0304911	AL358472.2	1	153977743	153979160	+	1418	lincRNA	novel transcript	-	15	10	17	0	5	4	0.696963	0.389795	0.686493	0	0.195403	0.148716
ENSG00000185271	24.4266	25.3396	23.174	7.37597	4.88398	1.85784	24.3134	4.70593	2.36868	0.000327437	0.00209493	KLHL33	14	20425852	20436158	-	5501	protein_coding	kelch like family member 33 [Source:HGNC Symbol;Acc:HGNC:31952]	-	21	26	23	8	5	2	0.25152	0.261243	0.239414	0.0762485	0.0503692	0.0191673
ENSG00000198576	17.4476	15.5936	20.1513	4.60998	1.95359	3.71568	17.7308	3.42642	2.36516	0.00163718	0.00866855	ARC	8	142611044	142614472	-	2991	protein_coding	activity regulated cytoskeleton associated protein [Source:HGNC Symbol;Acc:HGNC:648]	-	15	16	20	5	2	4	0.330423	0.295676	0.382892	0.0876469	0.0370553	0.0705045
ENSG00000204103	275.671	256.32	287.156	43.3338	63.4917	52.9484	273.049	53.258	2.3602	5.23835e-28	2.60167e-26	MAFB	20	40685848	40689240	-	3393	protein_coding	MAF bZIP transcription factor B [Source:HGNC Symbol;Acc:HGNC:6408]	TF_bZIP	237	263	285	47	65	57	4.60214	4.28435	4.80977	0.726268	1.06161	0.885655
ENSG00000055813	164.007	94.5363	114.862	17.5179	26.3735	28.7965	124.469	24.2293	2.35874	7.47157e-13	1.56581e-11	CCDC85A	2	56184123	56386173	+	3982	protein_coding	coiled-coil domain containing 85A [Source:HGNC Symbol;Acc:HGNC:29400]	-	141	97	114	19	27	31	2.33299	1.34643	1.63933	0.25017	0.37575	0.410425
ENSG00000125657	197.739	137.419	153.15	27.6599	35.1647	32.5122	162.769	31.7789	2.3554	9.24127e-18	2.74684e-16	TNFSF9	19	6530999	6535928	+	1665	protein_coding	TNF superfamily member 9 [Source:HGNC Symbol;Acc:HGNC:11939]	-	170	141	152	30	36	35	6.72713	4.68077	5.22748	0.944692	1.19819	1.10822
ENSG00000005513	12.7949	10.7206	24.1815	3.68799	0	5.57351	15.899	3.08717	2.35463	0.0068142	0.0287591	SOX8	16	981808	986979	+	4432	protein_coding	SRY-box 8 [Source:HGNC Symbol;Acc:HGNC:11203]	HMG	11	11	24	4	0	6	0.163526	0.137185	0.310081	0.0473199	0	0.0713715
ENSG00000272674	119.807	128.647	108.817	18.4399	31.2575	20.4362	119.09	23.3779	2.35319	3.67522e-14	8.47784e-13	PCDHB16	5	141181399	141186399	+	5001	protein_coding	protocadherin beta 16 [Source:HGNC Symbol;Acc:HGNC:14546]	-	103	132	108	20	32	22	1.35699	1.45891	1.2366	0.20968	0.354593	0.231921
ENSG00000139971	672.313	666.627	658.947	133.689	115.262	142.125	665.962	130.359	2.35176	3.62695e-56	4.58526e-54	ARMH4	14	57999735	58298139	-	7565	protein_coding	armadillo-like helical domain containing 4 [Source:HGNC Symbol;Acc:HGNC:19846]	-	578	684	654	145	118	153	5.03401	4.99758	4.9503	1.00494	0.864391	1.06624
ENSG00000188732	11.6317	15.5936	20.1513	0.921996	0.976796	7.43135	15.7922	3.11005	2.34066	0.007029	0.0295185	FAM221A	7	23680130	23703249	+	7458	protein_coding	family with sequence similarity 221 member A [Source:HGNC Symbol;Acc:HGNC:27977]	-	10	16	20	1	1	8	0.0883431	0.11858	0.153557	0.00703009	0.00743044	0.0565511
ENSG00000103184	10.4685	20.4666	21.1588	3.68799	3.90718	2.78676	17.3647	3.46064	2.33439	0.00225294	0.0114077	SEC14L5	16	4958317	5019158	+	6477	protein_coding	SEC14 like lipid binding 5 [Source:HGNC Symbol;Acc:HGNC:29032]	-	9	21	21	4	4	3	0.0915511	0.179208	0.185656	0.0323794	0.0342234	0.0244186
ENSG00000241684	40.711	40.9332	41.3101	5.53198	7.81437	11.147	40.9848	8.16446	2.32781	3.11078e-06	3.02064e-05	ADAMTS9-AS2	3	64684909	65053439	+	8246	antisense	ADAMTS9 antisense RNA 2 [Source:HGNC Symbol;Acc:HGNC:42435]	-	35	42	41	6	8	12	0.279653	0.281526	0.284711	0.0381497	0.053763	0.0767205
ENSG00000102385	88.401	91.6125	136.021	23.0499	24.4199	15.7916	105.345	21.0871	2.32365	7.99599e-12	1.5114e-10	DRP2	X	101219769	101264497	+	8187	protein_coding	dystrophin related protein 2 [Source:HGNC Symbol;Acc:HGNC:3032]	-	76	94	135	25	25	17	0.611623	0.634623	0.944218	0.160103	0.16922	0.109471
ENSG00000188581	11.6317	13.6444	12.0908	5.53198	0.976796	0.928919	12.4556	2.47923	2.32055	0.0123263	0.0468926	KRTAP1-1	17	41040559	41041461	-	903	protein_coding	keratin associated protein 1-1 [Source:HGNC Symbol;Acc:HGNC:16772]	-	10	14	12	6	1	1	0.729638	0.856945	0.760951	0.348375	0.061369	0.0583829
ENSG00000213250	51.1795	5.84761	9.06808	5.53198	2.93039	4.6446	22.0317	4.36899	2.31922	0.00598862	0.0259035	RBMS2P1	12	94423744	94424969	-	1226	processed_pseudogene	RNA binding motif single stranded interacting protein 2 pseudogene 1 [Source:HGNC Symbol;Acc:HGNC:30994]	-	44	6	9	6	3	5	2.3646	0.270504	0.420354	0.256593	0.135603	0.215007
ENSG00000100336	52.3427	70.1713	55.416	8.29797	13.6751	13.9338	59.31	11.969	2.31322	4.50203e-08	5.75132e-07	APOL4	22	36189124	36204840	-	4377	protein_coding	apolipoprotein L4 [Source:HGNC Symbol;Acc:HGNC:14867]	-	45	72	55	9	14	15	0.677378	0.909219	0.719531	0.107808	0.177251	0.180671
ENSG00000102760	398.968	394.713	448.366	76.5257	101.587	74.3135	414.016	84.142	2.30109	1.44275e-35	9.4258e-34	RGCC	13	41457559	41470882	+	1032	protein_coding	regulator of cell cycle [Source:HGNC Symbol;Acc:HGNC:20369]	-	343	405	445	83	104	80	21.8982	21.6914	24.6913	4.21679	5.58458	4.0868
ENSG00000158089	355.93	328.441	346.602	61.7738	74.2365	73.3846	343.658	69.7983	2.30008	2.43352e-34	1.51853e-32	GALNT14	2	30910467	31155202	-	4567	protein_coding	polypeptide N-acetylgalactosaminyltransferase 14 [Source:HGNC Symbol;Acc:HGNC:22946]	-	306	337	344	67	76	79	4.41454	4.0786	4.31311	0.769178	0.922188	0.911947
ENSG00000173641	8080.55	7598.96	8628.78	1425.41	1907.68	1605.17	8102.76	1646.09	2.29961	1.94582e-87	5.11935e-85	HSPB7	1	16014028	16019594	-	3910	protein_coding	heat shock protein family B (small) member 7 [Source:HGNC Symbol;Acc:HGNC:5249]	-	6947	7797	8564	1546	1953	1728	117.062	110.221	125.419	20.7308	27.6798	23.2992
ENSG00000257642	45.3637	68.2221	52.3933	16.5959	10.7448	6.50243	55.3264	11.281	2.2954	4.28007e-07	4.67876e-06	KCCAT198	12	105304867	105327017	-	549	antisense	renal clear cell carcinoma-associated transcript 198 [Source:NCBI gene;Acc:105369954]	-	39	70	52	18	11	7	4.68045	7.04755	5.42368	1.71903	1.11034	0.672201
ENSG00000240563	17.4476	13.6444	24.1815	7.37597	2.93039	0.928919	18.4245	3.74509	2.29442	0.0032951	0.0156431	L1TD1	1	62194831	62212328	+	3849	protein_coding	LINE1 type transposase domain containing 1 [Source:HGNC Symbol;Acc:HGNC:25595]	-	15	14	24	8	3	1	0.256766	0.201045	0.357048	0.108975	0.0431927	0.013697
ENSG00000271811	34.8951	49.7046	39.295	6.45397	7.81437	11.147	41.2983	8.47179	2.28745	4.46198e-06	4.23551e-05	Z97200.1	1	170667381	170669425	+	2045	lincRNA	novel transcript	-	30	51	39	7	8	12	0.966547	1.37845	1.09203	0.179468	0.216787	0.309358
ENSG00000184347	22760.9	20334.1	26604.7	2810.24	5830.5	5689.63	23233.2	4776.79	2.28209	7.10807e-13	1.49285e-11	SLIT3	5	168661733	169301129	-	14260	protein_coding	slit guidance ligand 3 [Source:HGNC Symbol;Acc:HGNC:11087]	-	19568	20864	26405	3048	5969	6125	90.4111	80.8706	106.03	11.2067	23.1963	22.6444
ENSG00000263503	18.6107	10.7206	21.1588	4.60998	5.86078	0	16.8301	3.49025	2.27442	0.0065231	0.027741	MAPK8IP1P2	17	45600869	45602340	-	1472	processed_pseudogene	mitogen-activated protein kinase 8 interacting protein 1 pseudogene 2 [Source:HGNC Symbol;Acc:HGNC:52402]	-	16	11	21	5	6	0	0.716155	0.413045	0.816911	0.178092	0.225881	0
ENSG00000233967	30.2424	32.1618	19.1437	5.53198	2.93039	8.36027	27.1827	5.60755	2.27075	0.000267958	0.00175712	AL359715.1	6	80443344	80465927	+	935	lincRNA	novel transcript	-	26	33	19	6	3	9	1.83213	1.95081	1.1636	0.336452	0.177806	0.507463
ENSG00000266524	12.7949	15.5936	12.0908	6.45397	0.976796	0.928919	13.4931	2.78656	2.26712	0.0119228	0.0456579	GDF10	10	47300386	47313547	+	2458	protein_coding	growth differentiation factor 10 [Source:HGNC Symbol;Acc:HGNC:4215]	-	11	16	12	7	1	1	0.294853	0.359791	0.279552	0.149314	0.0225453	0.0214482
ENSG00000165887	36.0583	34.111	20.1513	3.68799	2.93039	12.0759	30.1069	6.23144	2.26567	0.000323482	0.00207235	ANKRD2	10	97572499	97583884	+	1451	protein_coding	ankyrin repeat domain 2 [Source:HGNC Symbol;Acc:HGNC:495]	-	31	35	20	4	3	13	1.40763	1.33326	0.78927	0.144536	0.114575	0.472334
ENSG00000140022	29.0793	44.8316	30.2269	6.45397	8.79117	6.50243	34.7126	7.24919	2.26534	2.71188e-05	0.000224289	STON2	14	81260656	81436465	-	7812	protein_coding	stonin 2 [Source:HGNC Symbol;Acc:HGNC:30652]	-	25	46	30	7	9	7	0.21085	0.325468	0.219898	0.0469806	0.0638436	0.0472399
ENSG00000134443	93.0537	124.749	129.976	23.9719	27.3503	21.3651	115.926	24.2291	2.26238	2.55414e-13	5.53132e-12	GRP	18	59220168	59230774	+	851	protein_coding	gastrin releasing peptide [Source:HGNC Symbol;Acc:HGNC:4605]	-	80	128	129	26	28	23	6.19377	8.31368	8.68007	1.60187	1.82333	1.42486
ENSG00000179044	13.9581	17.5428	18.1362	2.76599	3.90718	3.71568	16.5457	3.46295	2.26085	0.00279982	0.0136376	EXOC3L1	16	67184366	67190204	-	3077	protein_coding	exocyst complex component 3 like 1 [Source:HGNC Symbol;Acc:HGNC:27540]	-	12	18	18	3	4	4	0.25695	0.323339	0.334972	0.0511184	0.0720393	0.068534
ENSG00000006016	603.686	504.843	658.947	80.2137	154.334	134.693	589.159	123.08	2.26052	2.25884e-28	1.12763e-26	CRLF1	19	18572220	18607741	-	3018	protein_coding	cytokine receptor like factor 1 [Source:HGNC Symbol;Acc:HGNC:2364]	-	519	518	654	87	158	145	11.3303	9.48688	12.4086	1.51141	2.90118	2.53292
ENSG00000223519	13.9581	19.492	16.121	1.84399	3.90718	4.6446	16.5237	3.46526	2.25867	0.00324772	0.0154596	KIF28P	1	246771837	246839611	-	3525	transcribed_unitary_pseudogene	kinesin family member 28, pseudogene [Source:HGNC Symbol;Acc:HGNC:49205]	-	12	20	16	2	4	5	0.224294	0.313605	0.259911	0.0297477	0.0628837	0.0747798
ENSG00000178031	10342.9	10030.6	11223.3	1935.27	2395.1	2279.57	10532.3	2203.31	2.25721	1.45324e-102	4.96371e-100	ADAMTSL1	9	17906563	18910950	+	13652	protein_coding	ADAMTS like 1 [Source:HGNC Symbol;Acc:HGNC:14632]	-	8892	10292	11139	2099	2452	2454	42.9139	41.6693	46.7211	8.06119	9.95316	9.47658
ENSG00000104435	80.2588	74.0697	64.4841	31.3479	5.86078	8.36027	72.9375	15.1896	2.25672	2.20435e-06	2.19185e-05	STMN2	8	79610814	79666175	+	2362	protein_coding	stathmin 2 [Source:HGNC Symbol;Acc:HGNC:10577]	-	69	76	64	34	6	9	1.9247	1.77847	1.55154	0.754714	0.140769	0.20088
ENSG00000230295	12.7949	16.5682	16.121	0	6.83757	2.78676	15.1614	3.20811	2.25657	0.00952299	0.037938	GTF2IP23	7	66880708	66882981	+	351	unprocessed_pseudogene	general transcription factor IIi pseudogene 23 [Source:HGNC Symbol;Acc:HGNC:51735]	-	11	17	16	0	7	3	2.06481	2.67704	2.61021	0	1.10517	0.450596
ENSG00000184139	66.3007	75.0443	77.5824	18.4399	6.83757	20.4362	72.9758	15.2379	2.25463	2.01669e-08	2.69293e-07	RPL7AP28	4	131857343	131857913	-	571	processed_pseudogene	ribosomal protein L7a pseudogene 28 [Source:HGNC Symbol;Acc:HGNC:35656]	-	57	77	77	20	7	22	6.57709	7.45362	7.72179	1.83644	0.679358	2.03123
ENSG00000171873	94.2168	76.9935	86.6505	9.21996	28.3271	16.7205	85.9536	18.0892	2.25368	3.97436e-09	5.7787e-08	ADRA1D	20	4220631	4249074	-	2790	protein_coding	adrenoceptor alpha 1D [Source:HGNC Symbol;Acc:HGNC:280]	-	81	79	86	10	29	18	1.91283	1.56508	1.76505	0.187923	0.576011	0.340128
ENSG00000154133	12.7949	16.5682	15.1135	4.60998	0.976796	3.71568	14.8255	3.10082	2.25036	0.00596796	0.0258488	ROBO4	11	124883691	124898500	-	7033	protein_coding	roundabout guidance receptor 4 [Source:HGNC Symbol;Acc:HGNC:17985]	-	11	17	15	5	1	4	0.10305	0.133604	0.122128	0.0372746	0.00787946	0.0299842
ENSG00000280202	8.1422	15.5936	25.1891	2.76599	1.95359	5.57351	16.3083	3.43103	2.25027	0.00569668	0.0248529	AC005831.1	12	3610307	3612003	-	1697	TEC	TEC	-	7	16	25	3	2	6	0.271776	0.521136	0.84357	0.0926878	0.0653108	0.186399
ENSG00000110900	317.546	212.463	321.413	42.4118	84.0045	52.9484	283.807	59.7882	2.24908	2.62768e-18	8.08188e-17	TSPAN11	12	30926428	30996599	+	7113	protein_coding	tetraspanin 11 [Source:HGNC Symbol;Acc:HGNC:30795]	-	273	218	319	46	86	57	2.52874	1.69401	2.56804	0.339069	0.670012	0.42247
ENSG00000116711	346.625	368.399	353.655	82.0577	81.0741	62.2376	356.226	75.1231	2.24647	6.67442e-33	3.94967e-31	PLA2G4A	1	186828953	186988981	+	2875	protein_coding	phospholipase A2 group IVA [Source:HGNC Symbol;Acc:HGNC:9035]	-	298	378	351	89	83	67	6.82926	7.26719	6.99089	1.62306	1.59984	1.2286
ENSG00000102383	60.4849	62.3745	50.3782	16.5959	6.83757	13.0049	57.7459	12.1461	2.24326	2.04146e-07	2.35877e-06	ZDHHC15	X	75368427	75523502	-	6820	protein_coding	zinc finger DHHC-type containing 15 [Source:HGNC Symbol;Acc:HGNC:20342]	-	52	64	50	18	7	14	0.502359	0.518691	0.419806	0.138379	0.0568788	0.108222
ENSG00000129009	1797.1	1644.15	1959.71	279.365	448.349	416.156	1800.32	381.29	2.23996	5.30037e-47	4.98516e-45	ISLR	15	74173671	74176872	+	2671	protein_coding	immunoglobulin superfamily containing leucine rich repeat [Source:HGNC Symbol;Acc:HGNC:6133]	-	1545	1687	1945	303	459	448	38.1109	34.9103	41.6974	5.94774	9.52304	8.84255
ENSG00000155875	80.2588	89.6633	96.7261	23.9719	19.5359	13.0049	88.8827	18.8376	2.23945	1.28661e-10	2.15197e-09	SAXO1	9	18858906	19049358	-	9081	protein_coding	stabilizer of axonemal microtubules 1 [Source:HGNC Symbol;Acc:HGNC:28566]	-	69	92	96	26	20	14	0.500622	0.559973	0.605342	0.150115	0.122049	0.081277
ENSG00000231160	34.8951	38.984	37.2799	9.21996	8.79117	5.57351	37.053	7.86155	2.23881	1.25768e-05	0.000110845	KLF3-AS1	4	38612701	38664883	-	4830	processed_transcript	KLF3 antisense RNA 1 [Source:HGNC Symbol;Acc:HGNC:25796]	-	30	40	37	10	9	6	0.409232	0.457747	0.43865	0.108552	0.10326	0.0654904
ENSG00000178184	141.907	107.206	132.998	22.1279	24.4199	34.37	127.37	26.9726	2.23704	8.34637e-14	1.87423e-12	PARD6G	18	80157232	80247546	-	4224	protein_coding	par-6 family cell polarity regulator gamma [Source:HGNC Symbol;Acc:HGNC:16076]	-	122	110	132	24	25	37	1.90297	1.4394	1.78942	0.2979	0.327984	0.461797
ENSG00000204767	308.24	368.399	410.079	93.1216	68.3757	69.6689	362.239	77.0554	2.23299	1.55028e-28	7.81926e-27	INSYN2B	5	169864264	169980740	-	2999	protein_coding	inhibitory synaptic factor family member 2B [Source:HGNC Symbol;Acc:HGNC:37271]	-	265	378	407	101	70	75	5.82189	6.96672	7.77107	1.76575	1.29348	1.31843
ENSG00000166924	40.711	27.2888	41.3101	12.9079	2.93039	7.43135	36.4366	7.75656	2.22222	7.17171e-05	0.000539722	NYAP1	7	100483927	100494799	+	3586	protein_coding	neuronal tyrosine phosphorylated phosphoinositide-3-kinase adaptor 1 [Source:HGNC Symbol;Acc:HGNC:22009]	-	35	28	41	14	3	8	0.643062	0.431579	0.654691	0.204692	0.0463605	0.117612
ENSG00000168743	326.851	306.999	273.05	62.6957	60.5614	71.5268	302.3	64.928	2.21761	9.48582e-29	4.83454e-27	NPNT	4	105894775	106004027	+	6117	protein_coding	nephronectin [Source:HGNC Symbol;Acc:HGNC:27405]	-	281	315	271	68	62	77	3.02665	2.84633	2.53684	0.582846	0.561682	0.66363
ENSG00000105855	362.909	374.247	379.852	70.0717	82.0509	88.2473	372.336	80.1233	2.21702	1.852e-34	1.15938e-32	ITGB8	7	20330702	20415754	+	15156	protein_coding	integrin subunit beta 8 [Source:HGNC Symbol;Acc:HGNC:6163]	-	312	384	377	76	84	95	1.35633	1.40042	1.42436	0.262913	0.307137	0.330455
ENSG00000092607	1780.81	1726.02	1613.11	356.813	373.136	376.212	1706.65	368.72	2.21045	5.97968e-88	1.59477e-85	TBX15	1	118883046	118989556	-	4349	protein_coding	T-box 15 [Source:HGNC Symbol;Acc:HGNC:11594]	T-box	1531	1771	1601	387	382	405	23.1943	22.5083	21.0797	4.66557	4.86756	4.90952
ENSG00000278917	15.1212	14.619	18.1362	3.68799	3.90718	2.78676	15.9588	3.46064	2.20724	0.00380123	0.0177303	AC006213.6	19	43891233	43895411	+	4179	TEC	TEC	-	13	15	18	4	4	3	0.204958	0.198395	0.24664	0.0501846	0.0530426	0.0378462
ENSG00000248265	46.5268	45.8062	47.3555	8.29797	14.6519	7.43135	46.5629	10.1271	2.20652	2.09306e-06	2.08545e-05	FLJ12825	12	54058254	54122234	+	3942	lincRNA	uncharacterized LOC440101 [Source:NCBI gene;Acc:440101]	-	40	47	47	9	15	8	0.668557	0.659013	0.682723	0.119704	0.210868	0.106991
ENSG00000079215	495.511	562.345	519.903	106.03	127.96	108.684	525.92	114.224	2.20482	2.47385e-42	2.0671e-40	SLC1A3	5	36606355	36688334	+	6265	protein_coding	solute carrier family 1 member 3 [Source:HGNC Symbol;Acc:HGNC:10941]	-	426	577	516	115	131	117	4.48006	5.09058	4.71619	0.96241	1.15874	0.984551
ENSG00000203722	65.1376	76.9935	83.6278	14.7519	18.5591	15.7916	75.253	16.3676	2.20451	1.52782e-09	2.33662e-08	RAET1G	6	149916878	149923121	-	1486	protein_coding	retinoic acid early transcript 1G [Source:HGNC Symbol;Acc:HGNC:16795]	-	56	79	83	16	19	17	2.48293	2.93847	3.19832	0.564527	0.708552	0.60312
ENSG00000113083	59251.9	60405.8	57731.4	12598.2	11973.6	13933.8	59129.7	12835.2	2.20376	4.36601e-133	2.42863e-130	LOX	5	122063195	122078360	-	5547	protein_coding	lysyl oxidase [Source:HGNC Symbol;Acc:HGNC:6664]	-	50940	61980	57298	13664	12258	15000	605.056	617.598	591.486	129.153	122.461	142.563
ENSG00000254192	32.5688	37.0348	34.2572	10.142	6.83757	5.57351	34.6203	7.51768	2.20256	3.16309e-05	0.000257882	AC011365.2	5	168654513	168667761	+	810	antisense	novel transcript	-	28	38	34	11	7	6	2.27755	2.59305	2.40357	0.712018	0.478906	0.390517
ENSG00000260807	9.30537	28.2634	22.1664	6.45397	1.95359	4.6446	19.9117	4.35072	2.19481	0.00313362	0.0150082	AC009041.2	16	975761	981596	-	3905	lincRNA	lipase maturation factor 1 [Source:NCBI gene;Acc:64788]	-	8	29	22	7	2	5	0.134978	0.410478	0.3226	0.0939854	0.0283822	0.0675029
ENSG00000121904	430.373	507.767	583.38	87.5896	127.96	117.973	507.173	111.174	2.19199	8.96303e-32	5.07271e-30	CSMD2	1	33513999	34165842	-	18157	protein_coding	CUB and Sushi multiple domains 2 [Source:HGNC Symbol;Acc:HGNC:19290]	-	370	521	579	95	131	127	1.34262	1.58601	1.82599	0.274323	0.39982	0.368751
ENSG00000157404	1458.62	1525.25	1355.17	327.309	278.387	343.7	1446.35	316.465	2.19158	3.97446e-69	7.03444e-67	KIT	4	54657918	54740715	+	5563	protein_coding	KIT proto-oncogene receptor tyrosine kinase [Source:HGNC Symbol;Acc:HGNC:6342]	-	1254	1565	1345	355	285	370	14.8519	15.5496	13.8445	3.34582	2.83905	3.50644
ENSG00000215769	24.4266	31.1872	34.2572	0.921996	5.86078	13.0049	29.957	6.59588	2.18533	0.000747739	0.00437038	ARHGAP27P1-BPTFP1-KPNA2P3	17	64749663	64781707	-	3038	processed_transcript	ARHGAP27P1-BPTFP1-KPNA2P3 readthrough, transcribed pseudogene [Source:HGNC Symbol;Acc:HGNC:52873]	-	21	32	34	1	6	14	0.455435	0.582204	0.640847	0.0172582	0.109446	0.242948
ENSG00000246082	20.9371	11.6952	14.1059	1.84399	0.976796	7.43135	15.5794	3.41738	2.17698	0.00951995	0.037938	NUDT16P1	3	131361898	131365122	+	2312	transcribed_unitary_pseudogene	nudix hydrolase 16 pseudogene 1 [Source:HGNC Symbol;Acc:HGNC:27189]	-	18	12	14	2	1	8	0.512955	0.286884	0.34674	0.045355	0.023969	0.182421
ENSG00000152284	445.494	434.672	560.206	66.3837	133.821	119.831	480.124	106.678	2.17216	2.69258e-23	1.04844e-21	TCF7L1	2	85133410	85310388	+	4414	protein_coding	transcription factor 7 like 1 [Source:HGNC Symbol;Acc:HGNC:11640]	HMG	383	446	556	72	137	129	5.71691	5.5849	7.21283	0.855231	1.71999	1.54075
ENSG00000265485	15.1212	29.238	19.1437	4.60998	5.86078	3.71568	21.1677	4.72881	2.17017	0.00139804	0.00752931	LINC01915	18	24628182	24708542	+	6350	lincRNA	long intergenic non-protein coding RNA 1915 [Source:HGNC Symbol;Acc:HGNC:52734]	-	13	30	19	5	6	4	0.134885	0.261132	0.171334	0.0412838	0.0523618	0.0332093
ENSG00000169594	304.751	298.228	237.785	60.8518	59.5846	66.8822	280.255	62.4395	2.16504	3.08832e-25	1.33318e-23	BNC1	15	83255903	83284714	-	4795	protein_coding	basonuclin 1 [Source:HGNC Symbol;Acc:HGNC:1081]	Others	262	306	236	66	61	72	3.60004	3.52733	2.8183	0.72167	0.704982	0.791621
ENSG00000240038	38.3846	30.2126	41.3101	8.29797	10.7448	5.57351	36.6358	8.20541	2.16107	2.99285e-05	0.000245235	AMY2B	1	103553815	103579534	+	7491	protein_coding	amylase, alpha 2B (pancreatic) [Source:HGNC Symbol;Acc:HGNC:478]	-	33	31	41	9	11	6	0.290248	0.228736	0.313406	0.0629921	0.0813748	0.0422265
ENSG00000253661	31.4056	36.0602	38.2874	6.45397	12.6983	4.6446	35.2511	7.93231	2.16047	6.02767e-05	0.000461836	ZFHX4-AS1	8	76491200	76683278	-	2251	antisense	ZFHX4 antisense RNA 1 [Source:HGNC Symbol;Acc:HGNC:44165]	-	27	37	38	7	13	5	0.790284	0.908529	0.966654	0.163044	0.32004	0.117103
ENSG00000260855	25.5898	25.3396	36.2723	4.60998	1.95359	13.0049	29.0672	6.52281	2.1502	0.000722273	0.00423935	AL591848.4	1	246772301	246775772	+	3472	lincRNA	novel transcript	-	22	26	36	5	2	14	0.417482	0.41391	0.593726	0.0755046	0.0319218	0.21258
ENSG00000107611	160.518	181.276	229.725	49.7878	42.979	36.2278	190.506	42.9982	2.14875	2.35417e-17	6.8002e-16	CUBN	10	16823966	17129817	-	13270	protein_coding	cubilin [Source:HGNC Symbol;Acc:HGNC:2548]	-	138	186	228	54	44	39	0.685178	0.774738	0.983846	0.213357	0.183746	0.154941
ENSG00000273486	17.4476	13.6444	19.1437	1.84399	4.88398	4.6446	16.7452	3.79086	2.14638	0.00437274	0.0199164	AC096992.2	3	136837338	136839021	-	1684	antisense	novel transcript, antisense to SLC35G2	-	15	14	19	2	5	5	0.586873	0.459514	0.646063	0.0622689	0.164538	0.156531
ENSG00000272841	482.716	437.596	404.033	112.484	95.726	91.0341	441.448	99.7479	2.14448	6.80125e-35	4.37008e-33	AL139393.2	6	160990318	160992342	-	2025	antisense	novel transcript, antisense to MAP3K4	-	415	449	401	122	98	98	13.5026	12.2556	11.3392	3.15877	2.68187	2.55138
ENSG00000148344	623.46	690.017	685.144	173.335	141.635	137.48	666.207	150.817	2.14307	1.98268e-45	1.78707e-43	PTGES	9	129738331	129753047	-	1896	protein_coding	prostaglandin E synthase [Source:HGNC Symbol;Acc:HGNC:9599]	-	536	708	680	188	145	148	18.6261	20.6399	20.5368	5.1988	4.23806	4.11526
ENSG00000135525	687.434	745.57	750.635	166.881	150.427	177.424	727.88	164.91	2.14177	2.25183e-51	2.46297e-49	MAP7	6	136342281	136550819	-	5447	protein_coding	microtubule associated protein 7 [Source:HGNC Symbol;Acc:HGNC:6869]	-	591	765	745	181	154	191	7.14867	7.76277	7.83181	1.74223	1.56675	1.84863
ENSG00000101955	4195.56	4235.62	4749.66	731.143	1123.32	1143.5	4393.61	999.319	2.13667	6.17322e-48	6.00932e-46	SRPX	X	38149336	38220924	-	1987	protein_coding	sushi repeat containing protein X-linked [Source:HGNC Symbol;Acc:HGNC:11309]	-	3607	4346	4714	793	1150	1231	119.603	120.894	135.848	20.9247	32.0728	32.6613
ENSG00000174564	164.007	146.19	113.855	36.8799	25.3967	34.37	141.351	32.2155	2.1294	8.3971e-14	1.88345e-12	IL20RB	3	136946230	137011085	+	2473	protein_coding	interleukin 20 receptor subunit beta [Source:HGNC Symbol;Acc:HGNC:6004]	-	141	150	113	40	26	37	3.75656	3.35259	2.61648	0.848045	0.582621	0.788771
ENSG00000143028	454.8	393.739	448.366	94.9656	84.9813	116.115	432.302	98.6873	2.12931	8.73045e-33	5.1507e-31	SYPL2	1	109466628	109482137	+	3963	protein_coding	synaptophysin like 2 [Source:HGNC Symbol;Acc:HGNC:27638]	-	391	404	445	103	87	125	6.50051	5.63469	6.42982	1.36269	1.21656	1.66287
ENSG00000095587	15.1212	14.619	11.0832	4.60998	2.93039	1.85784	13.6078	3.13274	2.11595	0.0102412	0.0402314	TLL2	10	96364606	96513918	-	8151	protein_coding	tolloid like 2 [Source:HGNC Symbol;Acc:HGNC:11844]	-	13	15	11	5	3	2	0.105082	0.101717	0.077276	0.0321619	0.0203961	0.0129358
ENSG00000081818	43.0373	35.0856	28.2118	6.45397	7.81437	10.2181	35.4449	8.16215	2.11548	5.07172e-05	0.000396711	PCDHB4	5	141121799	141125623	+	3825	protein_coding	protocadherin beta 4 [Source:HGNC Symbol;Acc:HGNC:8689]	-	37	36	28	7	8	11	0.637331	0.520216	0.41917	0.0959511	0.115903	0.151612
ENSG00000176435	438.515	431.748	442.321	111.562	101.587	90.1051	437.528	101.084	2.11366	2.19554e-36	1.4842e-34	CLEC14A	14	38254103	38256369	-	2267	protein_coding	C-type lectin domain containing 14A [Source:HGNC Symbol;Acc:HGNC:19832]	-	377	443	439	121	104	97	10.9568	10.801	11.0886	2.79845	2.54225	2.25576
ENSG00000124875	46.5268	76.0189	132.998	8.29797	17.5823	33.4411	85.1814	19.7738	2.10948	6.02064e-06	5.60305e-05	CXCL6	4	73836497	73849064	+	2183	protein_coding	C-X-C motif chemokine ligand 6 [Source:HGNC Symbol;Acc:HGNC:10643]	-	40	78	132	9	18	36	1.20726	1.97494	3.46245	0.216158	0.456936	0.869405
ENSG00000151789	403.62	398.612	426.2	109.718	87.9117	87.3184	409.477	94.9825	2.10722	1.96615e-33	1.18879e-31	ZNF385D	3	21412222	22373321	-	13621	protein_coding	zinc finger protein 385D [Source:HGNC Symbol;Acc:HGNC:26191]	-	347	409	423	119	90	94	1.67848	1.65969	1.77826	0.458059	0.36616	0.363825
ENSG00000260912	19.7739	6.82221	18.1362	2.76599	4.88398	2.78676	14.9108	3.47891	2.09874	0.0103335	0.0405364	AL158206.1	9	19453209	19455173	+	1965	sense_overlapping	novel transcript, overlapping ACER2	-	17	7	18	3	5	3	0.570008	0.196901	0.524533	0.0800464	0.141008	0.0804882
ENSG00000177363	2690.41	2453.07	3161.74	505.254	717.945	725.486	2768.41	649.562	2.09183	1.01429e-46	9.40339e-45	LRRN4CL	11	62686402	62689899	-	2585	protein_coding	LRRN4 C-terminal like [Source:HGNC Symbol;Acc:HGNC:33724]	-	2313	2517	3138	548	735	781	58.9536	53.819	69.5113	11.1148	15.7566	15.9281
ENSG00000133433	180.291	158.86	142.067	33.1919	36.1415	43.6592	160.406	37.6642	2.08873	7.25396e-16	1.89567e-14	GSTT2B	22	23957414	23961186	-	1099	protein_coding	glutathione S-transferase theta 2B (gene/pseudogene) [Source:HGNC Symbol;Acc:HGNC:33437]	-	155	163	141	36	37	47	9.29242	8.1979	7.34657	1.71747	1.8657	2.25462
ENSG00000185585	2527.57	2280.57	2847.38	398.302	762.878	640.025	2551.84	600.402	2.08805	4.32918e-32	2.48628e-30	OLFML2A	9	124777158	124814885	+	6746	protein_coding	olfactomedin like 2A [Source:HGNC Symbol;Acc:HGNC:27270]	-	2173	2340	2826	432	781	689	21.2231	19.1727	23.9877	3.35754	6.41567	5.38451
ENSG00000113532	38.3846	17.5428	20.1513	11.064	3.90718	2.78676	25.3596	5.9193	2.08795	0.0018829	0.00978071	ST8SIA4	5	100806935	100903266	-	7794	protein_coding	ST8 alpha-N-acetyl-neuraminide alpha-2,8-sialyltransferase 4 [Source:HGNC Symbol;Acc:HGNC:10871]	-	33	18	20	12	4	3	0.278964	0.127651	0.146938	0.0807243	0.0284405	0.0202924
ENSG00000189058	243.103	223.184	238.793	48.8658	56.6542	60.3797	235.026	55.2999	2.08738	1.73182e-22	6.50905e-21	APOD	3	195568702	195584205	-	2197	protein_coding	apolipoprotein D [Source:HGNC Symbol;Acc:HGNC:612]	-	209	229	237	53	58	65	6.26774	5.76127	6.17705	1.26482	1.46297	1.55976
ENSG00000064309	1089.89	1037.95	1204.04	177.023	281.317	326.051	1110.63	261.464	2.08715	7.4679e-32	4.23885e-30	CDON	11	125955796	126063335	-	10600	protein_coding	cell adhesion associated, oncogene regulated [Source:HGNC Symbol;Acc:HGNC:17104]	-	937	1065	1195	192	288	351	5.8241	5.55337	6.45543	0.949683	1.50565	1.74572
ENSG00000162433	587.401	641.287	525.948	139.221	157.264	117.044	584.879	137.843	2.08629	5.30733e-37	3.73027e-35	AK4	1	65147549	65232145	+	7578	protein_coding	adenylate kinase 4 [Source:HGNC Symbol;Acc:HGNC:363]	-	505	658	522	151	161	126	4.39068	4.79937	3.94438	1.04473	1.17736	0.876576
ENSG00000141441	103.522	112.079	128.968	26.7379	35.1647	19.5073	114.857	27.1366	2.08569	1.33901e-11	2.46868e-10	GAREM1	18	32124877	32470484	-	7568	protein_coding	GRB2 associated regulator of MAPK1 subtype 1 [Source:HGNC Symbol;Acc:HGNC:26136]	-	89	115	128	29	36	21	0.774825	0.839904	0.968483	0.200909	0.263608	0.146289
ENSG00000197405	13.9581	13.6444	24.1815	0.921996	3.90718	7.43135	17.2613	4.08684	2.08098	0.00786988	0.032441	C5AR1	19	47290023	47322066	+	2951	protein_coding	complement C5a receptor 1 [Source:HGNC Symbol;Acc:HGNC:1338]	-	12	14	24	1	4	8	0.267921	0.262223	0.465699	0.017767	0.0751152	0.14292
ENSG00000176887	254.734	246.574	258.944	59.0078	62.515	58.5219	253.417	60.0149	2.07846	1.79445e-24	7.41744e-23	SOX11	2	5692667	5701385	+	8719	protein_coding	SRY-box 11 [Source:HGNC Symbol;Acc:HGNC:11191]	HMG	219	253	257	64	64	63	1.6549	1.60386	1.68783	0.384854	0.406771	0.380932
ENSG00000101938	102.359	118.901	120.908	24.8939	34.1879	22.2941	114.056	27.1253	2.07635	5.52156e-12	1.06435e-10	CHRDL1	X	110673856	110795819	-	3920	protein_coding	chordin like 1 [Source:HGNC Symbol;Acc:HGNC:29861]	-	88	122	120	27	35	24	1.47908	1.72023	1.7529	0.361128	0.494788	0.322774
ENSG00000254433	15.1212	19.492	13.0983	5.53198	5.86078	0	15.9039	3.79758	2.07225	0.0124195	0.0471887	AP001001.1	11	106085990	106101975	-	1247	antisense	novel transcript	-	13	20	13	6	6	0	0.686866	0.886495	0.596953	0.252271	0.266638	0
ENSG00000177483	11.6317	18.5174	25.1891	2.76599	4.88398	5.57351	18.4461	4.40783	2.072	0.0041032	0.0188786	RBM44	2	237798389	237842808	+	6049	protein_coding	RNA binding motif protein 44 [Source:HGNC Symbol;Acc:HGNC:24756]	-	10	19	25	3	5	6	0.108921	0.173613	0.236657	0.0260028	0.0458061	0.0522927
ENSG00000144596	29.0793	29.238	17.1286	3.68799	6.83757	7.43135	25.1486	5.98564	2.07155	0.000852903	0.00488675	GRIP2	3	14489111	14556075	-	11885	protein_coding	glutamate receptor interacting protein 2 [Source:HGNC Symbol;Acc:HGNC:23841]	-	25	30	17	4	7	8	0.138591	0.139519	0.0819055	0.0176459	0.0326389	0.0354866
ENSG00000151632	1429.54	1373.21	1385.4	299.649	375.09	326.051	1396.05	333.596	2.06584	4.21565e-64	6.26523e-62	AKR1C2	10	4987400	5018031	-	6461	protein_coding	aldo-keto reductase family 1 member C2 [Source:HGNC Symbol;Acc:HGNC:385]	-	1229	1409	1375	325	384	351	12.5328	12.0538	12.1861	2.63734	3.29358	2.86405
ENSG00000082482	6823.16	7022	6496.77	1877.18	1416.35	1565.23	6780.64	1619.59	2.06557	1.52361e-74	3.02685e-72	KCNK2	1	215005775	215237093	+	3910	protein_coding	potassium two pore domain channel subfamily K member 2 [Source:HGNC Symbol;Acc:HGNC:6277]	-	5866	7205	6448	2036	1450	1685	98.8463	101.852	94.4303	27.3014	20.5508	22.7194
ENSG00000279759	80.2588	85.7649	93.7035	10.142	21.4895	30.6543	86.5757	20.7619	2.06179	3.27996e-08	4.25717e-07	AC118344.2	19	40355842	40360606	+	4765	TEC	TEC	-	69	88	93	11	22	33	0.954072	1.02078	1.11759	0.121036	0.255857	0.365111
ENSG00000236857	24.4266	46.7808	39.295	3.68799	14.6519	8.36027	36.8341	8.90007	2.0607	0.000209556	0.00141367	RAP1BP1	9	18717974	18718526	-	553	processed_pseudogene	RAP1B, member of RAS oncogene family pseudogene 1 [Source:HGNC Symbol;Acc:HGNC:49780]	-	21	48	39	4	15	9	2.50201	4.79765	4.03834	0.379243	1.50315	0.858007
ENSG00000110693	46.5268	67.2475	70.5295	11.064	17.5823	15.7916	61.4346	14.8126	2.05797	4.01321e-07	4.40187e-06	SOX6	11	15966449	16739591	-	19636	protein_coding	SRY-box 6 [Source:HGNC Symbol;Acc:HGNC:16421]	HMG	40	69	70	12	18	17	0.134215	0.194227	0.204131	0.0320414	0.0507992	0.0456425
ENSG00000163536	68.6271	41.9078	86.6505	13.8299	24.4199	9.28919	65.7285	15.8463	2.05621	2.99092e-06	2.91734e-05	SERPINI1	3	167735243	167825568	+	2418	protein_coding	serpin family I member 1 [Source:HGNC Symbol;Acc:HGNC:8943]	-	59	43	86	15	25	10	1.60765	0.982935	2.0366	0.325251	0.572955	0.21803
ENSG00000170092	18.6107	16.5682	20.1513	1.84399	8.79117	2.78676	18.4434	4.47397	2.05458	0.00546598	0.0240219	SPDYE5	7	75493625	75504304	+	3325	protein_coding	speedy/RINGO cell cycle regulator family member E5 [Source:HGNC Symbol;Acc:HGNC:35464]	-	16	17	20	2	9	3	0.317047	0.282599	0.34443	0.0315371	0.149999	0.0475667
ENSG00000249306	26.7529	35.0856	24.1815	2.76599	9.76796	8.36027	28.6734	6.96474	2.04836	0.000557115	0.00336742	LINC01411	5	174336295	174532457	+	3800	lincRNA	long intergenic non-protein coding RNA 1411 [Source:HGNC Symbol;Acc:HGNC:50703]	-	23	36	24	3	10	9	0.398785	0.523639	0.361652	0.0413924	0.145832	0.124863
ENSG00000023839	13.9581	16.5682	20.1513	0.921996	4.88398	6.50243	16.8925	4.1028	2.04722	0.00764057	0.0316566	ABCC2	10	99782640	99852594	+	7837	protein_coding	ATP binding cassette subfamily C member 2 [Source:HGNC Symbol;Acc:HGNC:53]	-	12	17	20	1	5	7	0.100885	0.119898	0.146131	0.00669011	0.0353555	0.0470892
ENSG00000100385	22.1002	24.365	15.1135	10.142	0.976796	3.71568	20.5262	4.94481	2.04357	0.00553838	0.0242689	IL2RB	22	37125838	37175054	-	4700	protein_coding	interleukin 2 receptor subunit beta [Source:HGNC Symbol;Acc:HGNC:6009]	-	19	25	15	11	1	4	0.266349	0.294005	0.18275	0.122709	0.0117907	0.0448679
ENSG00000169218	20.9371	33.1364	38.2874	5.53198	4.88398	12.0759	30.787	7.4973	2.03872	0.000427232	0.00266084	RSPO1	1	37611350	37634923	-	3089	protein_coding	R-spondin 1 [Source:HGNC Symbol;Acc:HGNC:21679]	-	18	34	38	6	5	13	0.383928	0.608378	0.704415	0.10184	0.0896993	0.22187
ENSG00000197822	66.3007	38.0094	60.4538	15.6739	5.86078	18.5784	54.9213	13.371	2.02983	1.14261e-05	0.000101577	OCLN	5	69492292	69558104	+	6761	protein_coding	occludin [Source:HGNC Symbol;Acc:HGNC:8104]	-	57	39	60	17	6	20	0.555468	0.318835	0.508163	0.131832	0.0491787	0.155953
ENSG00000214900	19.7739	18.5174	19.1437	8.29797	2.93039	2.78676	19.145	4.6717	2.02894	0.00407391	0.0187995	LINC01588	14	49927571	50092643	-	14763	lincRNA	long intergenic non-protein coding RNA 1588 [Source:HGNC Symbol;Acc:HGNC:27503]	-	17	19	19	9	3	3	0.0758699	0.0711364	0.0736957	0.0319633	0.0112612	0.0107132
ENSG00000186523	38.3846	53.6031	48.3631	8.29797	8.79117	17.6495	46.7836	11.5795	2.01495	1.53662e-05	0.000133258	FAM86B1	8	12182096	12194133	-	4232	protein_coding	family with sequence similarity 86 member B1 [Source:HGNC Symbol;Acc:HGNC:28268]	-	33	55	48	9	9	19	0.513763	0.71834	0.649469	0.111501	0.117851	0.236691
ENSG00000205562	22.1002	19.492	15.1135	7.37597	0.976796	5.57351	18.9019	4.64209	2.01431	0.00580922	0.0252906	AL049775.1	14	85524432	85529988	-	2448	lincRNA	uncharacterized LOC100506731 [Source:NCBI gene;Acc:100506731]	-	19	20	15	8	1	6	0.511372	0.451576	0.350867	0.171341	0.0226374	0.129215
ENSG00000171084	115.154	126.698	106.802	35.9579	22.4663	27.8676	116.218	28.7639	2.01217	1.30056e-11	2.40234e-10	FAM86JP	3	125916620	125930024	+	2519	transcribed_unprocessed_pseudogene	family with sequence similarity 86 member J, pseudogene [Source:HGNC Symbol;Acc:HGNC:44097]	-	99	130	106	39	23	30	2.58942	2.85251	2.40958	0.811745	0.505984	0.627865
ENSG00000053438	40.711	22.4158	39.295	8.29797	4.88398	12.0759	34.1406	8.4193	2.01204	0.000243087	0.00161249	NNAT	20	37521206	37523693	+	1332	protein_coding	neuronatin [Source:HGNC Symbol;Acc:HGNC:7860]	-	35	23	39	9	5	13	1.73125	0.954413	1.67658	0.354259	0.208019	0.514532
ENSG00000075213	1642.4	1800.09	1648.37	512.63	369.229	380.857	1696.95	420.905	2.01094	2.97632e-49	3.06593e-47	SEMA3A	7	83955777	84492724	-	9371	protein_coding	semaphorin 3A [Source:HGNC Symbol;Acc:HGNC:10723]	-	1412	1847	1636	556	378	410	9.92759	10.8942	9.99679	3.1108	2.23534	2.3066
ENSG00000261468	38.3846	40.9332	26.1967	13.8299	4.88398	7.43135	35.1715	8.71509	2.00663	0.000201722	0.00136841	AC096921.2	3	30697661	30699576	+	1916	sense_overlapping	novel transcript, overlapping to TGFBR2	-	33	42	26	15	5	8	1.13478	1.21162	0.777036	0.410468	0.144614	0.220124
ENSG00000064787	26.7529	33.1364	42.3177	7.37597	10.7448	7.43135	34.069	8.51736	2.00601	0.000129269	0.000923911	BCAS1	20	53936777	54070594	-	8186	protein_coding	breast carcinoma amplified sequence 1 [Source:HGNC Symbol;Acc:HGNC:974]	-	23	34	42	8	11	8	0.185119	0.229573	0.293792	0.0512391	0.074466	0.0515219
ENSG00000223901	19.7739	29.238	30.2269	0.921996	6.83757	12.0759	26.413	6.61184	2.00249	0.00263936	0.0129959	AP001469.1	21	46220269	46225364	+	1117	antisense	novel transcript	-	17	30	30	1	7	13	1.00275	1.4845	1.53791	0.0469386	0.347282	0.613569
ENSG00000111799	155906	147680	146511	34554.6	37289.2	40687.6	150032	37510.5	1.99991	6.10286e-106	2.24182e-103	COL12A1	6	75084326	75206051	-	12481	protein_coding	collagen type XII alpha 1 chain [Source:HGNC Symbol;Acc:HGNC:2188]	-	134035	151529	145411	37478	38175	43801	707.561	671.057	667.131	157.438	169.499	185.016
ENSG00000178623	23.2634	17.5428	27.2042	3.68799	7.81437	5.57351	22.6702	5.69196	1.99758	0.00174595	0.00917709	GPR35	2	240605431	240631259	+	5089	protein_coding	G protein-coupled receptor 35 [Source:HGNC Symbol;Acc:HGNC:4492]	-	20	18	27	4	8	6	0.258936	0.195503	0.303805	0.0412108	0.0871153	0.0621573
ENSG00000166603	151.212	133.52	100.756	42.4118	26.3735	27.8676	128.496	32.2176	1.99192	3.91469e-11	6.90354e-10	MC4R	18	60371062	60372775	-	1714	protein_coding	melanocortin 4 receptor [Source:HGNC Symbol;Acc:HGNC:6932]	-	130	137	100	46	27	30	4.99721	4.41797	3.34081	1.40712	0.872951	0.92275
ENSG00000006283	200.065	169.581	206.551	29.5039	69.3525	46.446	192.066	48.4341	1.99072	4.83691e-13	1.02693e-11	CACNA1G	17	50561068	50627474	+	9709	protein_coding	calcium voltage-gated channel subunit alpha1 G [Source:HGNC Symbol;Acc:HGNC:1394]	-	172	174	205	32	71	50	1.16721	0.990575	1.20905	0.172806	0.405248	0.271499
ENSG00000214401	37.2215	27.2888	25.1891	8.29797	7.81437	6.50243	29.8998	7.53826	1.98431	0.000312595	0.00201254	KANSL1-AS1	17	46193576	46196723	+	976	antisense	KANSL1 antisense RNA 1 [Source:HGNC Symbol;Acc:HGNC:43740]	-	32	28	25	9	8	7	2.16021	1.5857	1.46674	0.483477	0.454231	0.378113
ENSG00000228784	87.2378	68.2221	119.9	13.8299	23.4431	32.5122	91.7867	23.2617	1.98085	9.04839e-08	1.1024e-06	LINC00954	2	19868860	19885047	+	4808	lincRNA	long intergenic non-protein coding RNA 954 [Source:HGNC Symbol;Acc:HGNC:48668]	-	75	70	119	15	24	35	1.02776	0.804723	1.41725	0.163572	0.27662	0.383775
ENSG00000180015	12.7949	24.365	15.1135	2.76599	7.81437	2.78676	17.4245	4.4557	1.98068	0.00804261	0.033062	AC093909.1	4	188738373	188739494	+	1122	processed_pseudogene	mitochondrial translational release factor 1-like (MTRF1L) pseudogene	-	11	25	15	3	8	3	0.645944	1.23157	0.765529	0.140188	0.395125	0.140962
ENSG00000156042	50.0163	45.8062	56.4236	15.6739	12.6983	10.2181	50.7487	12.8635	1.97949	3.43807e-06	3.32353e-05	CFAP70	10	73253759	73358859	-	7428	protein_coding	cilia and flagella associated protein 70 [Source:HGNC Symbol;Acc:HGNC:30726]	-	43	47	56	17	13	11	0.381409	0.349735	0.431697	0.119994	0.0969859	0.0780718
ENSG00000187955	7913.05	8117.45	8163.28	2018.25	2069.83	2090.07	8064.6	2059.38	1.96944	6.34784e-121	2.8741e-118	COL14A1	8	120059780	120372036	+	8647	protein_coding	collagen type XIV alpha 1 chain [Source:HGNC Symbol;Acc:HGNC:2191]	-	6803	8329	8102	2189	2119	2250	51.8358	53.2403	53.6525	13.2728	13.5801	13.718
ENSG00000251287	26.7529	25.3396	22.1664	5.53198	11.7216	1.85784	24.753	6.37046	1.96594	0.00243451	0.0121563	ALG1L2	3	130081831	130113227	+	1499	protein_coding	ALG1, chitobiosyldiphosphodolichol beta-mannosyltransferase like 2 [Source:HGNC Symbol;Acc:HGNC:37258]	-	23	26	22	6	12	2	1.01093	0.958704	0.840396	0.209862	0.443626	0.0703399
ENSG00000136531	34.8951	13.6444	14.1059	10.142	3.90718	1.85784	20.8818	5.30233	1.96586	0.00814318	0.0333557	SCN2A	2	165194993	165392310	+	23695	protein_coding	sodium voltage-gated channel alpha subunit 2 [Source:HGNC Symbol;Acc:HGNC:10588]	-	30	14	14	11	4	2	0.0834179	0.0326576	0.0338325	0.0243399	0.00935492	0.00444986
ENSG00000160145	291.956	220.26	261.967	45.1778	76.1901	77.1003	258.061	66.1561	1.96394	5.12707e-17	1.45297e-15	KALRN	3	124080023	124726325	+	24490	protein_coding	kalirin RhoGEF kinase [Source:HGNC Symbol;Acc:HGNC:4814]	-	251	226	260	49	78	83	0.675274	0.510073	0.607922	0.104904	0.176499	0.178675
ENSG00000280383	19.7739	29.238	13.0983	3.68799	4.88398	7.43135	20.7034	5.33444	1.95783	0.00394144	0.0182879	Z95331.1	22	45657019	45680130	+	23112	sense_overlapping	novel transcript, sense overlapping ATXN10	-	17	30	13	4	5	8	0.0484626	0.0717458	0.0322084	0.00907414	0.0119886	0.0182484
ENSG00000073756	481.553	509.716	541.062	154.895	121.123	118.902	510.777	131.64	1.95575	1.23138e-32	7.24285e-31	PTGS2	1	186671791	186680427	-	5269	protein_coding	prostaglandin-endoperoxide synthase 2 [Source:HGNC Symbol;Acc:HGNC:9605]	-	414	523	537	168	124	128	5.17687	5.48638	5.83592	1.67172	1.30416	1.28072
ENSG00000266777	8.1422	20.4666	22.1664	4.60998	3.90718	4.6446	16.9251	4.38725	1.95404	0.00876544	0.0354791	SH3GL1P1	17	32039974	32042828	+	2855	transcribed_processed_pseudogene	SH3 domain containing GRB2 like 1, endophilin A2 pseudogene 1 [Source:HGNC Symbol;Acc:HGNC:10835]	-	7	21	22	5	4	5	0.161543	0.406561	0.441245	0.0918221	0.077641	0.0923288
ENSG00000196549	11463	13051.9	11323	3212.24	2897.18	3159.25	11946	3089.56	1.95104	3.47079e-90	9.79315e-88	MME	3	155024124	155183729	+	9620	protein_coding	membrane metalloendopeptidase [Source:HGNC Symbol;Acc:HGNC:7154]	-	9855	13392	11238	3484	2966	3401	67.4958	76.9455	66.8924	18.9883	17.0857	18.6382
ENSG00000198353	301.261	313.822	360.708	67.3057	105.494	81.7449	325.264	84.8482	1.94143	1.26345e-21	4.56364e-20	HOXC4	12	54016931	54056030	+	2725	protein_coding	homeobox C4 [Source:HGNC Symbol;Acc:HGNC:5126]	Homeobox	259	322	358	73	108	88	6.26222	6.53134	7.5228	1.40456	2.19631	1.70251
ENSG00000183971	13.9581	20.4666	16.121	4.60998	4.88398	3.71568	16.8486	4.40321	1.94044	0.00671256	0.0283978	NPW	16	2009926	2020755	+	1168	protein_coding	neuropeptide W [Source:HGNC Symbol;Acc:HGNC:30509]	-	12	21	16	5	5	4	0.676914	0.993778	0.784405	0.224445	0.237227	0.180547
ENSG00000247157	27.9161	31.1872	45.3404	9.21996	9.76796	8.36027	34.8146	9.11607	1.9364	0.000159885	0.0011145	LINC01252	12	11548030	11590369	+	3793	lincRNA	long intergenic non-protein coding RNA 1252 [Source:HGNC Symbol;Acc:HGNC:27888]	-	24	32	45	10	10	9	0.416892	0.466316	0.679349	0.138229	0.146101	0.125093
ENSG00000113209	54.669	51.6539	63.4765	8.29797	17.5823	18.5784	56.5998	14.8196	1.93608	3.88081e-06	3.72194e-05	PCDHB5	5	141135218	141138625	+	3408	protein_coding	protocadherin beta 5 [Source:HGNC Symbol;Acc:HGNC:8690]	-	47	53	63	9	18	20	0.908643	0.859585	1.05853	0.138461	0.292691	0.309388
ENSG00000132623	124.459	94.5363	98.7413	35.0359	30.2807	17.6495	105.912	27.6553	1.93556	2.09398e-09	3.14323e-08	ANKEF1	20	9986126	10058303	+	5815	protein_coding	ankyrin repeat and EF-hand domain containing 1 [Source:HGNC Symbol;Acc:HGNC:15803]	-	107	97	98	38	31	19	1.21235	0.922008	0.965027	0.342623	0.295426	0.172257
ENSG00000202078	19.7739	15.5936	19.1437	0.921996	8.79117	4.6446	18.1704	4.78592	1.93303	0.00955429	0.0380238	RF00019	1	160326104	160326216	-	113	misc_RNA		-	17	16	19	1	9	5	9.91209	7.82626	9.62805	0.463986	4.41368	2.33273
ENSG00000115107	653.702	653.957	696.227	175.179	197.313	155.129	667.962	175.874	1.92629	1.1373e-39	8.82157e-38	STEAP3	2	119223831	119265652	+	4562	protein_coding	STEAP3 metalloreductase [Source:HGNC Symbol;Acc:HGNC:24592]	-	562	671	691	190	202	167	8.11663	8.1298	8.67333	2.18364	2.45377	1.9299
ENSG00000153064	26.7529	25.3396	26.1967	7.37597	3.90718	9.28919	26.0964	6.85745	1.92273	0.00104555	0.0058425	BANK1	4	101411286	102074812	+	6144	protein_coding	B cell scaffold protein with ankyrin repeats 1 [Source:HGNC Symbol;Acc:HGNC:18233]	-	23	26	26	8	4	10	0.246645	0.233903	0.242318	0.0682688	0.0360783	0.0858069
ENSG00000112964	345.462	436.621	380.859	109.718	105.494	92.8919	387.647	102.701	1.91774	1.33785e-26	6.20156e-25	GHR	5	42423777	42721878	+	6610	protein_coding	growth hormone receptor [Source:HGNC Symbol;Acc:HGNC:4263]	-	297	448	378	119	108	100	2.9604	3.74619	3.27456	0.943906	0.905439	0.797576
ENSG00000197614	24267.2	24942	23669.7	7127.03	5824.64	6371.46	24293	6441.04	1.91512	1.5734e-86	3.97824e-84	MFAP5	12	8637346	8662888	-	3876	protein_coding	microfibril associated protein 5 [Source:HGNC Symbol;Acc:HGNC:29673]	-	20863	25592	23492	7730	5963	6859	354.64	364.95	347.056	104.563	85.2546	93.2933
ENSG00000182463	338.483	265.091	320.405	69.1497	78.1437	97.5365	307.993	81.61	1.91471	5.44701e-21	1.91077e-19	TSHZ2	20	52972407	53495330	+	12581	protein_coding	teashirt zinc finger homeobox 2 [Source:HGNC Symbol;Acc:HGNC:13010]	Others	291	272	318	75	80	105	1.52396	1.195	1.44736	0.312557	0.35238	0.439995
ENSG00000240666	25.5898	25.3396	16.121	5.53198	6.83757	5.57351	22.3501	5.98102	1.90188	0.00241659	0.0120854	MME-AS1	3	155158370	155183285	-	828	antisense	MME antisense RNA 1 [Source:HGNC Symbol;Acc:HGNC:40376]	-	22	26	16	6	7	6	1.7506	1.73562	1.1065	0.37993	0.468495	0.382027
ENSG00000119514	89.5642	79.9173	91.6883	13.8299	27.3503	28.7965	87.0566	23.3256	1.90176	3.79257e-08	4.88666e-07	GALNT12	9	98807699	98850081	+	3137	protein_coding	polypeptide N-acetylgalactosaminyltransferase 12 [Source:HGNC Symbol;Acc:HGNC:19877]	-	77	82	91	15	28	31	1.61723	1.44481	1.66108	0.250703	0.49463	0.52098
ENSG00000120328	13.9581	25.3396	27.2042	5.53198	5.86078	6.50243	22.1673	5.96506	1.89937	0.00284958	0.0138385	PCDHB12	5	141208697	141212571	+	3875	protein_coding	protocadherin beta 12 [Source:HGNC Symbol;Acc:HGNC:8683]	-	12	26	27	6	6	7	0.204035	0.370864	0.398984	0.0811826	0.0858058	0.0952357
ENSG00000145730	21023.2	22679	21582	5629.71	5899.85	5972.95	21761.4	5834.17	1.89921	1.23408e-113	4.90334e-111	PAM	5	102753981	103031105	+	8846	protein_coding	peptidylglycine alpha-amidating monooxygenase [Source:HGNC Symbol;Acc:HGNC:8596]	-	18074	23270	21420	6106	6040	6430	134.618	145.399	138.655	36.1904	37.8379	38.3211
ENSG00000117425	70.9534	85.7649	112.847	15.6739	23.4431	33.4411	89.8552	24.186	1.89572	1.10139e-07	1.32856e-06	PTCH2	1	44819844	44843063	-	5149	protein_coding	patched 2 [Source:HGNC Symbol;Acc:HGNC:9586]	-	61	88	112	17	24	36	0.780552	0.944653	1.24554	0.173105	0.258301	0.368598
ENSG00000104894	23.2634	25.3396	35.2647	4.60998	5.86078	12.0759	27.9559	7.51557	1.89542	0.00120917	0.00662203	CD37	19	49335171	49343335	+	4161	protein_coding	CD37 molecule [Source:HGNC Symbol;Acc:HGNC:1666]	-	20	26	35	5	6	13	0.316685	0.345373	0.481652	0.0630022	0.0799081	0.16471
ENSG00000254810	16.2844	21.4412	11.0832	3.68799	2.93039	6.50243	16.2696	4.3736	1.89289	0.0110373	0.0427804	AP001189.3	11	76654169	76656712	-	651	lincRNA	novel transcript	-	14	22	11	4	3	7	1.41691	1.8679	0.967553	0.322153	0.255374	0.566879
ENSG00000146966	416.415	347.933	435.268	101.42	122.1	101.252	399.872	108.257	1.88554	5.98654e-26	2.68553e-24	DENND2A	7	140518420	140673993	-	5148	protein_coding	DENN domain containing 2A [Source:HGNC Symbol;Acc:HGNC:22212]	-	358	357	432	110	125	109	4.58183	3.83303	4.80517	1.12031	1.34558	1.11625
ENSG00000162825	147.723	115.978	158.188	30.4259	41.0254	42.7303	140.629	38.0605	1.88553	6.08204e-12	1.16892e-10	NBPF20	1	145289900	145405778	-	18995	protein_coding	NBPF member 20 [Source:HGNC Symbol;Acc:HGNC:32000]	-	127	119	157	33	42	46	0.440514	0.346274	0.473286	0.0910873	0.122531	0.127671
ENSG00000244694	82.5851	87.7141	95.7186	33.1919	19.5359	19.5073	88.6726	24.0784	1.87913	2.16231e-08	2.86967e-07	PTCHD4	6	47878028	48068689	-	5177	protein_coding	patched domain containing 4 [Source:HGNC Symbol;Acc:HGNC:21345]	-	71	90	95	36	20	21	0.903598	0.960898	1.05077	0.364592	0.214086	0.213853
ENSG00000132170	416.415	506.793	510.835	124.47	140.659	125.404	478.014	130.177	1.87854	7.50985e-30	4.00573e-28	PPARG	3	12287368	12434356	+	4535	protein_coding	peroxisome proliferator activated receptor gamma [Source:HGNC Symbol;Acc:HGNC:9236]	THR-like	358	520	507	135	144	135	5.20117	6.3378	6.40168	1.56077	1.75963	1.56939
ENSG00000204241	13.9581	12.6698	25.1891	6.45397	4.88398	2.78676	17.2723	4.70824	1.87683	0.00999461	0.0394007	AP000911.1	11	134032272	134046849	+	4032	lincRNA	uncharacterized LOC100128239 [Source:NCBI gene;Acc:100128239]	-	12	13	25	7	5	3	0.19609	0.178211	0.355044	0.091025	0.0687205	0.039226
ENSG00000163590	59.3217	50.6793	43.3253	13.8299	22.4663	5.57351	51.1087	13.9566	1.87639	6.44513e-05	0.000491117	PPM1L	3	160755602	161078907	+	12447	protein_coding	protein phosphatase, Mg2+/Mn2+ dependent 1L [Source:HGNC Symbol;Acc:HGNC:16381]	-	51	52	43	15	23	6	0.269961	0.230915	0.197818	0.0631844	0.1024	0.0254132
ENSG00000109610	982.879	687.094	1136.53	171.491	329.18	264.742	935.502	255.138	1.87509	8.36768e-19	2.61914e-17	SOD3	4	24789912	24800842	+	2128	protein_coding	superoxide dismutase 3 [Source:HGNC Symbol;Acc:HGNC:11181]	-	845	705	1128	186	337	285	26.1625	18.3118	30.3529	4.58273	8.77597	7.06068
ENSG00000162631	1477.23	1485.29	1437.79	422.274	392.672	384.572	1466.77	399.84	1.87497	2.62187e-64	3.95699e-62	NTNG1	1	107140007	107483458	+	9138	protein_coding	netrin G1 [Source:HGNC Symbol;Acc:HGNC:23319]	-	1270	1524	1427	458	402	414	9.15688	9.21821	8.94203	2.62783	2.43788	2.38849
ENSG00000049759	847.952	810.868	885.649	237.875	247.129	209.007	848.156	231.337	1.87471	4.20111e-45	3.73477e-43	NEDD4L	18	58044367	58401540	+	17455	protein_coding	neural precursor cell expressed, developmentally down-regulated 4-like, E3 ubiquitin protein ligase [Source:HGNC Symbol;Acc:HGNC:7728]	-	729	832	879	258	253	225	2.75171	2.63461	2.88358	0.774967	0.803226	0.679573
ENSG00000114631	59.3217	63.3491	66.4992	21.2059	11.7216	18.5784	63.0567	17.1686	1.87397	1.05974e-06	1.1045e-05	PODXL2	3	127629181	127672809	+	2186	protein_coding	podocalyxin like 2 [Source:HGNC Symbol;Acc:HGNC:17936]	-	51	65	66	23	12	20	1.53715	1.64352	1.72885	0.551647	0.304206	0.48234
ENSG00000165171	32.5688	29.238	58.4387	11.064	9.76796	12.0759	40.0818	10.9693	1.86997	0.000159612	0.00111339	METTL27	7	73834590	73842535	-	1469	protein_coding	methyltransferase like 27 [Source:HGNC Symbol;Acc:HGNC:19068]	-	28	30	58	12	10	13	1.25583	1.12879	2.26084	0.428295	0.377238	0.466547
ENSG00000214967	55.8322	44.8316	19.1437	4.60998	9.76796	18.5784	39.9359	10.9854	1.85847	0.00105408	0.00588191	NPIPA7	16	16379055	16393954	+	1401	protein_coding	nuclear pore complex interacting protein family member A7 [Source:HGNC Symbol;Acc:HGNC:41982]	-	48	46	19	5	10	20	2.25735	1.81482	0.776566	0.187118	0.395548	0.752602
ENSG00000120327	155.865	143.266	156.172	31.3479	60.5614	34.37	151.768	42.0931	1.85386	3.43751e-11	6.07303e-10	PCDHB14	5	141222932	141227759	+	4828	protein_coding	protocadherin beta 14 [Source:HGNC Symbol;Acc:HGNC:8685]	-	134	147	155	34	62	37	1.82866	1.68292	1.83835	0.369228	0.711642	0.404025
ENSG00000182389	287.303	372.298	343.579	120.782	57.631	99.3943	334.393	92.6023	1.85101	1.5524e-15	4.00313e-14	CACNB4	2	151832768	152099475	-	36268	protein_coding	calcium voltage-gated channel auxiliary subunit beta 4 [Source:HGNC Symbol;Acc:HGNC:1404]	-	247	382	341	131	59	107	0.448713	0.582174	0.538386	0.189379	0.0901499	0.155537
ENSG00000075223	17996.6	19051.5	17301.9	5728.36	4312.55	5034.74	18116.7	5025.22	1.84998	1.81525e-62	2.61786e-60	SEMA3C	7	80742538	80922359	-	6268	protein_coding	semaphorin 3C [Source:HGNC Symbol;Acc:HGNC:10725]	-	15472	19548	17172	6213	4415	5420	162.634	172.38	156.875	51.9703	39.0336	45.5873
ENSG00000096696	6304.39	6173.12	5308.85	1823.71	1527.71	1582.88	5928.79	1644.77	1.84964	7.44115e-64	1.08926e-61	DSP	6	7541575	7586717	+	10093	protein_coding	desmoplakin [Source:HGNC Symbol;Acc:HGNC:3052]	-	5420	6334	5269	1978	1564	1704	35.3813	34.6873	29.8931	10.2752	8.58724	8.90067
ENSG00000251442	52.3427	51.6539	68.5144	19.3619	12.6983	15.7916	57.5036	15.9506	1.84847	3.71446e-06	3.5765e-05	LINC01094	4	78645903	78682699	+	2951	lincRNA	long intergenic non-protein coding RNA 1094 [Source:HGNC Symbol;Acc:HGNC:49219]	-	45	53	68	21	13	17	1.0047	0.992703	1.31948	0.373107	0.244124	0.303706
ENSG00000185090	33.732	12.6698	22.1664	1.84399	9.76796	7.43135	22.8561	6.34777	1.84773	0.00717993	0.0300422	MANEAL	1	37793802	37801137	+	3018	protein_coding	mannosidase endo-alpha like [Source:HGNC Symbol;Acc:HGNC:26452]	-	29	13	22	2	10	8	0.633102	0.238088	0.417414	0.0347451	0.183619	0.139748
ENSG00000273151	32.5688	31.1872	58.4387	6.45397	13.6751	13.9338	40.7316	11.3543	1.84721	0.000246463	0.00163208	AC073957.3	7	879790	886547	-	6758	antisense	novel transcript, antisense to GET4	-	28	32	58	7	14	15	0.272982	0.261725	0.491443	0.0543079	0.114801	0.117016
ENSG00000124343	644.397	622.77	587.41	174.257	175.823	166.277	618.192	172.119	1.84442	1.22442e-38	9.13342e-37	XG	X	2752048	2816500	+	3349	protein_coding	Xg glycoprotein (Xg blood group) [Source:HGNC Symbol;Acc:HGNC:12806]	-	554	639	583	189	180	179	10.8991	10.5463	9.96819	2.9589	2.97848	2.81781
ENSG00000243406	31.4056	19.492	24.1815	2.76599	11.7216	6.50243	25.0264	6.99666	1.84253	0.00331422	0.01573	MRPS31P5	13	52167709	52194465	-	3873	transcribed_unprocessed_pseudogene	mitochondrial ribosomal protein S31 pseudogene 5 [Source:HGNC Symbol;Acc:HGNC:39253]	-	27	20	24	3	12	7	0.459316	0.285427	0.354835	0.0406122	0.1717	0.0952849
ENSG00000259363	55.8322	45.8062	62.469	14.7519	8.79117	22.2941	54.7025	15.2791	1.83531	1.86483e-05	0.000158696	AC090825.1	15	99807023	99877148	+	1291	lincRNA	ubiquitin conjugating enzyme E2 Q2 pseudogene [Source:NCBI gene;Acc:400464]	-	48	47	62	16	9	24	2.44968	2.01226	2.74997	0.649796	0.386325	0.980073
ENSG00000167723	18.6107	26.3142	29.2194	1.84399	9.76796	9.28919	24.7148	6.96705	1.83485	0.00404523	0.0187114	TRPV3	17	3510502	3557995	-	9780	protein_coding	transient receptor potential cation channel subfamily V member 3 [Source:HGNC Symbol;Acc:HGNC:18084]	-	16	27	29	2	10	10	0.107789	0.152594	0.169794	0.010722	0.0566628	0.0539057
ENSG00000118473	497.837	563.319	544.085	141.065	152.38	158.845	535.08	150.764	1.82841	1.72242e-33	1.04793e-31	SGIP1	1	66533383	66748299	+	10477	protein_coding	SH3 domain GRB2 like endophilin interacting protein 1 [Source:HGNC Symbol;Acc:HGNC:25412]	-	428	578	540	153	156	171	2.69155	3.04932	2.95134	0.765663	0.825134	0.860464
ENSG00000010810	2578.75	2352.69	2531	689.653	754.087	666.035	2487.48	703.258	1.82266	3.56816e-68	6.04073e-66	FYN	6	111660332	111873452	-	7411	protein_coding	FYN proto-oncogene, Src family tyrosine kinase [Source:HGNC Symbol;Acc:HGNC:4037]	-	2217	2414	2512	748	772	717	19.7099	18.0042	19.4091	5.29186	5.77268	5.10054
ENSG00000260645	15.1212	39.9586	31.2345	3.68799	10.7448	10.2181	28.7714	8.21695	1.8179	0.00266047	0.0130734	AL359715.2	6	80466958	80469080	+	2123	lincRNA	novel transcript	-	13	41	31	4	11	11	0.403449	1.06745	0.836132	0.0987855	0.287131	0.273159
ENSG00000196935	1879.68	1905.34	2013.11	430.572	641.755	576.859	1932.71	549.729	1.81449	1.62542e-39	1.25577e-37	SRGAP1	12	63844293	64162221	+	26641	protein_coding	SLIT-ROBO Rho GTPase activating protein 1 [Source:HGNC Symbol;Acc:HGNC:17382]	-	1616	1955	1998	467	657	621	3.99655	4.0561	4.29446	0.919072	1.36663	1.22889
ENSG00000197816	29.0793	22.4158	15.1135	1.84399	7.81437	9.28919	22.2029	6.31585	1.81323	0.00686358	0.0289299	CCDC180	9	97307304	97378524	+	14155	protein_coding	coiled-coil domain containing 180 [Source:HGNC Symbol;Acc:HGNC:29303]	-	25	23	15	2	8	10	0.116366	0.0898112	0.0606799	0.00740804	0.0313197	0.0372446
ENSG00000272321	25.5898	23.3904	40.3026	10.142	8.79117	6.50243	29.7609	8.47852	1.8129	0.00098746	0.00556114	AP003355.2	8	98436669	98439290	+	2622	antisense	novel transcript, antisense to STK3	-	22	24	40	11	9	7	0.552822	0.505931	0.873555	0.21996	0.190216	0.140747
ENSG00000210195	12.7949	18.5174	18.1362	4.60998	5.86078	3.71568	16.4828	4.72881	1.80789	0.0110726	0.0428916	MT-TT	MT	15888	15953	+	66	Mt_tRNA	mitochondrially encoded tRNA threonine [Source:HGNC Symbol;Acc:HGNC:7499]	-	11	19	18	5	6	4	10.981	15.9119	15.6168	3.972	5.03784	3.19514
ENSG00000251151	39.5478	54.5777	30.2269	12.9079	5.86078	16.7205	41.4508	11.8298	1.8055	0.000291263	0.00189146	HOXC-AS3	12	53981509	53985519	-	3109	processed_transcript	HOXC cluster antisense RNA 3 [Source:HGNC Symbol;Acc:HGNC:43751]	-	34	56	30	14	6	18	0.720532	0.995589	0.55254	0.236097	0.106947	0.305229
ENSG00000148143	165.17	178.352	140.051	44.2558	42.0022	52.0195	161.191	46.0925	1.80535	3.53173e-13	7.56427e-12	ZNF462	9	106863097	107013634	+	12259	protein_coding	zinc finger protein 462 [Source:HGNC Symbol;Acc:HGNC:21684]	-	142	183	139	48	43	56	0.763182	0.825104	0.649266	0.205291	0.194379	0.240828
ENSG00000119042	571.117	539.929	578.342	124.47	163.125	196.002	563.129	161.199	1.80475	4.04484e-26	1.82971e-24	SATB2	2	199269500	199471266	-	10958	protein_coding	SATB homeobox 2 [Source:HGNC Symbol;Acc:HGNC:21637]	CUT	491	554	574	135	167	211	2.9522	2.79442	2.99946	0.64593	0.844544	1.01514
ENSG00000261573	195.413	202.717	166.248	72.8377	44.9326	43.6592	188.126	53.8098	1.80376	8.62806e-13	1.79068e-11	AL157402.2	1	198657553	198667061	-	416	antisense	novel transcript	-	168	208	165	79	46	47	26.6079	27.6365	22.7119	9.95674	6.12776	5.95632
ENSG00000224468	45.3637	38.984	40.3026	12.9079	9.76796	13.0049	41.5501	11.8936	1.80102	6.88905e-05	0.000520866	LAMC1-AS1	1	183138402	183141282	-	479	antisense	LAMC1 antisense RNA 1 [Source:HGNC Symbol;Acc:HGNC:52645]	-	39	40	40	14	10	14	5.36444	4.6157	4.78176	1.53241	1.15692	1.54087
ENSG00000132938	19.7739	17.5428	15.1135	4.60998	3.90718	6.50243	17.4767	5.00653	1.79926	0.00912625	0.0366726	MTUS2	13	28820348	29505947	+	8445	protein_coding	microtubule associated scaffold protein 2 [Source:HGNC Symbol;Acc:HGNC:20595]	-	17	18	15	5	4	7	0.132631	0.117811	0.101708	0.0310423	0.0262481	0.043699
ENSG00000259583	153.539	144.241	155.165	46.0998	50.7934	33.4411	150.981	43.4448	1.79833	2.24515e-12	4.50162e-11	AC015712.2	15	100892859	100919283	-	6792	antisense	uncharacterized LOC101927751 [Source:NCBI gene;Acc:101927751]	-	132	148	154	50	52	36	1.28048	1.20442	1.29833	0.385972	0.42427	0.279433
ENSG00000222005	26.7529	29.238	35.2647	8.29797	6.83757	11.147	30.4186	8.76086	1.79514	0.000717645	0.00421855	LINC01118	2	46698940	46822804	+	3360	sense_overlapping	long intergenic non-protein coding RNA 1118 [Source:HGNC Symbol;Acc:HGNC:49261]	-	23	30	35	9	7	12	0.451007	0.493509	0.596475	0.140439	0.11545	0.188285
ENSG00000280332	20.9371	15.5936	16.121	4.60998	7.81437	2.78676	17.5506	5.07037	1.7942	0.0108008	0.0420056	AC020917.4	19	16356329	16358327	-	1999	TEC	TEC	-	18	16	16	5	8	3	0.593273	0.442405	0.458322	0.131142	0.221776	0.0791192
ENSG00000169855	3986.19	4054.34	4075.6	1103.63	1156.53	1245.68	4038.71	1168.61	1.78913	1.00062e-79	2.14077e-77	ROBO1	3	78597240	79767815	-	10875	protein_coding	roundabout guidance receptor 1 [Source:HGNC Symbol;Acc:HGNC:10249]	-	3427	4160	4045	1197	1184	1341	20.7625	21.1435	21.2987	5.77096	6.03336	6.50089
ENSG00000130649	48.8532	38.0094	40.3026	3.68799	12.6983	20.4362	42.3884	12.2742	1.78738	0.000549287	0.00332424	20,00¬†CYP	10	133520406	133561220	+	9621	protein_coding	cytochrome P450 family 2 subfamily E member 1 [Source:HGNC Symbol;Acc:HGNC:2631]	-	42	39	40	4	13	22	0.287623	0.224056	0.238069	0.0217983	0.074879	0.120552
ENSG00000196189	53.5059	77.9681	100.756	18.4399	20.5127	28.7965	77.4101	22.583	1.78018	1.60003e-06	1.62838e-05	SEMA4A	1	156147366	156177752	+	6822	protein_coding	semaphorin 4A [Source:HGNC Symbol;Acc:HGNC:10729]	-	46	80	100	20	21	31	0.444264	0.648173	0.839366	0.15371	0.170586	0.239565
ENSG00000223865	44.2005	34.111	41.3101	7.37597	13.6751	13.9338	39.8739	11.6616	1.77409	0.000175014	0.00120815	HLA-DPB1	6	33075926	33087201	+	2791	protein_coding	major histocompatibility complex, class II, DP beta 1 [Source:HGNC Symbol;Acc:HGNC:4940]	-	38	35	41	8	14	15	0.897054	0.69314	0.841177	0.150284	0.277975	0.283338
ENSG00000112096	4775.98	5865.15	5514.4	1688.18	1537.48	1500.2	5385.18	1575.29	1.77355	3.11651e-61	4.36514e-59	SOD2	6	159669057	159745186	-	16493	protein_coding	superoxide dismutase 2 [Source:HGNC Symbol;Acc:HGNC:11180]	-	4106	6018	5473	1831	1574	1615	16.4027	20.1681	19.0015	5.82066	5.28862	5.16234
ENSG00000135218	31.4056	38.0094	33.2496	5.53198	8.79117	15.7916	34.2216	10.0383	1.77021	0.000703626	0.00414616	CD36	7	80369575	80679277	+	10880	protein_coding	CD36 molecule [Source:HGNC Symbol;Acc:HGNC:1663]	-	27	39	33	6	9	17	0.163505	0.198129	0.173679	0.0289138	0.0458406	0.0823746
ENSG00000166265	113.991	114.028	122.923	26.7379	44.9326	31.5832	116.981	34.4179	1.76851	1.03707e-09	1.60883e-08	CYYR1	21	26466209	26573284	-	3266	protein_coding	cysteine and tyrosine rich 1 [Source:HGNC Symbol;Acc:HGNC:16274]	-	98	117	122	29	46	34	1.97699	1.98008	2.13898	0.465549	0.78051	0.548828
ENSG00000123094	3269.67	3553.4	3461.99	1228.1	867.395	928.919	3428.35	1008.14	1.76561	1.15424e-42	9.81307e-41	RASSF8	12	25959029	26079892	+	7619	protein_coding	Ras association domain family member 8 [Source:HGNC Symbol;Acc:HGNC:13232]	-	2811	3646	3436	1332	888	1000	24.3085	26.4503	25.8237	9.1662	6.4588	6.91951
ENSG00000105088	5584.38	5170.26	5982.92	1659.59	1698.65	1565.23	5579.19	1641.16	1.76537	1.32872e-73	2.56127e-71	OLFM2	19	9853718	9936552	-	2500	protein_coding	olfactomedin 2 [Source:HGNC Symbol;Acc:HGNC:17189]	-	4801	5305	5938	1800	1739	1685	126.528	117.289	136.008	37.7499	38.5475	35.5331
ENSG00000164850	125.622	103.308	125.946	32.2699	42.0022	30.6543	118.292	34.9755	1.75886	5.33528e-10	8.53513e-09	GPER1	7	1082208	1093815	+	3149	protein_coding	G protein-coupled estrogen receptor 1 [Source:HGNC Symbol;Acc:HGNC:4485]	-	108	106	125	35	43	33	2.25968	1.86057	2.27301	0.582745	0.756716	0.552478
ENSG00000162643	67.4639	71.1459	74.5597	23.9719	20.5127	18.5784	71.0565	21.021	1.75739	4.39957e-07	4.804e-06	WDR63	1	84999147	85133138	+	3923	protein_coding	WD repeat domain 63 [Source:HGNC Symbol;Acc:HGNC:30711]	-	58	73	74	26	21	20	0.974102	1.02853	1.08013	0.347487	0.296646	0.268773
ENSG00000203799	19.7739	20.4666	14.1059	3.68799	7.81437	4.6446	18.1155	5.38232	1.75536	0.0103124	0.0404701	CCDC162P	6	109165831	109355063	+	10012	transcribed_unitary_pseudogene	coiled-coil domain containing 162, pseudogene [Source:HGNC Symbol;Acc:HGNC:21565]	-	17	21	14	4	8	5	0.111872	0.115934	0.0800701	0.020947	0.0442799	0.0263283
ENSG00000165084	76.7693	92.5871	90.6808	32.2699	22.4663	22.2941	86.679	25.6767	1.7553	7.13262e-08	8.82083e-07	C8orf34	8	68330722	68819022	+	10499	protein_coding	chromosome 8 open reading frame 34 [Source:HGNC Symbol;Acc:HGNC:30905]	-	66	95	90	35	23	24	0.414182	0.500136	0.49086	0.174785	0.1214	0.120514
ENSG00000120149	288.466	316.745	335.519	106.952	89.8652	82.6738	313.577	93.1635	1.75137	1.45371e-20	4.96532e-19	MSX2	5	174724533	174730893	+	2270	protein_coding	msh homeobox 2 [Source:HGNC Symbol;Acc:HGNC:7392]	Homeobox	248	325	333	116	92	89	7.19815	7.91353	8.40004	2.67926	2.24594	2.06699
ENSG00000233695	111.664	72.1205	111.84	16.5959	34.1879	37.1568	98.5415	29.3135	1.74912	5.18259e-07	5.62743e-06	GAS6-AS1	13	113815630	113845744	+	7169	antisense	GAS6 antisense RNA 1 [Source:HGNC Symbol;Acc:HGNC:39826]	-	96	74	111	18	35	40	0.882282	0.57054	0.8866	0.131643	0.270549	0.294154
ENSG00000164309	237.287	210.514	251.891	56.2418	82.0509	70.5978	233.231	69.6302	1.74532	8.55157e-16	2.22581e-14	CMYA5	5	79689877	79800240	+	14179	protein_coding	cardiomyopathy associated 5 [Source:HGNC Symbol;Acc:HGNC:14305]	-	204	216	250	61	84	76	0.947937	0.842017	1.00962	0.225563	0.3283	0.28258
ENSG00000273142	62.8112	53.6031	97.7337	11.986	17.5823	34.37	71.3827	21.3128	1.74363	3.30929e-05	0.000268944	AC073335.2	7	66902857	66906297	+	3441	lincRNA	novel transcript	-	54	55	97	13	18	37	1.03396	0.883468	1.61417	0.198081	0.289884	0.566879
ENSG00000188672	24.4266	29.238	25.1891	7.37597	9.76796	6.50243	26.2846	7.88212	1.74171	0.00186936	0.00971819	RHCE	1	25362249	25430192	-	2433	protein_coding	Rh blood group CcEe antigens [Source:HGNC Symbol;Acc:HGNC:10008]	-	21	30	25	8	10	7	0.568685	0.681541	0.588384	0.172398	0.227769	0.15168
ENSG00000162493	779.324	754.341	742.575	200.995	229.547	250.808	758.747	227.117	1.74014	9.78941e-37	6.73463e-35	PDPN	1	13583465	13617957	+	3707	protein_coding	podoplanin [Source:HGNC Symbol;Acc:HGNC:29602]	-	670	774	737	218	235	270	11.9082	11.5407	11.3843	3.08331	3.51303	3.83985
ENSG00000247934	26.7529	33.1364	19.1437	4.60998	11.7216	7.43135	26.3444	7.92096	1.73972	0.00308931	0.0148106	AC022364.1	12	28163298	28190738	-	2728	antisense	novel transcript, antisense to CCDC91	-	23	34	19	5	12	8	0.555493	0.688886	0.398816	0.0960968	0.243766	0.154603
ENSG00000150636	98.8695	125.724	106.802	47.0218	29.3039	23.223	110.465	33.1829	1.73502	3.34085e-08	4.33042e-07	CCDC102B	18	68715209	69055189	+	5805	protein_coding	coiled-coil domain containing 102B [Source:HGNC Symbol;Acc:HGNC:26295]	-	85	129	106	51	30	25	0.964743	1.22829	1.0456	0.460629	0.286389	0.227045
ENSG00000279329	25.5898	27.2888	13.0983	8.29797	7.81437	3.71568	21.9923	6.60934	1.73438	0.00707695	0.029707	AC020910.5	19	34675717	34677581	-	1865	TEC	novel transcript	-	22	28	13	9	8	4	0.777211	0.829835	0.399142	0.253015	0.23771	0.113072
ENSG00000163364	166.333	139.368	156.172	37.8018	52.747	48.3038	153.958	46.2842	1.73426	5.19461e-12	1.00431e-10	LINC01116	2	176629589	176637931	-	1783	lincRNA	long intergenic non-protein coding RNA 1116 [Source:HGNC Symbol;Acc:HGNC:49259]	-	143	143	155	41	54	52	5.2842	4.433	4.97787	1.20563	1.67834	1.53754
ENSG00000104490	375.704	407.383	304.284	128.157	116.239	82.6738	362.457	109.023	1.73336	8.99906e-18	2.67894e-16	NCALD	8	101686543	102124907	-	8042	protein_coding	neurocalcin delta [Source:HGNC Symbol;Acc:HGNC:7655]	-	323	418	302	139	119	89	2.64627	2.87293	2.15033	0.906221	0.820011	0.583444
ENSG00000180806	328.014	290.431	330.481	96.8096	94.7492	93.8208	316.309	95.1266	1.73272	8.05909e-22	2.94929e-20	HOXC9	12	53994895	54003337	+	1679	protein_coding	homeobox C9 [Source:HGNC Symbol;Acc:HGNC:5130]	Homeobox	282	298	328	105	97	101	11.0661	9.81021	11.1863	3.27885	3.20153	3.17135
ENSG00000164946	39.5478	44.8316	37.2799	14.7519	12.6983	9.28919	40.5531	12.2465	1.72821	0.000155622	0.00109064	FREM1	9	14734666	14910995	-	10762	protein_coding	FRAS1 related extracellular matrix 1 [Source:HGNC Symbol;Acc:HGNC:23399]	-	34	46	37	16	13	10	0.208152	0.236253	0.196867	0.0779489	0.0669403	0.048987
ENSG00000198520	33.732	41.9078	45.3404	12.9079	6.83757	16.7205	40.3267	12.1554	1.72802	0.000291794	0.00189428	ARMH1	1	44674692	44725591	+	3290	protein_coding	armadillo-like helical domain containing 1 [Source:HGNC Symbol;Acc:HGNC:34345]	-	29	43	45	14	7	18	0.58076	0.722413	0.783213	0.223108	0.117907	0.288436
ENSG00000271533	100.033	132.546	130.983	32.2699	29.3039	48.3038	121.187	36.6258	1.72691	4.09957e-09	5.95187e-08	Z83843.1	X	74209976	74213660	-	3685	sense_intronic	novel transcript, sense intronic FTX	-	86	136	130	35	30	52	1.53764	2.03992	2.02008	0.497982	0.45115	0.743942
ENSG00000197632	138.417	170.555	182.369	51.6318	53.7238	43.6592	163.781	49.6716	1.72395	2.38349e-12	4.75941e-11	SERPINB2	18	63871692	63903890	+	2748	protein_coding	serpin family B member 2 [Source:HGNC Symbol;Acc:HGNC:8584]	-	119	175	181	56	55	47	2.85315	3.51993	3.77159	1.06845	1.10913	0.901685
ENSG00000157827	1008.47	1094.48	1180.87	321.777	376.067	297.254	1094.6	331.699	1.72361	2.07596e-38	1.53676e-36	FMNL2	2	152335237	152649834	+	6519	protein_coding	formin like 2 [Source:HGNC Symbol;Acc:HGNC:18267]	-	867	1123	1172	349	385	320	8.7626	9.52163	10.2946	2.8069	3.27278	2.58787
ENSG00000197415	438.515	603.278	486.653	176.101	150.427	138.409	509.482	154.979	1.71796	7.18277e-23	2.76366e-21	VEPH1	3	157259742	157533619	-	6554	protein_coding	ventricular zone expressed PH domain containing 1 [Source:HGNC Symbol;Acc:HGNC:25735]	-	377	619	483	191	154	149	3.78992	5.22032	4.21992	1.52795	1.30212	1.19854
ENSG00000048740	1552.83	1582.75	1398.5	496.956	417.092	467.246	1511.36	460.431	1.71421	2.82262e-47	2.68067e-45	CELF2	10	10798397	11336675	+	10978	protein_coding	CUGBP Elav-like family member 2 [Source:HGNC Symbol;Acc:HGNC:2550]	-	1335	1624	1388	539	427	503	8.01222	8.17665	7.23985	2.57424	2.15547	2.41556
ENSG00000069667	1130.6	1186.09	1089.18	390.004	272.526	379.928	1135.29	347.486	1.70712	1.70717e-32	1.00111e-30	RORA	15	60488284	61229319	-	17040	protein_coding	RAR related orphan receptor A [Source:HGNC Symbol;Acc:HGNC:10258]	THR-like	972	1217	1081	423	279	409	3.7583	3.94761	3.63261	1.30153	0.907343	1.2654
ENSG00000105499	56.9954	57.5015	54.4085	8.29797	19.5359	24.1519	56.3018	17.3286	1.70179	5.27773e-05	0.000410188	PLA2G4C	19	48047843	48110817	-	6613	protein_coding	phospholipase A2 group IVC [Source:HGNC Symbol;Acc:HGNC:9037]	-	49	59	54	9	20	26	0.488194	0.493135	0.467583	0.0713555	0.167598	0.207276
ENSG00000178726	72.1166	71.1459	59.4463	24.8939	25.3967	12.0759	67.5696	20.7888	1.70167	6.81108e-06	6.28758e-05	THBD	20	23045633	23049741	-	4109	protein_coding	thrombomodulin [Source:HGNC Symbol;Acc:HGNC:11784]	-	62	73	59	27	26	13	0.994147	0.981973	0.822203	0.344517	0.35065	0.166794
ENSG00000184232	1159.68	940.49	1128.47	293.195	378.997	322.335	1076.21	331.509	1.69903	1.4302e-33	8.75616e-32	OAF	11	120210767	120230332	+	3176	protein_coding	out at first homolog [Source:HGNC Symbol;Acc:HGNC:28752]	-	997	965	1120	318	388	347	20.6828	16.7942	20.193	5.24964	6.76999	5.76
ENSG00000138378	76.7693	97.4601	51.3858	32.2699	19.5359	17.6495	75.205	23.1518	1.6984	9.04385e-06	8.17985e-05	STAT4	2	191029576	191151596	-	4785	protein_coding	signal transducer and activator of transcription 4 [Source:HGNC Symbol;Acc:HGNC:11365]	STAT	66	100	51	35	20	19	0.908776	1.15513	0.610311	0.383503	0.231625	0.209337
ENSG00000178222	129.112	139.368	169.271	35.9579	40.0486	59.4508	145.917	45.1524	1.69272	5.0859e-10	8.14958e-09	RNF212	4	1056250	1113562	-	5003	protein_coding	ring finger protein 212 [Source:HGNC Symbol;Acc:HGNC:27729]	-	111	143	168	39	41	64	1.4618	1.57986	1.92283	0.408712	0.454141	0.674408
ENSG00000146674	168610	172764	168378	56324.8	49654.5	51727.8	169917	52569	1.69254	3.80037e-87	9.73544e-85	IGFBP3	7	45912245	45921874	-	4571	protein_coding	insulin like growth factor binding protein 3 [Source:HGNC Symbol;Acc:HGNC:5472]	-	144957	177266	167114	61090	50834	55686	2089.41	2143.52	2093.46	700.716	616.283	642.256
ENSG00000164845	82.5851	82.8411	95.7186	25.8159	24.4199	30.6543	87.0483	26.9634	1.69049	8.32279e-08	1.0191e-06	FAM86FP	12	8232512	8242948	-	994	transcribed_unprocessed_pseudogene	family with sequence similarity 86 member F, pseudogene [Source:HGNC Symbol;Acc:HGNC:42357]	-	71	85	95	28	25	33	4.70616	4.72656	5.47268	1.47691	1.39377	1.75025
ENSG00000099822	63.9744	43.857	91.6883	15.6739	20.5127	26.0097	66.5066	20.7321	1.68144	2.6693e-05	0.000220861	HCN2	19	589893	617159	+	3408	protein_coding	hyperpolarization activated cyclic nucleotide gated potassium and sodium channel 2 [Source:HGNC Symbol;Acc:HGNC:4846]	-	55	45	91	17	21	28	1.06331	0.729837	1.52899	0.261537	0.341473	0.433144
ENSG00000227354	19.7739	30.2126	37.2799	8.29797	8.79117	10.2181	29.0888	9.10241	1.68057	0.00195794	0.0101166	RBM26-AS1	13	79406309	79424328	+	3747	antisense	RBM26 antisense RNA 1 [Source:HGNC Symbol;Acc:HGNC:39805]	-	17	31	37	9	9	11	0.298924	0.457289	0.565433	0.125934	0.133105	0.154768
ENSG00000267481	9.30537	36.0602	23.174	7.37597	3.90718	10.2181	22.8465	7.16709	1.67671	0.0126573	0.0478586	AC011477.2	19	19788755	19790531	-	921	sense_intronic	novel transcript, sense intronic to ZNF506	-	8	37	23	8	4	11	0.572302	2.22052	1.42998	0.455422	0.240679	0.629661
ENSG00000124126	179.128	192.971	240.808	46.0998	63.4917	82.6738	204.302	64.0885	1.67382	1.52322e-11	2.79769e-10	PREX1	20	48624252	48827883	-	7393	protein_coding	phosphatidylinositol-3,4,5-trisphosphate dependent Rac exchange factor 1 [Source:HGNC Symbol;Acc:HGNC:32594]	-	154	198	239	50	65	89	1.37244	1.48033	1.85114	0.354595	0.487225	0.634662
ENSG00000116991	1831.99	1867.34	1715.88	590.078	568.495	539.702	1805.07	566.092	1.6729	1.15152e-55	1.41893e-53	SIPA1L2	1	232397965	232561558	-	7641	protein_coding	signal induced proliferation associated 1 like 2 [Source:HGNC Symbol;Acc:HGNC:23800]	-	1575	1916	1703	640	582	581	13.5808	13.8598	12.7623	4.3915	4.22095	4.00866
ENSG00000173727	152.375	138.393	148.112	54.3978	44.9326	39.0146	146.294	46.115	1.66438	3.97917e-11	7.00457e-10	AP000769.1	11	65455258	65466720	+	1772	transcribed_unprocessed_pseudogene	Finkel-Biskis-Reilly murine sarcoma virus (FBR-MuSV) ubiquitously expressed (FAU) pseudogene	-	131	142	147	59	46	42	4.87082	4.42932	4.75025	1.74571	1.43857	1.24957
ENSG00000162738	52.3427	74.0697	63.4765	23.9719	13.6751	22.2941	63.2963	19.9804	1.663	1.25257e-05	0.000110545	VANGL2	1	160400586	160428678	+	5340	protein_coding	VANGL planar cell polarity protein 2 [Source:HGNC Symbol;Acc:HGNC:15511]	-	45	76	63	26	14	24	0.555221	0.786656	0.675558	0.255279	0.145286	0.236943
ENSG00000261625	17.4476	26.3142	22.1664	4.60998	12.6983	3.71568	21.9761	7.008	1.66025	0.0104512	0.0409077	AP003071.4	11	69000765	69002048	-	1284	sense_overlapping	novel transcript, overlapping to MRGPRF	-	15	27	22	5	13	4	0.769699	1.16228	0.981117	0.204168	0.561068	0.164236
ENSG00000257298	41.8742	44.8316	32.242	9.21996	17.5823	11.147	39.6493	12.6498	1.65206	0.000434915	0.00270005	AC008147.2	12	50185580	50191363	-	4713	sense_intronic	novel transcript, sense intronic to LIMA1	-	36	46	32	10	18	12	0.503269	0.539477	0.388791	0.111246	0.211647	0.134232
ENSG00000010818	2889.32	2823.42	2809.09	896.18	927.956	892.691	2840.61	905.609	1.64926	5.03343e-69	8.82845e-67	HIVEP2	6	142751467	142956698	-	10682	protein_coding	human immunodeficiency virus type I enhancer binding protein 2 [Source:HGNC Symbol;Acc:HGNC:4921]	zf-C2H2	2484	2897	2788	972	950	961	15.3212	14.9902	14.9453	4.77086	4.92842	4.7429
ENSG00000255310	58.1585	28.2634	46.3479	9.21996	9.76796	23.223	44.2566	14.0703	1.64689	0.000872489	0.00498283	AF131215.5	8	11107788	11109726	-	1939	sense_intronic	novel transcript	-	50	29	46	10	10	25	1.69898	0.826671	1.35845	0.270399	0.285798	0.679729
ENSG00000126950	372.215	407.383	380.859	138.299	136.751	96.6076	386.819	123.886	1.64371	9.9662e-20	3.28311e-18	TMEM35A	X	101078720	101096364	+	2571	protein_coding	transmembrane protein 35A [Source:HGNC Symbol;Acc:HGNC:25864]	-	320	418	378	150	140	104	8.20055	8.98642	8.41885	3.05895	3.01761	2.13258
ENSG00000125965	348.951	360.602	323.428	89.4336	115.262	126.333	344.327	110.343	1.64231	5.17689e-19	1.64419e-17	GDF5	20	35433347	35454746	-	2646	protein_coding	growth differentiation factor 5 [Source:HGNC Symbol;Acc:HGNC:4220]	-	300	370	321	97	118	136	7.4701	7.72902	6.9467	1.92205	2.47132	2.70971
ENSG00000110436	140.744	153.012	126.953	48.8658	52.747	33.4411	140.236	45.018	1.64089	6.138e-10	9.74721e-09	SLC1A2	11	35251205	35420063	-	22835	protein_coding	solute carrier family 1 member 2 [Source:HGNC Symbol;Acc:HGNC:10940]	-	121	157	126	53	54	36	0.349124	0.380024	0.31596	0.121691	0.131048	0.0831141
ENSG00000247134	37.2215	48.73	40.3026	19.3619	15.6287	5.57351	42.0847	13.5214	1.64066	0.000705223	0.00415431	AC090204.1	8	32996178	33044855	+	765	lincRNA	novel transcript	-	32	50	40	21	16	6	2.75603	3.61261	2.99407	1.43927	1.15903	0.413488
ENSG00000255690	647.886	560.396	615.622	196.385	181.684	207.149	607.968	195.073	1.63874	8.46143e-30	4.50097e-28	TRIL	7	28953358	28958292	-	4935	protein_coding	TLR4 interactor with leucine rich repeats [Source:HGNC Symbol;Acc:HGNC:22200]	-	557	575	611	213	186	223	7.4364	6.44011	7.08953	2.26295	2.08864	2.38227
ENSG00000278974	26.7529	40.9332	43.3253	7.37597	10.7448	17.6495	37.0038	11.9234	1.63733	0.00106569	0.00593643	AC093909.6	4	188740507	188741281	-	775	TEC	tec	-	23	42	43	8	11	19	1.95533	2.99544	3.17709	0.541217	0.786553	1.29248
ENSG00000234084	36.0583	33.1364	36.2723	11.986	10.7448	11.147	35.1557	11.2926	1.63717	0.000563504	0.00340182	AL049552.1	6	135301568	135307158	+	577	antisense	novel transcript	-	31	34	36	13	11	12	3.53982	3.25699	3.57264	1.18127	1.05646	1.09642
ENSG00000203780	60.4849	38.0094	67.5068	23.0499	8.79117	21.3651	55.3337	17.7354	1.63523	0.000192567	0.00131547	FANK1	10	125896539	126009592	+	3384	protein_coding	fibronectin type III and ankyrin repeat domains 1 [Source:HGNC Symbol;Acc:HGNC:23527]	-	52	39	67	25	9	23	1.01244	0.637011	1.13372	0.38734	0.147384	0.35832
ENSG00000198496	51.1795	76.9935	65.4917	10.142	30.2807	22.2941	64.5549	20.9056	1.63355	6.80119e-05	0.000514821	NBR2	17	43125610	43153671	+	2096	bidirectional_promoter_lncRNA	neighbor of BRCA1 lncRNA 2 [Source:HGNC Symbol;Acc:HGNC:20691]	-	44	79	65	11	31	24	1.38311	2.08328	1.77576	0.27516	0.81961	0.603661
ENSG00000178860	481.553	414.205	478.593	126.313	166.055	151.414	458.117	147.928	1.63119	1.11709e-22	4.25608e-21	MSC	8	71841549	71844468	-	2113	protein_coding	musculin [Source:HGNC Symbol;Acc:HGNC:7321]	bHLH	414	425	475	137	170	163	12.9091	11.1174	12.8723	3.39942	4.45848	4.06688
ENSG00000280063	31.4056	25.3396	54.4085	9.21996	15.6287	11.147	37.0512	11.9986	1.63076	0.00128006	0.00695936	AC012676.5	16	4346694	4348648	-	1955	TEC	tec	-	27	26	54	10	16	12	0.909938	0.735088	1.58165	0.268186	0.453534	0.3236
ENSG00000127083	672.313	811.843	637.788	309.791	193.406	182.068	707.314	228.422	1.63025	9.74417e-18	2.89191e-16	OMD	9	92414245	92424461	-	2449	protein_coding	osteomodulin [Source:HGNC Symbol;Acc:HGNC:8134]	-	578	833	633	336	198	196	15.5501	18.8005	14.8006	7.19339	4.48037	4.2193
ENSG00000101236	1378.36	1521.35	1471.04	397.38	496.212	521.124	1456.92	471.572	1.62796	1.91281e-37	1.37419e-35	RNF24	20	3927309	4015582	-	7668	protein_coding	ring finger protein 24 [Source:HGNC Symbol;Acc:HGNC:13779]	-	1185	1561	1460	431	508	561	10.182	11.2521	10.9027	2.94699	3.67129	3.85704
ENSG00000135919	89989.9	95155.2	89173.4	31156.1	28902.4	28767.7	91439.5	29608.7	1.62679	2.87385e-84	6.74107e-82	SERPINE2	2	223975112	224039319	-	8891	protein_coding	serpin family E member 2 [Source:HGNC Symbol;Acc:HGNC:8951]	-	77366	97635	88504	33792	29589	30969	573.317	606.971	570.001	199.272	184.424	183.633
ENSG00000156535	9567.08	10042.3	9572.87	3023.23	3132.59	3298.59	9727.41	3151.47	1.62607	9.1992e-79	1.90531e-76	CD109	6	73695785	73828316	+	9782	protein_coding	CD109 molecule [Source:HGNC Symbol;Acc:HGNC:21685]	-	8225	10304	9501	3279	3207	3551	55.3992	58.2225	55.6166	17.5751	18.168	19.138
ENSG00000196632	91.8905	87.7141	109.824	27.6599	26.3735	39.9435	96.4764	31.3256	1.62188	1.60363e-07	1.88533e-06	WNK3	X	54192823	54358642	-	11472	protein_coding	WNK lysine deficient protein kinase 3 [Source:HGNC Symbol;Acc:HGNC:14543]	-	79	90	109	30	27	43	0.453715	0.433627	0.544065	0.137109	0.130425	0.197607
ENSG00000057019	7689.72	7744.18	7724.99	2761.38	2386.31	2379.89	7719.63	2509.19	1.62123	1.92761e-65	3.0265e-63	DCBLD2	3	98795941	98901689	-	11274	protein_coding	discoidin, CUB and LCCL domain containing 2 [Source:HGNC Symbol;Acc:HGNC:24627]	-	6611	7946	7667	2995	2443	2562	38.6353	38.9568	38.9413	13.9284	12.0083	11.9805
ENSG00000163975	157.028	146.19	192.445	49.7878	61.5382	50.1616	165.221	53.8292	1.61959	2.92096e-11	5.20295e-10	MELTF	3	196988621	197029816	-	8393	protein_coding	melanotransferrin [Source:HGNC Symbol;Acc:HGNC:7037]	-	135	150	191	54	63	54	1.05977	0.98784	1.3031	0.337334	0.415968	0.339195
ENSG00000117600	476.9	481.453	458.442	119.86	149.45	192.286	472.265	153.865	1.61791	1.16116e-19	3.81223e-18	PLPPR4	1	99263953	99309590	+	5540	protein_coding	phospholipid phosphatase related 4 [Source:HGNC Symbol;Acc:HGNC:23496]	-	410	494	455	130	153	207	4.87606	4.92867	4.70289	1.23032	1.53045	1.96985
ENSG00000152580	307.077	313.822	318.39	99.5756	78.1437	128.191	313.096	101.97	1.61701	5.65594e-16	1.49817e-14	IGSF10	3	151425384	151458709	-	11727	protein_coding	immunoglobulin superfamily member 10 [Source:HGNC Symbol;Acc:HGNC:26384]	-	264	322	316	108	80	138	1.48324	1.51769	1.54299	0.482859	0.378042	0.620391
ENSG00000214548	8161.97	8217.84	9305.86	2079.1	3104.26	3194.55	8561.89	2792.64	1.61641	4.01986e-30	2.15007e-28	MEG3	14	100779410	100861031	+	23224	lincRNA	maternally expressed 3 [Source:HGNC Symbol;Acc:HGNC:14575]	-	7017	8432	9236	2255	3178	3439	19.9072	20.0681	22.7725	5.09088	7.58322	7.80672
ENSG00000240583	3398.79	3160.63	2988.43	1118.38	963.121	1034.82	3182.62	1038.77	1.61489	1.21382e-53	1.41508e-51	AQP1	7	30911694	30925516	+	3435	protein_coding	aquaporin 1 (Colton blood group) [Source:HGNC Symbol;Acc:HGNC:633]	-	2922	3243	2966	1213	986	1114	56.0465	52.1835	49.4433	18.5147	15.907	17.0975
ENSG00000182240	1726.15	1622.71	1598	531.992	577.287	506.261	1648.95	538.513	1.61456	8.06719e-49	8.05436e-47	BACE2	21	41167801	41282518	+	9619	protein_coding	beta-secretase 2 [Source:HGNC Symbol;Acc:HGNC:934]	-	1484	1665	1586	577	591	545	10.1648	9.56747	9.4414	3.14506	3.40482	2.98703
ENSG00000254554	81.422	86.7395	93.7035	32.2699	33.2111	20.4362	87.2883	28.6391	1.61	5.30906e-07	5.75513e-06	AC080023.1	11	10302657	10303704	-	803	antisense	novel transcript	-	70	89	93	35	34	22	5.74351	6.12614	6.63179	2.28526	2.34639	1.44438
ENSG00000164318	34.8951	33.1364	29.2194	13.8299	6.83757	11.147	32.417	10.6048	1.60695	0.00149562	0.0079995	EGFLAM	5	38258409	38465021	+	5724	protein_coding	EGF like, fibronectin type III and laminin G domains [Source:HGNC Symbol;Acc:HGNC:26810]	-	30	34	29	15	7	12	0.345316	0.328316	0.290109	0.137396	0.0677697	0.110524
ENSG00000113494	180.291	221.234	197.483	70.0717	68.3757	58.5219	199.669	65.6564	1.60637	2.38858e-13	5.20753e-12	PRLR	5	35048756	35230589	-	13108	protein_coding	prolactin receptor [Source:HGNC Symbol;Acc:HGNC:9446]	-	155	227	196	76	70	63	0.779095	0.957199	0.856215	0.303991	0.295937	0.253383
ENSG00000163947	512.958	571.116	480.608	156.739	199.266	159.774	521.561	171.927	1.60249	1.53669e-23	6.05624e-22	ARHGEF3	3	56727418	57079329	-	6594	protein_coding	Rho guanine nucleotide exchange factor 3 [Source:HGNC Symbol;Acc:HGNC:683]	-	441	586	477	170	204	172	4.40641	4.91203	4.14221	1.35171	1.71442	1.37516
ENSG00000166016	273.345	237.803	248.868	76.5257	83.0277	91.0341	253.339	83.5291	1.59966	3.61176e-16	9.69896e-15	ABTB2	11	34150988	34358008	-	4973	protein_coding	ankyrin repeat and BTB domain containing 2 [Source:HGNC Symbol;Acc:HGNC:23842]	-	235	244	247	83	85	98	3.11347	2.71197	2.84408	0.87507	0.947191	1.03892
ENSG00000122420	2280.98	2595.36	2151.15	871.287	680.827	766.358	2342.5	772.824	1.59962	1.20809e-38	9.04626e-37	PTGFR	1	78303884	78539749	+	4714	protein_coding	prostaglandin F receptor [Source:HGNC Symbol;Acc:HGNC:9600]	-	1961	2663	2135	945	697	825	27.4084	31.2244	25.9341	10.5105	8.1937	9.22652
ENSG00000197885	726.982	641.287	635.773	269.223	168.009	223.869	668.014	220.367	1.59812	2.72966e-21	9.71548e-20	NKIRAS1	3	23891660	23946591	-	3473	protein_coding	NFKB inhibitor interacting Ras like 1 [Source:HGNC Symbol;Acc:HGNC:17899]	-	625	658	631	292	172	241	11.8569	10.4721	10.4037	4.4082	2.74448	3.65835
ENSG00000055163	293.119	294.329	331.489	123.548	91.8188	88.2473	306.312	101.205	1.59713	1.68733e-16	4.62034e-15	CYFIP2	5	157266079	157395595	+	10498	protein_coding	cytoplasmic FMR1 interacting protein 2 [Source:HGNC Symbol;Acc:HGNC:13760]	-	252	302	329	134	94	95	1.58157	1.59006	1.79454	0.669239	0.496202	0.477079
ENSG00000230487	261.713	202.717	217.634	62.6957	85.9581	77.1003	227.355	75.2514	1.5946	2.15247e-13	4.7033e-12	PSMG3-AS1	7	1570073	1589626	+	6355	lincRNA	PSMG3 antisense RNA 1 (head to head) [Source:HGNC Symbol;Acc:HGNC:22230]	-	225	208	216	68	88	83	2.33272	1.80909	1.94626	0.561018	0.767369	0.688551
ENSG00000267270	24.4266	18.5174	25.1891	6.45397	5.86078	10.2181	22.711	7.51095	1.59254	0.00756372	0.0313983	PARD6G-AS1	18	80147924	80178432	+	4589	antisense	PARD6G antisense RNA 1 [Source:HGNC Symbol;Acc:HGNC:44109]	-	21	19	25	7	6	11	0.301506	0.228849	0.31195	0.0799766	0.0724553	0.126371
ENSG00000119227	117.48	106.232	146.097	27.6599	44.9326	50.1616	123.27	40.918	1.59237	5.76116e-08	7.23638e-07	PIGZ	3	196946343	196969060	-	3211	protein_coding	phosphatidylinositol glycan anchor biosynthesis class Z [Source:HGNC Symbol;Acc:HGNC:30596]	-	101	109	145	30	46	54	2.07241	1.87629	2.58578	0.489851	0.793879	0.886598
ENSG00000134917	174.476	164.708	172.293	52.5538	59.5846	57.593	170.492	56.5771	1.5916	2.35505e-12	4.70745e-11	ADAMTS8	11	130404925	130428993	-	4523	protein_coding	ADAM metallopeptidase with thrombospondin type 1 motif 8 [Source:HGNC Symbol;Acc:HGNC:224]	-	150	169	171	57	61	62	2.18504	2.06525	2.16487	0.660741	0.747378	0.722668
ENSG00000147408	104.685	134.495	110.832	33.1919	51.7702	31.5832	116.671	38.8484	1.59112	5.33133e-08	6.74071e-07	CSGALNACT1	8	19404161	19758029	-	6580	protein_coding	chondroitin sulfate N-acetylgalactosaminyltransferase 1 [Source:HGNC Symbol;Acc:HGNC:24290]	-	90	138	110	36	53	34	0.90118	1.15922	0.95726	0.286853	0.446362	0.272412
ENSG00000167191	143.07	164.708	136.021	27.6599	62.515	57.593	147.933	49.2559	1.58944	4.07182e-08	5.21198e-07	GPRC5B	16	19856691	19886167	-	6667	protein_coding	G protein-coupled receptor class C group 5 member B [Source:HGNC Symbol;Acc:HGNC:13308]	-	123	169	135	30	64	62	1.21554	1.4011	1.15949	0.235925	0.531969	0.490269
ENSG00000109452	797.935	867.395	763.734	291.351	226.617	288.894	809.688	268.954	1.58929	3.9701e-29	2.06668e-27	INPP4B	4	142023160	142847432	-	14153	protein_coding	inositol polyphosphate-4-phosphatase type II B [Source:HGNC Symbol;Acc:HGNC:6075]	-	686	890	758	316	232	311	3.19353	3.4758	3.06679	1.17064	0.908399	1.15847
ENSG00000166278	29.0793	15.5936	35.2647	8.29797	13.6751	4.6446	26.6459	8.87257	1.58912	0.0078995	0.0325149	C2	6	31897785	31945672	+	5536	protein_coding	complement C2 [Source:HGNC Symbol;Acc:HGNC:1248]	-	25	16	35	9	14	5	0.297536	0.159748	0.362022	0.0852373	0.140142	0.0476154
ENSG00000219607	81.422	111.105	99.7488	22.1279	40.0486	35.2989	97.4251	32.4918	1.58895	5.59628e-07	6.04628e-06	PPP1R3G	6	5084581	5089487	+	4907	protein_coding	protein phosphatase 1 regulatory subunit 3G [Source:HGNC Symbol;Acc:HGNC:14945]	-	70	114	99	24	41	38	0.93989	1.28411	1.15527	0.256436	0.463025	0.408264
ENSG00000136542	6760.35	7257.85	6317.43	2516.13	2017.08	2239.62	6778.54	2257.61	1.58605	5.3644e-49	5.46803e-47	GALNT5	2	157257598	157314211	+	6818	protein_coding	polypeptide N-acetylgalactosaminyltransferase 5 [Source:HGNC Symbol;Acc:HGNC:4127]	-	5812	7447	6270	2729	2065	2411	56.1647	60.3722	52.6591	20.986	16.7842	18.6429
ENSG00000153234	39.5478	29.238	49.3706	15.6739	7.81437	15.7916	39.3855	13.0933	1.58404	0.0009419	0.00533232	NR4A2	2	156324432	156342348	-	3967	protein_coding	nuclear receptor subfamily 4 group A member 2 [Source:HGNC Symbol;Acc:HGNC:7981]	NGFIB-like	34	30	49	17	8	17	0.564692	0.417996	0.707289	0.224683	0.111754	0.225923
ENSG00000150051	3054.49	3155.76	3074.08	1086.11	948.469	1064.54	3094.77	1033.04	1.58273	2.00713e-57	2.65829e-55	MKX	10	27672875	27746060	-	4106	protein_coding	mohawk homeobox [Source:HGNC Symbol;Acc:HGNC:23729]	Others	2626	3238	3051	1178	971	1146	42.1377	43.5884	42.5487	15.0421	13.105	14.7143
ENSG00000240303	31.4056	44.8316	47.3555	15.6739	11.7216	13.9338	41.1976	13.7764	1.58238	0.000424317	0.00264522	ACAD11	3	132558138	132660723	-	5674	protein_coding	acyl-CoA dehydrogenase family member 11 [Source:HGNC Symbol;Acc:HGNC:30211]	-	27	46	47	17	12	15	0.313523	0.448106	0.47432	0.157088	0.1172	0.139372
ENSG00000236017	26.7529	37.0348	54.4085	8.29797	16.6055	14.8627	39.3987	13.2554	1.57815	0.00123764	0.00674945	ASMTL-AS1	X	1401769	1414028	+	1335	antisense	ASMTL antisense RNA 1 [Source:HGNC Symbol;Acc:HGNC:25811]	-	23	38	54	9	17	16	1.13512	1.57331	2.3162	0.353463	0.705675	0.631847
ENSG00000143847	50.0163	70.1713	65.4917	15.6739	26.3735	20.4362	61.8931	20.8279	1.57707	3.00816e-05	0.000246385	PPFIA4	1	203026498	203078740	+	9707	protein_coding	PTPRF interacting protein alpha 4 [Source:HGNC Symbol;Acc:HGNC:9248]	-	43	72	65	17	27	22	0.291863	0.409978	0.383435	0.0918221	0.15414	0.119484
ENSG00000100626	947.984	812.817	1050.89	259.081	346.763	338.127	937.23	314.657	1.57496	2.30776e-25	1.00514e-23	GALNT16	14	69259277	69357033	+	10802	protein_coding	polypeptide N-acetylgalactosaminyltransferase 16 [Source:HGNC Symbol;Acc:HGNC:23233]	-	815	834	1043	281	355	364	4.97105	4.26751	5.52896	1.36391	1.82121	1.77652
ENSG00000102802	993.348	1043.8	988.42	384.472	320.389	311.188	1008.52	338.683	1.57399	1.35652e-34	8.54693e-33	MEDAG	13	30906191	30925572	+	2374	protein_coding	mesenteric estrogen dependent adipogenesis [Source:HGNC Symbol;Acc:HGNC:25926]	-	854	1071	981	417	328	335	23.7013	24.9357	23.662	9.20955	7.6565	7.43939
ENSG00000165185	194.25	233.904	229.725	61.7738	72.2829	87.3184	219.293	73.7917	1.5728	4.66695e-13	9.91931e-12	KIAA1958	9	112486847	112669397	+	13119	protein_coding	KIAA1958 [Source:HGNC Symbol;Acc:HGNC:23427]	-	167	240	228	67	74	94	0.838708	1.01117	0.99517	0.267767	0.312585	0.377747
ENSG00000161267	38.3846	44.8316	56.4236	12.9079	14.6519	19.5073	46.5466	15.6891	1.57089	0.000227973	0.00152157	BDH1	3	197509783	197573323	-	9114	protein_coding	3-hydroxybutyrate dehydrogenase 1 [Source:HGNC Symbol;Acc:HGNC:1027]	-	33	46	56	14	15	21	0.238561	0.278973	0.351837	0.0805383	0.0912051	0.121474
ENSG00000163071	1463.27	1381.01	1453.91	501.566	479.607	466.317	1432.73	482.497	1.56993	3.63397e-47	3.43445e-45	SPATA18	4	52051331	52097292	+	4941	protein_coding	spermatogenesis associated 18 [Source:HGNC Symbol;Acc:HGNC:29579]	-	1258	1417	1443	544	491	502	16.7749	15.8514	16.723	5.77254	5.50685	5.35627
ENSG00000166033	13339.2	12586	13200.1	4243.95	4557.73	4403.08	13041.8	4401.59	1.56705	7.62805e-77	1.56327e-74	HTRA1	10	122458551	122514908	+	2279	protein_coding	HtrA serine peptidase 1 [Source:HGNC Symbol;Acc:HGNC:9476]	-	11468	12914	13101	4603	4666	4740	331.542	313.205	329.172	105.896	113.459	109.65
ENSG00000154263	47.69	44.8316	54.4085	20.2839	9.76796	19.5073	48.9767	16.5197	1.56386	0.000219392	0.00147186	ABCA10	17	69147214	69244846	-	8405	protein_coding	ATP binding cassette subfamily A member 10 [Source:HGNC Symbol;Acc:HGNC:30]	-	41	46	54	22	10	21	0.321396	0.302505	0.367891	0.137236	0.0659325	0.131721
ENSG00000204650	208.208	169.581	239.8	77.4477	65.4453	65.9532	205.863	69.6154	1.56304	4.40505e-12	8.56762e-11	LINC02210	17	45620328	45655156	+	15578	transcribed_unitary_pseudogene	long intergenic non-protein coding RNA 2210 [Source:HGNC Symbol;Acc:HGNC:26327]	-	179	174	238	84	67	71	0.75707	0.617377	0.874839	0.282716	0.238342	0.240281
ENSG00000123892	31.4056	56.5269	34.2572	15.6739	15.6287	10.2181	40.7299	13.8403	1.56235	0.000860757	0.00492793	RAB38	11	88113242	88175467	-	1465	protein_coding	RAB38, member RAS oncogene family [Source:HGNC Symbol;Acc:HGNC:9776]	-	27	58	34	17	16	11	1.21429	2.18828	1.32894	0.608407	0.605228	0.395848
ENSG00000009724	38.3846	55.5523	39.295	9.21996	13.6751	22.2941	44.4106	15.0631	1.56198	0.00064381	0.00382844	MASP2	1	11026523	11047233	-	4251	protein_coding	mannan binding lectin serine peptidase 2 [Source:HGNC Symbol;Acc:HGNC:6902]	-	33	57	39	10	14	24	0.511467	0.741134	0.525335	0.123337	0.182505	0.297642
ENSG00000046653	232.634	194.92	180.354	70.0717	81.0741	54.8062	202.636	68.6507	1.56125	9.86219e-12	1.84445e-10	GPM6B	X	13771031	13938638	-	5675	protein_coding	glycoprotein M6B [Source:HGNC Symbol;Acc:HGNC:4461]	-	200	200	179	76	83	59	2.32198	1.94795	1.80614	0.702152	0.810493	0.5481
ENSG00000153714	820.035	880.065	845.346	322.699	267.642	281.462	848.482	290.601	1.5456	2.39874e-32	1.39824e-30	LURAP1L	9	12775021	12822131	+	2132	protein_coding	leucine rich adaptor protein 1 like [Source:HGNC Symbol;Acc:HGNC:31452]	-	705	903	839	350	274	303	21.787	23.4106	22.534	8.60724	7.12197	7.49254
ENSG00000081189	517.611	517.513	419.147	177.023	148.473	172.779	484.757	166.092	1.54405	2.56714e-21	9.17058e-20	MEF2C	5	88717117	88904257	-	11755	protein_coding	myocyte enhancer factor 2C [Source:HGNC Symbol;Acc:HGNC:6996]	SRF	445	531	416	192	152	186	2.49421	2.4968	2.02644	0.856371	0.716569	0.834188
ENSG00000203392	29.0793	18.5174	35.2647	4.60998	14.6519	9.28919	27.6205	9.51704	1.54103	0.00775019	0.0320494	AC105020.1	15	75678548	75680752	+	2205	antisense	novel transcript, antisense to CSPG4	-	25	19	35	5	15	10	0.74701	0.476275	0.908914	0.11889	0.376981	0.239092
ENSG00000184307	74.4429	86.7395	74.5597	18.4399	28.3271	34.37	78.5807	27.0457	1.54061	5.64235e-06	5.26863e-05	ZDHHC23	3	113947901	113965401	+	7138	protein_coding	zinc finger DHHC-type containing 23 [Source:HGNC Symbol;Acc:HGNC:28654]	-	64	89	74	20	29	37	0.590743	0.68917	0.593633	0.146905	0.225143	0.273274
ENSG00000066468	212.86	185.174	236.778	57.1638	81.0741	80.816	211.604	73.0179	1.53579	7.9356e-12	1.50144e-10	FGFR2	10	121478334	121598458	-	7578	protein_coding	fibroblast growth factor receptor 2 [Source:HGNC Symbol;Acc:HGNC:3689]	-	183	190	235	62	83	87	1.59108	1.38584	1.77573	0.428963	0.606961	0.605255
ENSG00000112182	27.9161	32.1618	16.121	11.986	8.79117	5.57351	25.3997	8.78354	1.53088	0.00876142	0.0354702	BACH2	6	89926529	90296908	-	9786	protein_coding	BTB domain and CNC homolog 2 [Source:HGNC Symbol;Acc:HGNC:14078]	TF_bZIP	24	33	16	13	9	6	0.161585	0.18639	0.093622	0.06965	0.0509653	0.0323236
ENSG00000006468	725.819	847.903	788.923	304.259	233.454	280.534	787.548	272.749	1.52959	9.14459e-27	4.30039e-25	ETV1	7	13891228	13991425	-	9616	protein_coding	ETS variant 1 [Source:HGNC Symbol;Acc:HGNC:3490]	ETS	624	870	783	330	239	302	4.27548	5.00078	4.66262	1.7993	1.37734	1.65572
ENSG00000111961	4963.25	4892.5	4945.12	1532.36	1769.95	1830.9	4933.62	1711.07	1.52782	1.52466e-53	1.75643e-51	SASH1	6	148272304	148552050	+	11143	protein_coding	SAM and SH3 domain containing 1 [Source:HGNC Symbol;Acc:HGNC:19182]	-	4267	5020	4908	1662	1812	1971	25.2299	24.9009	25.2212	7.8201	9.01142	9.3252
ENSG00000156486	205.881	179.327	195.467	63.6177	66.4221	71.5268	193.558	67.1889	1.52539	1.32565e-12	2.70535e-11	KCNS2	8	98427022	98432848	+	5348	protein_coding	potassium voltage-gated channel modifier subfamily S member 2 [Source:HGNC Symbol;Acc:HGNC:6301]	-	177	184	194	69	68	77	2.1806	1.90169	2.07718	0.676458	0.704619	0.759054
ENSG00000197140	55.8322	59.4507	71.537	16.5959	20.5127	27.8676	62.2733	21.6587	1.52478	4.0422e-05	0.000323459	ADAM32	8	39106990	39284911	+	10044	protein_coding	ADAM metallopeptidase domain 32 [Source:HGNC Symbol;Acc:HGNC:15479]	-	48	61	71	18	21	30	0.314869	0.335688	0.404776	0.0939613	0.115864	0.157466
ENSG00000285756	188.434	133.52	160.203	43.3338	58.6078	65.9532	160.719	55.9649	1.52027	2.68727e-09	3.99073e-08	BX890604.2	X	3817528	3937855	-	14235	lincRNA	novel transcript	-	162	137	159	47	60	71	0.749812	0.531956	0.639592	0.173111	0.233577	0.262951
ENSG00000166035	47.69	75.0443	60.4538	23.9719	22.4663	17.6495	61.0627	21.3626	1.51918	5.38954e-05	0.000417711	LIPC	15	58410569	58569843	+	5184	protein_coding	lipase C, hepatic type [Source:HGNC Symbol;Acc:HGNC:6619]	-	41	77	60	26	23	19	0.521091	0.820991	0.662749	0.262961	0.245867	0.193224
ENSG00000267199	18.6107	17.5428	44.3328	9.21996	7.81437	11.147	26.8288	9.39379	1.51546	0.00995603	0.0393024	AP001029.2	18	12438890	12448205	+	5428	antisense	novel transcript, antisense SPIRE1	-	16	18	44	10	8	12	0.194212	0.183293	0.464169	0.0965925	0.0816746	0.116551
ENSG00000203727	804.914	816.716	756.681	295.039	230.524	306.543	792.77	277.369	1.51409	1.38936e-26	6.42506e-25	SAMD5	6	147508927	147737547	+	6320	protein_coding	sterile alpha motif domain containing 5 [Source:HGNC Symbol;Acc:HGNC:21180]	-	692	838	751	320	236	330	7.21413	7.32891	6.80434	2.6547	2.06934	2.75277
ENSG00000143816	102.359	72.1205	92.6959	32.2699	36.1415	25.0808	89.0585	31.164	1.51375	1.84448e-06	1.85775e-05	WNT9A	1	227918656	227947898	-	3971	protein_coding	Wnt family member 9A [Source:HGNC Symbol;Acc:HGNC:12778]	-	88	74	92	35	37	27	1.46008	1.03002	1.32663	0.462116	0.516344	0.358457
ENSG00000279108	29.0793	39.9586	22.1664	2.76599	10.7448	18.5784	30.4014	10.6964	1.50906	0.0114491	0.0440954	AC008537.3	19	40840159	40842039	+	1881	TEC	TEC	-	25	41	22	3	11	20	0.875681	1.20478	0.669726	0.0836211	0.324072	0.56055
ENSG00000203772	101.196	67.2475	78.59	24.8939	36.1415	26.0097	82.3444	29.015	1.50375	6.33491e-06	5.87307e-05	SPRN	10	133420666	133424572	-	3128	protein_coding	shadow of prion protein [Source:HGNC Symbol;Acc:HGNC:16871]	-	87	69	78	27	37	28	1.83251	1.21926	1.42788	0.452564	0.655499	0.471916
ENSG00000206052	324.525	319.669	274.057	126.313	84.0045	113.328	306.084	107.882	1.50228	2.47492e-14	5.79138e-13	DOK6	18	69401055	69849087	+	9387	protein_coding	docking protein 6 [Source:HGNC Symbol;Acc:HGNC:28301]	-	279	328	272	137	86	122	1.95827	1.93134	1.65922	0.765204	0.507702	0.685183
ENSG00000223403	151.212	128.647	134.006	39.6458	55.6774	51.0905	137.955	48.8046	1.49916	4.49305e-09	6.47485e-08	MEG9	14	101064151	101072937	+	3212	lincRNA	maternally expressed 9 [Source:HGNC Symbol;Acc:HGNC:43874]	-	130	132	133	43	57	55	2.66663	2.27149	2.37104	0.701901	0.983414	0.902736
ENSG00000141338	204.718	153.987	199.498	70.0717	61.5382	65.9532	186.068	65.8544	1.49619	5.03777e-11	8.75358e-10	ABCA8	17	68867292	68955392	-	11243	protein_coding	ATP binding cassette subfamily A member 8 [Source:HGNC Symbol;Acc:HGNC:38]	-	176	158	198	76	63	71	1.0314	0.776761	1.00843	0.354417	0.310524	0.332927
ENSG00000107984	4899.28	5044.53	4369.81	1765.62	1655.67	1652.55	4771.21	1691.28	1.49615	8.8868e-53	1.00591e-50	1,00¬†DKK	10	52314296	52318042	+	2206	protein_coding	dickkopf WNT signaling pathway inhibitor 1 [Source:HGNC Symbol;Acc:HGNC:2891]	-	4212	5176	4337	1915	1695	1779	125.799	129.689	112.576	45.5142	42.5796	42.5152
ENSG00000138316	878.194	795.274	1021.67	239.719	371.183	346.487	898.379	319.129	1.49386	2.88155e-19	9.35014e-18	ADAMTS14	10	70672803	70762441	+	5269	protein_coding	ADAM metallopeptidase with thrombospondin type 1 motif 14 [Source:HGNC Symbol;Acc:HGNC:14899]	-	755	816	1014	260	380	373	9.44091	8.56002	11.0198	2.58719	3.99662	3.73211
ENSG00000228589	116.317	32.1618	169.271	40.5678	31.2575	40.8724	105.917	37.5659	1.49331	0.000585758	0.00352305	SPCS2P4	1	28095742	28096422	-	681	processed_pseudogene	signal peptidase complex subunit 2 pseudogene 4 [Source:HGNC Symbol;Acc:HGNC:45237]	-	100	33	168	44	32	44	9.67493	2.67843	14.1262	3.38757	2.60399	3.40627
ENSG00000177822	62.8112	62.3745	60.4538	17.5179	23.4431	25.0808	61.8798	22.014	1.49178	3.38661e-05	0.000274534	AC098864.1	4	181874438	182145249	-	5551	antisense	uncharacterized LOC90768 [Source:NCBI gene;Acc:90768]	-	54	64	60	19	24	27	0.64094	0.637267	0.618932	0.179459	0.239595	0.256428
ENSG00000244879	279.161	252.422	341.564	75.6037	117.216	117.973	291.049	103.597	1.49142	4.28689e-12	8.3545e-11	GABPB1-AS1	15	50354959	50372202	+	17179	antisense	GABPB1 antisense RNA 1 [Source:HGNC Symbol;Acc:HGNC:44157]	-	240	259	339	82	120	127	0.920467	0.833325	1.12996	0.250264	0.387098	0.389744
ENSG00000269896	17.4476	20.4666	28.2118	5.53198	8.79117	9.28919	22.042	7.87078	1.49014	0.0129017	0.0486413	AL513477.1	1	2350414	2352820	-	2407	transcribed_processed_pseudogene	small nuclear ribonucleoprotein polypeptide N pseudogene [Source:NCBI gene;Acc:100129534]	-	15	21	28	6	9	10	0.410592	0.482232	0.666109	0.130695	0.207207	0.219027
ENSG00000164048	336.156	311.872	275.065	86.6677	129.914	112.399	307.698	109.66	1.4891	3.98167e-14	9.1414e-13	ZNF589	3	48241100	48299253	+	5521	protein_coding	zinc finger protein 589 [Source:HGNC Symbol;Acc:HGNC:16747]	zf-C2H2	289	320	273	94	133	121	3.44886	3.20365	2.83144	0.892675	1.33497	1.15542
ENSG00000145362	1414.42	1598.35	1610.09	568.872	536.261	543.418	1540.95	549.517	1.48797	1.3509e-40	1.08681e-38	ANK2	4	112818109	113383740	+	18224	protein_coding	ankyrin 2 [Source:HGNC Symbol;Acc:HGNC:493]	-	1216	1640	1598	617	549	585	4.39627	4.97408	5.02107	1.77511	1.66942	1.69233
ENSG00000155962	76.7693	78.9427	63.4765	23.9719	27.3503	26.9387	73.0628	26.0869	1.48591	7.75388e-06	7.09733e-05	CLIC2	X	155276211	155334657	-	2840	protein_coding	chloride intracellular channel 2 [Source:HGNC Symbol;Acc:HGNC:2063]	-	66	81	63	26	28	29	1.53116	1.57645	1.27024	0.479997	0.546357	0.538336
ENSG00000106565	50.0163	38.0094	78.59	20.2839	28.3271	11.147	55.5386	19.9193	1.48278	0.000764595	0.00445438	TMEM176B	7	150791285	150801360	-	1979	protein_coding	transmembrane protein 176B [Source:HGNC Symbol;Acc:HGNC:29596]	-	43	39	78	22	29	12	1.43159	1.08926	2.2569	0.582854	0.812062	0.319675
ENSG00000158406	81.422	43.857	72.5446	25.8159	23.4431	21.3651	65.9412	23.5414	1.48192	7.44895e-05	0.000557998	HIST1H4H	6	26277609	26285638	-	2163	protein_coding	histone cluster 1 H4 family member h [Source:HGNC Symbol;Acc:HGNC:4788]	-	70	45	72	28	24	23	2.13224	1.14992	1.90607	0.678711	0.614882	0.560589
ENSG00000236255	75.6061	100.384	97.7337	23.0499	39.0718	36.2278	91.2412	32.7832	1.48116	3.32828e-06	3.22059e-05	AC009404.1	2	117833937	117841658	+	4058	lincRNA	novel transcript	-	65	103	97	25	40	39	1.05535	1.40294	1.36875	0.323006	0.546242	0.506671
ENSG00000158321	466.432	440.52	564.236	106.952	221.733	198.789	490.396	175.824	1.48109	1.30933e-11	2.41624e-10	AUTS2	7	69598296	70793495	+	24197	protein_coding	AUTS2, activator of transcription and developmental regulator [Source:HGNC Symbol;Acc:HGNC:14262]	-	401	452	560	116	227	214	1.09189	1.0325	1.32523	0.25135	0.519878	0.466257
ENSG00000090776	833.994	672.475	748.62	299.649	265.689	244.306	751.696	269.881	1.47672	1.0979e-24	4.64484e-23	EFNB1	X	68828997	68842147	+	3314	protein_coding	ephrin B1 [Source:HGNC Symbol;Acc:HGNC:3226]	-	717	690	743	325	272	263	14.2548	11.5083	12.8381	5.14179	4.54835	4.18386
ENSG00000253159	927.047	824.512	967.261	266.457	370.206	341.842	906.274	326.168	1.47479	5.55496e-24	2.23449e-22	PCDHGA12	5	141430589	141512979	+	4815	protein_coding	protocadherin gamma subfamily A, 12 [Source:HGNC Symbol;Acc:HGNC:8699]	-	797	846	960	289	379	368	10.9058	9.71151	11.4166	3.14691	4.36194	4.02926
ENSG00000007944	324.525	358.653	342.572	121.704	130.891	117.044	341.917	123.213	1.47374	3.17872e-18	9.73059e-17	MYLIP	6	16129125	16148248	+	3033	protein_coding	myosin regulatory light chain interacting protein [Source:HGNC Symbol;Acc:HGNC:21155]	-	279	368	340	132	134	126	6.06075	6.70638	6.41903	2.28184	2.44833	2.19014
ENSG00000159184	62.8112	48.73	58.4387	16.5959	19.5359	25.0808	56.66	20.4042	1.47131	0.000108657	0.000787579	HOXB13	17	48724763	48729178	-	3467	protein_coding	homeobox B13 [Source:HGNC Symbol;Acc:HGNC:5112]	Homeobox	54	50	58	18	20	27	1.02621	0.79713	0.957938	0.272209	0.319678	0.410566
ENSG00000013297	5230.78	5565.95	6153.19	1843.99	2280.82	1989.74	5649.97	2038.19	1.47124	6.69041e-41	5.40479e-39	CLDN11	3	170418865	170454733	+	3732	protein_coding	claudin 11 [Source:HGNC Symbol;Acc:HGNC:8514]	-	4497	5711	6107	2000	2335	2142	79.3919	84.583	93.7021	28.0978	34.6723	30.2588
ENSG00000177839	37.2215	47.7554	38.2874	11.064	22.4663	11.147	41.0881	14.8924	1.47082	0.00135819	0.00733497	PCDHB9	5	141187127	141191541	+	4415	protein_coding	protocadherin beta 9 [Source:HGNC Symbol;Acc:HGNC:8694]	-	32	49	38	12	23	12	0.477545	0.613448	0.492851	0.142506	0.288692	0.143293
ENSG00000127241	9152.99	8459.54	8732.56	2978.05	3334.78	3192.69	8781.7	3168.51	1.4707	1.77054e-59	2.42751e-57	MASP1	3	187217285	187292022	-	13161	protein_coding	mannan binding lectin serine peptidase 1 [Source:HGNC Symbol;Acc:HGNC:6901]	-	7869	8680	8667	3230	3414	3437	39.3936	36.4539	37.7088	12.8676	14.3751	13.7678
ENSG00000138756	1095.71	1176.34	1171.8	416.742	386.811	442.165	1147.95	415.24	1.46704	6.4104e-36	4.25952e-34	BMP2K	4	78776342	78916372	+	9938	protein_coding	BMP2 inducible kinase [Source:HGNC Symbol;Acc:HGNC:18041]	-	942	1207	1163	452	396	476	6.24521	6.71307	6.70107	2.38464	2.20817	2.52512
ENSG00000228526	437.352	407.383	507.812	153.973	151.403	183.926	450.849	163.101	1.46655	8.92024e-19	2.78761e-17	MIR34AHG	1	9148011	9198906	-	8702	lincRNA	MIR34A host gene [Source:HGNC Symbol;Acc:HGNC:51913]	-	376	418	504	167	155	198	2.84684	2.65503	3.31646	1.00619	0.987074	1.19955
ENSG00000254726	123.296	115.003	149.119	45.1778	52.747	42.7303	129.14	46.885	1.46316	2.28228e-08	3.0186e-07	MEX3A	1	156072013	156081998	-	6124	protein_coding	mex-3 RNA binding family member A [Source:HGNC Symbol;Acc:HGNC:33482]	-	106	118	148	49	54	46	1.14042	1.06502	1.38385	0.419512	0.488647	0.396001
ENSG00000197670	37.2215	31.1872	35.2647	11.064	9.76796	16.7205	34.5578	12.5175	1.46162	0.00224427	0.0113697	AL157838.1	20	53552770	53575863	+	2502	antisense	uncharacterized LOC101927770 [Source:NCBI gene;Acc:101927770]	-	32	32	35	12	10	18	0.84267	0.706928	0.801021	0.251465	0.221488	0.379279
ENSG00000120885	2968.41	2721.09	3485.16	839.017	1228.81	1272.62	3058.22	1113.48	1.4578	2.65021e-22	9.90345e-21	CLU	8	27596917	27615031	-	6616	protein_coding	clusterin [Source:HGNC Symbol;Acc:HGNC:2095]	-	2552	2792	3459	910	1258	1370	25.4144	23.3256	29.9377	7.21156	10.5371	10.9169
ENSG00000279342	69.7903	45.8062	47.3555	25.8159	18.5591	14.8627	54.3173	19.7459	1.4547	0.000309742	0.00199681	AP000866.6	11	124789240	124792818	-	3579	sense_intronic	novel transcript, sense intronic to MSANTD2	-	60	47	47	28	19	16	1.10455	0.725853	0.751968	0.410185	0.294191	0.235685
ENSG00000204634	215.187	223.184	256.929	74.6817	99.6332	79.887	231.766	84.734	1.45391	2.49455e-12	4.96588e-11	TBC1D8	2	101007617	101252866	-	6030	protein_coding	TBC1 domain family member 8 [Source:HGNC Symbol;Acc:HGNC:17791]	-	185	229	255	81	102	86	2.02139	2.09909	2.42151	0.704289	0.937389	0.751891
ENSG00000205309	51.1795	34.111	38.2874	17.5179	15.6287	12.0759	41.1927	15.0742	1.44632	0.0010909	0.00605607	NT5M	17	17303335	17347663	+	1961	protein_coding	5',3'-nucleotidase, mitochondrial [Source:HGNC Symbol;Acc:HGNC:15769]	-	44	35	38	19	16	13	1.47833	0.986514	1.10961	0.507995	0.452147	0.349494
ENSG00000129682	67.4639	76.0189	54.4085	16.5959	26.3735	29.7254	65.9637	24.2316	1.4461	7.67625e-05	0.000572382	FGF13	X	138614731	139222777	-	20681	protein_coding	fibroblast growth factor 13 [Source:HGNC Symbol;Acc:HGNC:3670]	-	58	78	54	18	27	32	0.184778	0.208466	0.149515	0.0456335	0.0723485	0.081574
ENSG00000196418	59.3217	69.1967	65.4917	23.9719	21.4895	26.0097	64.67	23.8237	1.44122	3.3261e-05	0.000270041	ZNF124	1	247121975	247172016	-	4517	protein_coding	zinc finger protein 124 [Source:HGNC Symbol;Acc:HGNC:12907]	zf-C2H2	51	71	65	26	22	28	0.743901	0.868802	0.823998	0.301791	0.269904	0.3268
ENSG00000065320	597.87	588.659	741.567	170.569	285.224	255.453	642.699	237.082	1.43995	3.54349e-15	8.92474e-14	NTN1	17	9021542	9244000	+	6383	protein_coding	netrin 1 [Source:HGNC Symbol;Acc:HGNC:8029]	-	514	604	736	185	292	275	5.30558	5.23028	6.60262	1.5196	2.5351	2.27134
ENSG00000172889	96.5432	104.282	77.5824	35.0359	39.0718	28.7965	92.8026	34.3014	1.43693	2.26143e-06	2.24403e-05	EGFL7	9	136658856	136672678	+	2553	protein_coding	EGF like domain multiple 7 [Source:HGNC Symbol;Acc:HGNC:20594]	-	83	107	77	38	40	31	2.14201	2.31657	1.72704	0.780398	0.868253	0.640154
ENSG00000164070	459.452	487.3	413.101	172.413	152.38	177.424	453.285	167.406	1.43644	8.55355e-20	2.82732e-18	HSPA4L	4	127781821	127840733	+	11621	protein_coding	heat shock protein family A (Hsp70) member 4 like [Source:HGNC Symbol;Acc:HGNC:17041]	-	395	500	410	187	156	191	2.23949	2.37815	2.02024	0.843687	0.743906	0.86649
ENSG00000148737	803.751	816.716	984.39	235.109	380.95	348.345	868.286	321.468	1.4345	3.39571e-17	9.67952e-16	TCF7L2	10	112950250	113167678	+	6736	protein_coding	transcription factor 7 like 2 [Source:HGNC Symbol;Acc:HGNC:11641]	HMG	691	838	977	255	390	375	6.75882	6.8763	8.30531	1.98482	3.20848	2.93496
ENSG00000250722	162.844	185.174	149.119	73.7597	54.7006	55.7351	165.713	61.3985	1.4318	1.87401e-09	2.8327e-08	SELENOP	5	42799880	42887392	-	5688	protein_coding	selenoprotein P [Source:HGNC Symbol;Acc:HGNC:10751]	-	140	190	148	80	56	60	1.62167	1.84632	1.48993	0.737418	0.545589	0.556116
ENSG00000128203	41.8742	63.3491	41.3101	16.5959	16.6055	21.3651	48.8444	18.1889	1.42738	0.000532913	0.00323823	ASPHD2	22	26429273	26445015	+	3357	protein_coding	aspartate beta-hydroxylase domain containing 2 [Source:HGNC Symbol;Acc:HGNC:30437]	-	36	65	41	18	17	23	0.706555	1.07022	0.699352	0.281128	0.28063	0.361202
ENSG00000183508	101.196	122.8	112.847	47.0218	45.9094	32.5122	112.281	41.8145	1.42731	3.18172e-07	3.54173e-06	TENT5C	1	117605934	117628372	+	5751	protein_coding	terminal nucleotidyltransferase 5C [Source:HGNC Symbol;Acc:HGNC:24712]	-	87	126	112	51	47	35	0.996715	1.21099	1.11516	0.464954	0.452889	0.320847
ENSG00000140563	187.271	226.107	201.513	96.8096	67.3989	65.0243	204.964	76.411	1.42353	3.09034e-10	5.02639e-09	MCTP2	15	94231538	94483952	+	12978	protein_coding	multiple C2 and transmembrane domain containing 2 [Source:HGNC Symbol;Acc:HGNC:25636]	-	161	232	200	105	69	70	0.817359	0.988082	0.88244	0.424194	0.294631	0.284357
ENSG00000136960	4941.15	5325.22	4979.38	1781.3	2047.36	1856.91	5081.92	1895.19	1.42327	2.25423e-49	2.33444e-47	ENPP2	8	119557086	119673453	-	6729	protein_coding	ectonucleotide pyrophosphatase/phosphodiesterase 2 [Source:HGNC Symbol;Acc:HGNC:3357]	-	4248	5464	4942	1932	2096	1999	41.5938	44.8821	42.0548	15.0536	17.2615	15.6616
ENSG00000257151	63.9744	62.3745	51.3858	31.3479	12.6983	22.2941	59.2449	22.1134	1.41689	0.000331065	0.00211675	PWAR6	15	25031873	25036490	+	4618	lincRNA	Prader Willi/Angelman region RNA 6 [Source:HGNC Symbol;Acc:HGNC:49129]	-	55	64	51	34	13	24	0.7847	0.766018	0.632382	0.386019	0.156001	0.273988
ENSG00000138772	108.175	100.384	83.6278	47.0218	17.5823	44.5881	97.3955	36.3974	1.41522	3.8925e-05	0.000311864	ANXA3	4	78551519	78610451	+	5123	protein_coding	annexin A3 [Source:HGNC Symbol;Acc:HGNC:541]	-	93	103	83	51	18	48	1.19606	1.11129	0.92772	0.52195	0.194709	0.493958
ENSG00000178852	33.732	49.7046	34.2572	16.5959	14.6519	13.0049	39.2313	14.7509	1.4139	0.00163445	0.0086588	EFCAB13	17	47323290	47441312	+	6672	protein_coding	EF-hand calcium binding domain 13 [Source:HGNC Symbol;Acc:HGNC:26864]	-	29	51	34	18	15	14	0.286376	0.4225	0.2918	0.141449	0.124587	0.110623
ENSG00000119714	204.718	207.59	262.974	84.8237	96.7028	72.4557	225.094	84.6607	1.41263	4.19963e-11	7.37264e-10	GPR68	14	91232532	91253925	-	3278	protein_coding	G protein-coupled receptor 68 [Source:HGNC Symbol;Acc:HGNC:4519]	-	176	213	261	92	99	78	3.53752	3.59156	4.55926	1.47151	1.67364	1.25447
ENSG00000132429	295.445	399.586	307.307	143.831	111.355	122.617	334.113	125.934	1.40824	2.08635e-13	4.56395e-12	POPDC3	6	105158280	105179995	-	1881	protein_coding	popeye domain containing 3 [Source:HGNC Symbol;Acc:HGNC:17649]	-	254	410	305	156	114	132	8.89692	12.0478	9.28483	4.3483	3.35856	3.69963
ENSG00000229689	43.0373	41.9078	37.2799	8.29797	12.6983	25.0808	40.7417	15.359	1.40592	0.00306929	0.0147403	AC009237.3	2	95525345	95532405	+	4978	transcribed_unprocessed_pseudogene	Ankyrin repeat domain-containing protein pseudogene	-	37	43	37	9	13	27	0.489713	0.477448	0.425608	0.0947918	0.144719	0.285945
ENSG00000164056	401.294	384.967	345.594	152.129	135.775	139.338	377.285	142.414	1.40448	1.53344e-17	4.48265e-16	SPRY1	4	123396795	123403760	+	3963	protein_coding	sprouty RTK signaling antagonist 1 [Source:HGNC Symbol;Acc:HGNC:11269]	-	345	395	343	165	139	150	5.73575	5.50916	4.95602	2.18295	1.94369	1.99545
ENSG00000105290	307.077	283.609	291.186	104.186	125.03	104.039	293.957	111.085	1.40439	8.0877e-15	1.96333e-13	APLP1	19	35867899	35879791	+	3656	protein_coding	amyloid beta precursor like protein 1 [Source:HGNC Symbol;Acc:HGNC:597]	-	264	291	289	113	128	112	4.75765	4.39946	4.52642	1.62052	1.94017	1.61505
ENSG00000240764	43.0373	33.1364	63.4765	13.8299	21.4895	17.6495	46.5501	17.6563	1.40089	0.00127456	0.00693336	PCDHGC5	5	141489121	141512979	+	4990	protein_coding	protocadherin gamma subfamily C, 5 [Source:HGNC Symbol;Acc:HGNC:8718]	-	37	34	63	15	22	19	0.488535	0.376609	0.722941	0.157606	0.24432	0.200737
ENSG00000226803	50.0163	53.6031	65.4917	19.3619	23.4431	21.3651	56.3704	21.3901	1.40057	0.000166787	0.0011564	ZNF451-AS1	6	57114894	57174236	-	4918	antisense	ZNF451 regulatory antisense RNA 1 [Source:HGNC Symbol;Acc:HGNC:53824]	-	43	55	65	21	24	23	0.576069	0.61814	0.756812	0.223879	0.270433	0.246554
ENSG00000245532	8757.51	8768.48	8781.93	2529.04	3691.31	3752.83	8769.31	3324.39	1.39945	7.13137e-26	3.17713e-24	NEAT1	11	65422774	65445540	+	22767	lincRNA	nuclear paraspeckle assembly transcript 1 [Source:HGNC Symbol;Acc:HGNC:30815]	-	7529	8997	8716	2743	3779	4040	21.7885	21.8426	21.9217	6.31689	9.19831	9.35511
ENSG00000156011	2789.28	3124.57	2819.16	1255.76	989.494	1066.4	2911.01	1103.88	1.39882	3.66977e-34	2.28264e-32	PSD3	8	18527301	19084730	-	15213	protein_coding	pleckstrin and Sec7 domain containing 3 [Source:HGNC Symbol;Acc:HGNC:19093]	-	2398	3206	2798	1362	1013	1148	10.3855	11.6483	10.5316	4.69403	3.69004	3.97833
ENSG00000205795	255.898	216.361	260.959	105.108	99.6332	73.3846	244.406	92.7085	1.39813	1.87012e-11	3.39639e-10	CYS1	2	10056780	10080944	-	2847	protein_coding	cystin 1 [Source:HGNC Symbol;Acc:HGNC:18525]	-	220	222	259	114	102	79	5.09132	4.31001	5.20925	2.09943	1.98541	1.46289
ENSG00000091656	1191.09	1225.07	1345.1	370.643	517.702	540.631	1253.75	476.325	1.39678	6.22285e-22	2.29891e-20	ZFHX4	8	76681219	76867285	+	15687	protein_coding	zinc finger homeobox 4 [Source:HGNC Symbol;Acc:HGNC:30939]	Homeobox	1024	1257	1335	402	530	582	4.30086	4.42902	4.87309	1.3436	1.87229	1.95594
ENSG00000156299	341.972	361.577	362.723	182.555	121.123	101.252	355.424	134.977	1.39633	1.21234e-11	2.24576e-10	TIAM1	21	31118416	31559977	-	9216	protein_coding	T cell lymphoma invasion and metastasis 1 [Source:HGNC Symbol;Acc:HGNC:11805]	-	294	371	360	198	124	109	2.10184	2.22507	2.23678	1.12643	0.745618	0.62353
ENSG00000234290	26.7529	27.2888	25.1891	10.142	8.79117	11.147	26.4103	10.0267	1.39591	0.00805142	0.0330912	AC116366.1	5	132468890	132473043	-	3730	antisense	novel transcript	-	23	28	25	11	9	12	0.406269	0.414918	0.383791	0.15462	0.133712	0.169608
ENSG00000077238	763.04	739.722	831.24	283.975	336.995	267.529	778.001	296.166	1.39419	5.0497e-24	2.03968e-22	IL4R	16	27313668	27364778	+	5894	protein_coding	interleukin 4 receptor [Source:HGNC Symbol;Acc:HGNC:6015]	-	656	759	825	308	345	288	7.33312	7.11778	8.01506	2.73983	3.24374	2.57606
ENSG00000185215	592.054	619.846	720.408	195.463	308.668	235.017	644.103	246.382	1.38799	5.72347e-16	1.514e-14	TNFAIP2	14	103123442	103137439	+	5029	protein_coding	TNF alpha induced protein 2 [Source:HGNC Symbol;Acc:HGNC:11895]	-	509	636	715	212	316	253	6.66854	6.99018	8.14118	2.21023	3.48211	2.65224
ENSG00000080573	4235.11	3570.94	3990.96	1254.84	1757.26	1497.42	3932.33	1503.17	1.38747	1.21918e-27	5.97889e-26	COL5A3	19	9959561	10010471	-	6750	protein_coding	collagen type V alpha 3 chain [Source:HGNC Symbol;Acc:HGNC:14864]	-	3641	3664	3961	1361	1799	1612	35.5395	30.003	33.6019	10.5715	14.7695	12.5903
ENSG00000279789	26.7529	31.1872	50.3782	5.53198	14.6519	21.3651	36.1061	13.8497	1.38606	0.00877998	0.0355232	AC120114.3	16	29913144	29915337	-	2194	TEC	novel transcript, sense intronic to KCTD13	-	23	32	50	6	15	23	0.690695	0.806169	1.30496	0.143383	0.378871	0.552668
ENSG00000240184	2407.76	2273.74	2656.95	634.333	1121.36	1054.32	2446.15	936.673	1.38519	1.30363e-16	3.60004e-15	PCDHGC3	5	141475947	141512979	+	5432	protein_coding	protocadherin gamma subfamily C, 3 [Source:HGNC Symbol;Acc:HGNC:8716]	-	2070	2333	2637	688	1148	1135	25.1076	23.7393	27.798	6.64067	11.7117	11.0156
ENSG00000119737	46.5268	41.9078	61.4614	14.7519	17.5823	25.0808	49.9654	19.1384	1.3845	0.000713256	0.00419655	GPR75	2	53852913	53859989	-	2115	protein_coding	G protein-coupled receptor 75 [Source:HGNC Symbol;Acc:HGNC:4526]	-	40	43	61	16	18	27	1.24608	1.12375	1.65152	0.396637	0.471628	0.673018
ENSG00000259972	38.3846	62.3745	59.4463	8.29797	28.3271	25.0808	53.4018	20.5686	1.38305	0.00204997	0.0105361	AC009120.2	16	74305127	74335346	-	3297	processed_transcript	novel transcript, antisense to PSMD7	-	33	64	59	9	29	27	0.659462	1.07294	1.0247	0.143122	0.487434	0.431736
ENSG00000276107	811.893	942.439	859.452	328.231	318.436	355.776	871.262	334.147	1.38304	3.19503e-27	1.54736e-25	AC037198.1	15	39586561	39587293	+	733	sense_intronic	novel transcript, sense intronic to THBS1	-	698	967	853	356	326	383	62.7403	72.9181	66.6359	25.4642	24.6462	27.5466
ENSG00000181404	66.3007	69.1967	118.893	35.0359	33.2111	29.7254	84.7967	32.6574	1.37872	4.69311e-05	0.000370369	WASHC1	9	14521	73865	-	2270	protein_coding	WASH complex subunit 1 [Source:HGNC Symbol;Acc:HGNC:24361]	-	57	71	118	38	34	32	1.65441	1.7288	2.97659	0.87769	0.830023	0.743186
ENSG00000262691	58.1585	74.0697	52.3933	5.53198	32.2343	33.4411	61.5405	23.7358	1.3779	0.00359888	0.0169284	AC040160.1	16	67261108	67263784	+	2677	processed_transcript	novel transcript	-	50	76	52	6	33	36	1.2306	1.5692	1.11229	0.117513	0.683129	0.70897
ENSG00000242588	115.154	131.571	121.915	18.4399	59.5846	64.0954	122.88	47.3733	1.37749	7.56158e-05	0.000565565	AC108010.1	7	128574751	128626473	+	1552	processed_transcript	novel transcript	-	99	135	121	20	61	69	4.2028	4.80789	4.46433	0.67565	2.17809	2.34386
ENSG00000260285	37.2215	46.7808	63.4765	11.986	32.2343	13.0049	49.1596	19.075	1.37372	0.00278509	0.0135902	AL133367.1	14	103525010	103529072	-	4063	antisense	novel transcript, antisense to TRMT61A	-	32	48	63	13	33	14	0.518917	0.652991	0.887885	0.167757	0.450095	0.181658
ENSG00000132561	207.044	259.244	265.997	86.6677	107.448	89.1762	244.095	94.4305	1.37308	1.57051e-11	2.87913e-10	MATN2	8	97868840	98036716	+	6933	protein_coding	matrilin 2 [Source:HGNC Symbol;Acc:HGNC:6908]	-	178	266	264	94	110	96	1.69158	2.12067	2.18045	0.710869	0.879242	0.730001
ENSG00000228492	40.711	45.8062	49.3706	13.8299	10.7448	27.8676	45.296	17.4808	1.37202	0.00212954	0.0108933	RAB11FIP1P1	X	74202834	74204595	+	1762	processed_pseudogene	RAB11 family interacting protein 1 pseudogene 1 [Source:HGNC Symbol;Acc:HGNC:42366]	-	35	47	49	15	11	30	1.30875	1.47436	1.5924	0.446343	0.345958	0.897612
ENSG00000166432	51.1795	65.2983	42.3177	11.064	24.4199	26.0097	52.9318	20.4979	1.37176	0.00107758	0.00598404	ZMAT1	X	101882288	101932031	-	7514	protein_coding	zinc finger matrin-type 1 [Source:HGNC Symbol;Acc:HGNC:29377]	-	44	67	42	12	25	28	0.385813	0.492852	0.320067	0.0837323	0.184377	0.196454
ENSG00000155011	825.851	814.766	750.635	352.203	251.037	320.477	797.084	307.905	1.3711	6.05032e-21	2.11479e-19	2,00¬†DKK	4	106921802	107283806	-	4319	protein_coding	dickkopf WNT signaling pathway inhibitor 2 [Source:HGNC Symbol;Acc:HGNC:2892]	-	710	836	745	382	257	345	10.831	10.6988	9.87725	4.63728	3.29752	4.21123
ENSG00000146021	46.5268	50.6793	39.295	19.3619	20.5127	13.0049	45.5004	17.6265	1.36955	0.000978486	0.00551698	KLHL3	5	137617500	137736090	-	11854	protein_coding	kelch like family member 3 [Source:HGNC Symbol;Acc:HGNC:6354]	-	40	52	39	21	21	14	0.222326	0.242466	0.188392	0.0928833	0.0981728	0.0622639
ENSG00000138347	157.028	154.962	147.104	60.8518	54.7006	62.2376	153.031	59.2633	1.36756	3.31061e-09	4.86447e-08	MYPN	10	68106117	68212017	+	7060	protein_coding	myopalladin [Source:HGNC Symbol;Acc:HGNC:23246]	-	135	159	146	66	56	67	1.25986	1.24482	1.18416	0.490143	0.439562	0.500315
ENSG00000254860	54.669	36.0602	48.3631	18.4399	21.4895	13.9338	46.3641	17.9544	1.36713	0.00105483	0.00588437	TMEM9B-AS1	11	8964675	8977527	+	1162	antisense	TMEM9B antisense RNA 1 [Source:HGNC Symbol;Acc:HGNC:19230]	-	47	37	48	20	22	15	2.66494	1.75998	2.36537	0.902417	1.04919	0.680548
ENSG00000064692	62.8112	66.2729	58.4387	18.4399	29.3039	25.0808	62.5076	24.2749	1.36692	0.000127217	0.000910581	SNCAIP	5	122311354	122464219	+	7325	protein_coding	synuclein alpha interacting protein [Source:HGNC Symbol;Acc:HGNC:11139]	-	54	68	58	20	30	27	0.485714	0.513114	0.453402	0.143155	0.226961	0.194325
ENSG00000121039	2321.69	2196.75	2327.47	949.656	814.648	895.478	2281.97	886.594	1.36353	3.46917e-39	2.66961e-37	RDH10	8	73294612	73325281	+	5321	protein_coding	retinol dehydrogenase 10 [Source:HGNC Symbol;Acc:HGNC:19975]	-	1996	2254	2310	1030	834	964	24.7151	23.4139	24.8589	10.1491	8.6858	9.55118
ENSG00000182272	46.5268	71.1459	84.6354	18.4399	18.5591	41.8014	67.436	26.2668	1.36185	0.000764628	0.00445438	B4GALNT4	11	369796	382116	+	3761	protein_coding	beta-1,4-N-acetyl-galactosaminyltransferase 4 [Source:HGNC Symbol;Acc:HGNC:26315]	-	40	73	84	20	19	45	0.700731	1.07283	1.27891	0.278811	0.279954	0.630787
ENSG00000250451	27.9161	26.3142	30.2269	14.7519	8.79117	9.28919	28.1524	10.9441	1.36064	0.00863276	0.0350367	HOXC-AS1	12	53999022	54000010	-	592	antisense	HOXC cluster antisense RNA 1 [Source:HGNC Symbol;Acc:HGNC:43749]	-	24	27	30	16	9	10	2.67107	2.5209	2.90177	1.41704	0.842477	0.890537
ENSG00000153531	62.8112	69.1967	59.4463	27.6599	31.2575	15.7916	63.8181	24.903	1.36015	0.000202345	0.00137168	ADPRHL1	13	113399610	113453524	-	10924	protein_coding	ADP-ribosylhydrolase like 1 [Source:HGNC Symbol;Acc:HGNC:21303]	-	54	71	59	30	32	17	0.325692	0.359244	0.309267	0.143987	0.162332	0.0820428
ENSG00000123191	168.66	129.622	149.119	43.3338	65.4453	65.9532	149.134	58.2441	1.35578	1.09725e-07	1.32439e-06	ATP7B	13	51930436	52012125	-	9671	protein_coding	ATPase copper transporting beta [Source:HGNC Symbol;Acc:HGNC:870]	-	145	133	148	47	67	71	0.987851	0.760139	0.876301	0.254806	0.38392	0.387044
ENSG00000122966	1407.44	1514.53	1728.98	539.368	679.85	599.153	1550.32	606.124	1.35567	2.89554e-26	1.31713e-24	CIT	12	119685790	119877291	-	13230	protein_coding	citron rho-interacting serine/threonine kinase [Source:HGNC Symbol;Acc:HGNC:1985]	-	1210	1554	1716	585	696	645	6.02588	6.49238	7.42712	2.31835	2.91532	2.57024
ENSG00000269982	47.69	39.9586	35.2647	14.7519	13.6751	19.5073	40.9711	15.9781	1.35469	0.00177122	0.00928483	AC018809.2	3	9958717	9962539	+	3823	antisense	novel transcript, antisense to TMEM111	-	41	41	35	16	14	21	0.706601	0.592778	0.524236	0.219431	0.202937	0.289593
ENSG00000164236	995.674	997.017	1112.35	317.167	444.442	454.241	1035.01	405.283	1.35324	3.57997e-20	1.19551e-18	ANKRD33B	5	10564330	10657816	+	9783	protein_coding	ankyrin repeat domain 33B [Source:HGNC Symbol;Acc:HGNC:35240]	-	856	1023	1104	344	455	489	5.76496	5.77985	6.4619	1.84361	2.57737	2.63518
ENSG00000233757	29.0793	20.4666	32.242	7.37597	10.7448	13.9338	27.2626	10.6848	1.35003	0.0118568	0.0454318	AC092835.1	2	95207535	95259774	+	2304	protein_coding	novel C2H2 type zinc finger protein	-	25	21	32	8	11	15	0.714912	0.50379	0.795299	0.18205	0.264574	0.343228
ENSG00000122176	2462.43	2417.99	2523.95	995.756	962.144	952.142	2468.12	970.014	1.34728	1.56787e-45	1.41976e-43	FMOD	1	203340628	203351758	-	3401	protein_coding	fibromodulin [Source:HGNC Symbol;Acc:HGNC:3774]	-	2117	2481	2505	1080	985	1025	41.0118	40.3211	42.1759	16.6495	16.0497	15.8888
ENSG00000231721	51.1795	39.9586	48.3631	11.064	21.4895	22.2941	46.5004	18.2825	1.34699	0.00144366	0.00775781	LINC-PINT	7	130938963	131110176	-	9030	processed_transcript	long intergenic non-protein coding RNA, p53 induced transcript [Source:HGNC Symbol;Acc:HGNC:26885]	-	44	41	48	12	22	24	0.321041	0.250963	0.30438	0.069675	0.135012	0.140119
ENSG00000143631	274.508	242.676	290.178	105.108	108.424	104.039	269.121	105.857	1.34583	3.83802e-13	8.19325e-12	FLG	1	152302175	152325203	-	12747	protein_coding	filaggrin [Source:HGNC Symbol;Acc:HGNC:3748]	-	236	249	288	114	111	112	1.21983	1.0797	1.29374	0.4689	0.482561	0.463216
ENSG00000175048	271.019	308.949	298.239	99.5756	144.566	102.181	292.735	115.441	1.3451	7.51025e-12	1.42727e-10	ZDHHC14	6	157381133	157678146	+	11121	protein_coding	zinc finger DHHC-type containing 14 [Source:HGNC Symbol;Acc:HGNC:20341]	-	233	317	296	108	148	110	1.38041	1.57554	1.52409	0.50917	0.737488	0.521462
ENSG00000139194	108.175	97.4601	135.014	28.5819	57.631	48.3038	113.55	44.8389	1.34308	9.32991e-06	8.40167e-05	RBP5	12	7123684	7128942	-	1369	protein_coding	retinol binding protein 5 [Source:HGNC Symbol;Acc:HGNC:15847]	-	93	100	134	31	59	52	4.47584	4.03747	5.60486	1.18725	2.38828	2.0025
ENSG00000119508	65.1376	46.7808	47.3555	30.4259	9.76796	22.2941	53.0913	20.8293	1.34247	0.00182929	0.00956091	NR4A3	9	99821855	99866891	+	6314	protein_coding	nuclear receptor subfamily 4 group A member 3 [Source:HGNC Symbol;Acc:HGNC:7982]	NGFIB-like	56	48	47	33	10	24	0.584357	0.420194	0.426242	0.274026	0.0877672	0.200392
ENSG00000231365	184.944	180.301	197.483	78.3697	83.0277	61.3087	187.576	74.2353	1.33826	9.35042e-10	1.45868e-08	AL359915.2	1	119140396	119275973	+	5462	antisense	uncharacterized LOC101929147 [Source:NCBI gene;Acc:101929147]	-	159	185	196	85	85	66	1.91796	1.87212	2.05479	0.815925	0.862391	0.637039
ENSG00000139117	55.8322	80.8919	55.416	33.1919	22.4663	20.4362	64.0467	25.3648	1.33741	0.000285652	0.00185937	CPNE8	12	38646822	38907430	-	5178	protein_coding	copine 8 [Source:HGNC Symbol;Acc:HGNC:23498]	-	48	83	55	36	23	22	0.610765	0.88599	0.608224	0.364522	0.246152	0.223993
ENSG00000146072	60.4849	54.5777	42.3177	13.8299	22.4663	26.0097	52.4601	20.7687	1.33596	0.000844861	0.00484637	TNFRSF21	6	47231532	47309905	-	3595	protein_coding	TNF receptor superfamily member 21 [Source:HGNC Symbol;Acc:HGNC:13469]	-	52	56	42	15	23	28	0.953014	0.860997	0.668981	0.218764	0.354541	0.410613
ENSG00000272668	113.991	98.4347	94.711	43.3338	45.9094	32.5122	102.379	40.5851	1.33425	2.88258e-06	2.82015e-05	AL590560.1	1	159854870	159867685	+	7134	antisense	uncharacterized LOC107985216 [Source:NCBI gene;Acc:107985216]	-	98	101	94	47	47	35	0.905082	0.78253	0.754498	0.34542	0.365092	0.258648
ENSG00000138061	6648.68	6999.58	6425.24	2941.17	2401.94	2627.91	6691.17	2657.01	1.33235	3.76045e-39	2.88237e-37	CYP1B1	2	38066973	38109902	-	6014	protein_coding	cytochrome P450 family 1 subfamily B member 1 [Source:HGNC Symbol;Acc:HGNC:2597]	-	5716	7182	6377	3190	2459	2829	62.6215	66.0077	60.7178	27.8106	22.6585	24.7995
ENSG00000136040	1531.9	1499.91	1474.07	579.936	619.289	590.792	1501.96	596.672	1.33189	6.03644e-37	4.21231e-35	PLXNC1	12	94148723	94307675	+	9887	protein_coding	plexin C1 [Source:HGNC Symbol;Acc:HGNC:9106]	-	1317	1539	1463	629	634	636	8.7764	8.60373	8.47311	3.33556	3.55354	3.3913
ENSG00000112852	103.522	124.749	105.794	43.3338	47.863	41.8014	111.355	44.3327	1.33085	7.24135e-07	7.72503e-06	PCDHB2	5	141094578	141098703	+	4126	protein_coding	protocadherin beta 2 [Source:HGNC Symbol;Acc:HGNC:8687]	-	89	128	105	47	49	45	1.4212	1.71472	1.45721	0.597244	0.658118	0.574985
ENSG00000182107	181.455	173.479	172.293	76.5257	56.6542	76.1714	175.742	69.7837	1.33039	3.01859e-09	4.44882e-08	TMEM30B	14	61277370	61281840	-	4471	protein_coding	transmembrane protein 30B [Source:HGNC Symbol;Acc:HGNC:27254]	-	156	178	171	83	58	82	2.29887	2.20053	2.19005	0.973322	0.718886	0.966902
ENSG00000205221	560.648	556.497	542.069	183.477	229.547	247.092	553.072	220.039	1.32999	2.17468e-18	6.72045e-17	VIT	2	36696690	36814792	+	3710	protein_coding	vitrin [Source:HGNC Symbol;Acc:HGNC:12697]	-	482	571	538	199	235	266	8.55989	8.50697	8.3037	2.8123	3.51019	3.77991
ENSG00000196155	1077.1	911.252	1279.61	358.657	492.305	449.597	1089.32	433.52	1.32963	1.41522e-17	4.1433e-16	PLEKHG4	16	67277510	67289499	+	7328	protein_coding	pleckstrin homology and RhoGEF domain containing G4 [Source:HGNC Symbol;Acc:HGNC:24501]	-	926	935	1270	389	504	484	8.32569	7.05243	9.92388	2.78322	3.81138	3.48204
ENSG00000234546	62.8112	63.3491	56.4236	26.7379	29.3039	16.7205	60.8613	24.2541	1.32867	0.000269643	0.00176638	LNCTAM34A	1	9182004	9196284	+	1662	lincRNA	long non coding transcriptional activator of miR34a [Source:HGNC Symbol;Acc:HGNC:52548]	-	54	65	56	29	30	18	2.14071	2.1617	1.92939	0.914851	1.00029	0.570972
ENSG00000174028	173.312	179.327	188.414	54.3978	67.3989	93.8208	180.351	71.8725	1.32752	2.88367e-08	3.76288e-07	FAM3C2	X	23075758	23076767	+	681	processed_pseudogene	family with sequence similarity 3 member C2 (pseudogene) [Source:HGNC Symbol;Acc:HGNC:34501]	-	149	184	187	59	69	101	14.4156	14.9343	15.7238	4.54243	5.61486	7.81894
ENSG00000114841	348.951	250.472	363.731	115.25	130.891	137.48	321.051	127.873	1.3271	1.25018e-11	2.31148e-10	DNAH1	3	52316319	52400491	+	13872	protein_coding	dynein axonemal heavy chain 1 [Source:HGNC Symbol;Acc:HGNC:2940]	-	300	257	361	125	134	148	1.42488	1.02402	1.49015	0.472448	0.535307	0.562466
ENSG00000228393	23.2634	38.0094	40.3026	8.29797	17.5823	14.8627	33.8585	13.581	1.32558	0.00764886	0.0316774	LINC01004	7	104950315	105013044	-	1131	antisense	long intergenic non-protein coding RNA 1004 [Source:HGNC Symbol;Acc:HGNC:48961]	-	20	39	40	9	18	16	1.1651	1.90596	2.02517	0.417218	0.881956	0.745815
ENSG00000254363	51.1795	61.3999	50.3782	6.45397	21.4895	37.1568	54.3192	21.7001	1.32511	0.00527047	0.0233259	AC011379.2	5	140157319	140173051	+	6140	processed_transcript	uncharacterized LOC101929719 [Source:NCBI gene;Acc:101929719]	-	44	63	50	7	22	40	0.472149	0.567133	0.466299	0.0597741	0.19856	0.343451
ENSG00000157150	48.8532	44.8316	47.3555	18.4399	19.5359	18.5784	47.0134	18.8514	1.31799	0.000812569	0.00468738	TIMP4	3	12153051	12159351	-	1650	protein_coding	TIMP metallopeptidase inhibitor 4 [Source:HGNC Symbol;Acc:HGNC:11823]	-	42	46	47	20	20	20	1.67711	1.54094	1.63109	0.63552	0.671712	0.639027
ENSG00000182218	857.257	849.852	851.392	321.777	374.113	330.695	852.834	342.195	1.31797	4.05058e-26	1.82971e-24	HHIPL1	14	99645110	99680569	+	7836	protein_coding	HHIP like 1 [Source:HGNC Symbol;Acc:HGNC:19710]	-	737	872	845	349	383	356	6.19681	6.15085	6.17484	2.33515	2.70858	2.39513
ENSG00000148926	9678.74	8900.06	10212.7	3438.12	4174.83	3945.12	9597.16	3852.69	1.31679	5.14077e-37	3.63948e-35	ADM	11	10304680	10307397	+	2718	protein_coding	adrenomedullin [Source:HGNC Symbol;Acc:HGNC:259]	-	8321	9132	10136	3729	4274	4247	201.707	185.707	213.541	71.9327	87.1409	82.3771
ENSG00000023171	464.105	394.713	530.986	168.725	181.684	208.078	463.268	186.162	1.31494	6.14141e-15	1.51159e-13	GRAMD1B	11	123358428	123627774	+	14863	protein_coding	GRAM domain containing 1B [Source:HGNC Symbol;Acc:HGNC:29214]	-	399	405	527	183	186	224	1.76873	1.50613	2.03033	0.645547	0.693495	0.794539
ENSG00000092068	557.159	496.072	583.38	145.675	261.781	251.737	545.537	219.731	1.31261	1.48645e-11	2.73532e-10	SLC7A8	14	23125295	23183674	-	5991	protein_coding	solute carrier family 7 member 8 [Source:HGNC Symbol;Acc:HGNC:11066]	-	479	509	579	158	268	271	5.26782	4.69603	5.53404	1.38274	2.47898	2.38475
ENSG00000260261	31.4056	21.4412	36.2723	13.8299	13.6751	8.36027	29.7064	11.9551	1.31249	0.0107043	0.041697	AC124944.3	3	195913078	195954485	-	5485	transcribed_unprocessed_pseudogene	programmed cell death 6 (PDCD6) pseudogene	-	27	22	36	15	14	9	0.324326	0.221696	0.375828	0.143383	0.141445	0.0865046
ENSG00000165511	43.0373	46.7808	36.2723	22.1279	14.6519	13.9338	42.0302	16.9045	1.3124	0.0022399	0.0113594	C10orf25	10	44997698	45000888	-	3078	antisense	chromosome 10 open reading frame 25 [Source:HGNC Symbol;Acc:HGNC:23509]	-	37	48	36	24	15	15	0.792005	0.861957	0.669726	0.408814	0.27006	0.256919
ENSG00000177283	381.52	265.091	262.974	154.895	96.7028	114.257	303.195	121.952	1.31058	3.002e-09	4.42772e-08	FZD8	10	35638249	35642278	-	4030	protein_coding	frizzled class receptor 8 [Source:HGNC Symbol;Acc:HGNC:4046]	-	328	272	261	168	99	123	5.36246	3.73058	3.7085	2.18568	1.36134	1.60906
ENSG00000205918	79.0956	58.4761	66.4992	11.986	56.6542	13.9338	68.0236	27.5246	1.30943	0.00618965	0.0265754	PDPK2P	16	2616121	2643296	-	4426	transcribed_unprocessed_pseudogene	3-phosphoinositide dependent protein kinase 2, pseudogene [Source:HGNC Symbol;Acc:HGNC:49897]	-	68	60	66	13	58	15	1.01226	0.749295	0.853878	0.153998	0.726196	0.178671
ENSG00000232973	46.5268	44.8316	50.3782	23.9719	12.6983	20.4362	47.2456	19.0355	1.30823	0.0013715	0.0073966	CYP1B1-AS1	2	38073447	38231651	+	7447	antisense	CYP1B1 antisense RNA 1 [Source:HGNC Symbol;Acc:HGNC:28543]	-	40	46	50	26	13	22	0.353894	0.34142	0.384461	0.183052	0.0967384	0.155745
ENSG00000188185	70.9534	89.6633	77.5824	14.7519	36.1415	45.517	79.3997	32.1368	1.30761	0.000456352	0.00281965	LINC00265	7	39733632	39793092	+	3115	lincRNA	long intergenic non-protein coding RNA 265 [Source:HGNC Symbol;Acc:HGNC:28019]	-	61	92	77	16	37	49	1.29023	1.63246	1.41545	0.269305	0.658235	0.8293
ENSG00000262655	143.07	120.851	168.263	33.1919	89.8652	52.0195	144.061	58.3589	1.30661	2.94067e-05	0.000241162	SPON1	11	13962689	14267884	+	5102	protein_coding	spondin 1 [Source:HGNC Symbol;Acc:HGNC:11252]	-	123	124	167	36	92	56	1.5884	1.34336	1.8743	0.369952	0.999274	0.578657
ENSG00000105696	75.6061	60.4253	66.4992	34.1139	23.4431	24.1519	67.5102	27.2363	1.30595	0.000145838	0.00103021	TMEM59L	19	18607430	18621039	+	2626	protein_coding	transmembrane protein 59 like [Source:HGNC Symbol;Acc:HGNC:13237]	-	65	62	66	37	24	26	1.63085	1.305	1.43917	0.738738	0.50647	0.521978
ENSG00000164733	58659.9	56240.3	57770.7	23178.1	24326.1	22340.5	57557	23281.6	1.30581	2.67445e-57	3.51816e-55	CTSB	8	11842524	11869448	-	7428	protein_coding	cathepsin B [Source:HGNC Symbol;Acc:HGNC:2527]	-	50431	57706	57337	25139	24904	24050	447.322	429.4	442.004	177.443	185.795	170.693
ENSG00000210196	381.52	419.078	402.018	154.895	168.986	163.49	400.872	162.457	1.3041	6.03894e-17	1.70148e-15	MT-TP	MT	15956	16023	-	68	Mt_tRNA	mitochondrially encoded tRNA proline [Source:HGNC Symbol;Acc:HGNC:7494]	-	328	430	399	168	173	176	317.804	349.52	335.991	129.534	140.985	136.451
ENSG00000196932	212.86	230.98	201.513	102.342	89.8652	70.5978	215.118	87.6016	1.29642	9.49547e-10	1.48012e-08	TMEM26	10	61406643	61453450	-	6907	protein_coding	transmembrane protein 26 [Source:HGNC Symbol;Acc:HGNC:28550]	-	183	237	200	111	92	76	1.74565	1.89658	1.65807	0.842591	0.738134	0.580093
ENSG00000260578	33.732	52.6285	40.3026	16.5959	14.6519	20.4362	42.221	17.228	1.29568	0.0025421	0.0125891	AC110597.1	18	67481791	67484966	-	3176	lincRNA	novel transcript	-	29	54	40	18	15	22	0.601606	0.93978	0.721178	0.29715	0.261727	0.365187
ENSG00000171444	859.583	769.935	908.823	299.649	324.296	410.582	846.114	344.842	1.29454	1.06531e-18	3.3079e-17	MCC	5	113022099	113488830	-	10746	protein_coding	MCC, WNT signaling pathway regulator [Source:HGNC Symbol;Acc:HGNC:6935]	-	739	790	902	325	332	442	4.53098	4.06343	4.80643	1.5857	1.7121	2.16845
ENSG00000185022	853.767	824.512	914.868	345.749	345.786	367.852	864.383	353.129	1.2914	6.84314e-26	3.06274e-24	MAFF	22	38200767	38216511	+	5615	protein_coding	MAF bZIP transcription factor F [Source:HGNC Symbol;Acc:HGNC:6780]	TF_bZIP	734	846	908	375	354	396	8.61274	8.32786	9.25975	3.50159	3.49374	3.71808
ENSG00000214279	72.1166	64.3237	62.469	14.7519	31.2575	35.2989	66.3031	27.1028	1.29117	0.000521866	0.00318004	SCART1	10	133453928	133523558	+	8015	protein_coding	scavenger receptor family member expressed on T cells 1 [Source:HGNC Symbol;Acc:HGNC:32411]	-	62	66	62	16	32	38	0.509663	0.455149	0.442947	0.104665	0.22125	0.24995
ENSG00000276975	68.6271	92.5871	105.794	35.0359	39.0718	35.2989	89.0028	36.4689	1.29106	2.59707e-05	0.000215707	HYDIN2	1	146472566	146914294	+	17641	transcribed_unprocessed_pseudogene	HYDIN2, axonemal central pair apparatus protein (pseudogene) [Source:HGNC Symbol;Acc:HGNC:33129]	-	59	95	105	38	40	38	0.220355	0.297655	0.340823	0.112939	0.125653	0.113562
ENSG00000246922	56.9954	49.7046	48.3631	16.5959	26.3735	20.4362	51.6877	21.1352	1.29104	0.000816677	0.00470829	UBAP1L	15	65092770	65115197	-	8536	protein_coding	ubiquitin associated protein 1 like [Source:HGNC Symbol;Acc:HGNC:40028]	-	49	51	48	18	27	22	0.378213	0.330239	0.321996	0.110561	0.175286	0.135876
ENSG00000099849	112.828	113.054	111.84	50.7098	33.2111	53.8773	112.574	45.9327	1.29087	3.14957e-06	3.05678e-05	RASSF7	11	560404	564021	+	2492	protein_coding	Ras association domain family member 7 [Source:HGNC Symbol;Acc:HGNC:1166]	-	97	116	111	55	34	58	2.56459	2.5729	2.55057	1.15717	0.75608	1.22703
ENSG00000180818	1203.88	1191.94	1301.77	442.558	564.588	507.19	1232.53	504.779	1.28852	3.87836e-25	1.66684e-23	HOXC10	12	53985065	53990279	+	2331	protein_coding	homeobox C10 [Source:HGNC Symbol;Acc:HGNC:5122]	Homeobox	1035	1223	1292	480	578	546	29.2545	28.9999	31.7383	10.7965	13.7411	12.3488
ENSG00000279267	55.8322	47.7554	86.6505	23.9719	18.5591	35.2989	63.4127	25.9433	1.28816	0.000926816	0.0052561	AL078621.3	2	113605867	113607908	-	2042	TEC	TEC	-	48	49	86	26	19	38	1.54875	1.32633	2.4116	0.667576	0.515626	0.981073
ENSG00000235703	29.0793	32.1618	37.2799	17.5179	11.7216	11.147	32.8403	13.4622	1.28665	0.00702701	0.0295165	LINC00894	X	149938628	150224580	+	6323	antisense	long intergenic non-protein coding RNA 894 [Source:HGNC Symbol;Acc:HGNC:48579]	-	25	33	37	19	12	12	0.260502	0.288472	0.335075	0.157548	0.105171	0.100053
ENSG00000164659	154.702	142.292	129.976	63.6177	53.7238	57.593	142.323	58.3115	1.28531	8.2827e-08	1.01483e-06	KIAA1324L	7	86876906	87059699	-	8115	protein_coding	KIAA1324 like [Source:HGNC Symbol;Acc:HGNC:21945]	-	133	146	129	69	55	62	1.07984	0.994437	0.910258	0.445804	0.375588	0.402788
ENSG00000178695	2541.53	2631.42	2436.29	1083.35	981.68	1062.68	2536.41	1042.57	1.28248	2.14818e-38	1.5842e-36	KCTD12	13	76880166	76886390	-	6225	protein_coding	potassium channel tetramerization domain containing 12 [Source:HGNC Symbol;Acc:HGNC:14678]	-	2185	2700	2418	1175	1005	1144	23.1263	23.9738	22.2423	9.8965	8.94672	9.68858
ENSG00000182263	80.2588	88.6887	80.6051	29.5039	34.1879	39.0146	83.1842	34.2354	1.28173	2.51887e-05	0.000209841	FIGN	2	163593396	163736012	-	9942	protein_coding	fidgetin, microtubule severing factor [Source:HGNC Symbol;Acc:HGNC:13285]	-	69	91	80	32	35	42	0.457267	0.505918	0.460765	0.168756	0.195088	0.222715
ENSG00000154736	1336.48	1255.29	1032.75	529.226	453.233	508.119	1208.17	496.859	1.28108	4.16442e-22	1.55023e-20	ADAMTS5	21	26917912	26966513	-	9056	protein_coding	ADAM metallopeptidase with thrombospondin type 1 motif 5 [Source:HGNC Symbol;Acc:HGNC:221]	-	1149	1288	1025	574	464	547	8.35947	7.86126	6.48113	3.32322	2.83935	3.18438
ENSG00000072210	1029.41	1174.39	1140.56	470.218	423.93	483.038	1114.79	459.062	1.28024	1.86958e-26	8.60493e-25	ALDH3A2	17	19648136	19677598	+	6457	protein_coding	aldehyde dehydrogenase 3 family member A2 [Source:HGNC Symbol;Acc:HGNC:403]	-	885	1205	1132	510	434	520	9.03041	10.315	10.0387	4.14117	3.72474	4.24567
ENSG00000133657	5913.56	6414.82	6050.42	2702.37	2232.96	2636.27	6126.27	2523.87	1.2793	6.28853e-36	4.19286e-34	ATP13A3	3	194402672	194498364	-	13254	protein_coding	ATPase 13A3 [Source:HGNC Symbol;Acc:HGNC:24113]	-	5084	6582	6005	2931	2286	2838	25.2728	27.4488	25.9435	11.5945	9.55798	11.2886
ENSG00000166483	1857.58	2070.05	1891.2	750.505	841.998	806.302	1939.61	799.602	1.2789	2.69877e-33	1.6267e-31	WEE1	11	9573681	9593457	+	9239	protein_coding	WEE1 G2 checkpoint kinase [Source:HGNC Symbol;Acc:HGNC:12761]	-	1597	2124	1877	814	862	868	11.3887	12.707	11.6333	4.61937	5.17034	4.953
ENSG00000183421	143.07	133.52	120.908	60.8518	51.7702	51.0905	132.499	54.5708	1.27809	2.40295e-07	2.73425e-06	RIPK4	21	41739369	41767106	-	4033	protein_coding	receptor interacting serine/threonine kinase 4 [Source:HGNC Symbol;Acc:HGNC:496]	-	123	137	120	66	53	55	2.00943	1.87761	1.70379	0.858023	0.728257	0.718965
ENSG00000177694	631.602	784.554	663.985	359.579	218.802	279.605	693.38	285.995	1.2773	2.40377e-13	5.22893e-12	NAALADL2	3	174438573	175810552	+	13592	protein_coding	N-acetylated alpha-linked acidic dipeptidase like 2 [Source:HGNC Symbol;Acc:HGNC:23219]	-	543	805	659	390	224	301	2.63215	3.2736	2.77629	1.5044	0.913275	1.1675
ENSG00000112320	148.886	122.8	195.467	61.7738	53.7238	77.1003	155.718	64.1993	1.27722	9.0567e-07	9.53623e-06	SOBP	6	107489958	107660167	+	6904	protein_coding	sine oculis binding protein homolog [Source:HGNC Symbol;Acc:HGNC:29256]	-	128	126	194	67	55	83	1.22153	1.00875	1.60903	0.508812	0.441468	0.633798
ENSG00000097046	246.592	240.726	221.664	114.328	85.9581	91.963	236.328	97.4162	1.277	1.44139e-10	2.4026e-09	CDC7	1	91500893	91525764	+	3557	protein_coding	cell division cycle 7 [Source:HGNC Symbol;Acc:HGNC:1745]	-	212	247	220	124	88	99	3.92687	3.83818	3.54162	1.82777	1.37099	1.46732
ENSG00000181104	2923.05	3201.56	3385.42	1382.07	1288.39	1261.47	3170.01	1310.65	1.27441	3.97627e-36	2.66945e-34	F2R	5	76716043	76735781	+	4066	protein_coding	coagulation factor II thrombin receptor [Source:HGNC Symbol;Acc:HGNC:3537]	-	2513	3285	3360	1499	1319	1358	40.7212	44.6561	47.3189	19.3294	17.9769	17.6078
ENSG00000244560	108.175	70.1713	121.915	36.8799	34.1879	52.9484	100.087	41.3387	1.27295	5.82118e-05	0.000447601	AC004890.2	7	149285281	149297312	+	4288	transcribed_unprocessed_pseudogene	AI894139 pseudogene [Source:NCBI gene;Acc:155060]	-	93	72	121	40	35	57	1.42897	0.928091	1.61582	0.48909	0.452325	0.700799
ENSG00000157368	174.476	151.063	144.082	55.3198	71.3061	67.8111	156.54	64.8123	1.27156	5.83814e-08	7.32363e-07	IL34	16	70579895	70660682	+	2233	protein_coding	interleukin 34 [Source:HGNC Symbol;Acc:HGNC:28529]	-	150	155	143	60	73	73	4.42586	3.83668	3.667	1.40879	1.81164	1.72349
ENSG00000242732	347.788	266.066	348.617	111.562	176.8	110.541	320.824	132.968	1.27156	2.54196e-09	3.79229e-08	RTL5	X	72127110	72131901	-	4779	protein_coding	retrotransposon Gag like 5 [Source:HGNC Symbol;Acc:HGNC:29430]	-	299	273	346	121	181	119	4.1222	3.15746	4.14574	1.32749	2.09884	1.31275
ENSG00000134070	165.17	149.114	175.316	72.8377	53.7238	76.1714	163.2	67.5776	1.26995	5.94508e-08	7.44818e-07	IRAK2	3	10164865	10243743	+	3483	protein_coding	interleukin 1 receptor associated kinase 2 [Source:HGNC Symbol;Acc:HGNC:6113]	-	142	153	174	79	55	82	2.68615	2.42801	2.86061	1.18921	0.875077	1.24118
ENSG00000185924	34.8951	28.2634	36.2723	20.2839	7.81437	13.0049	33.1436	13.7011	1.269	0.0104889	0.0410305	RTN4RL1	17	1934677	2025345	-	3625	protein_coding	reticulon 4 receptor like 1 [Source:HGNC Symbol;Acc:HGNC:21329]	-	30	29	36	22	8	14	0.545266	0.442184	0.568666	0.318198	0.122298	0.203607
ENSG00000112773	3244.08	3069.99	2585.41	1277.89	1102.8	1311.63	2966.5	1230.77	1.26877	7.49039e-27	3.55518e-25	TENT5A	6	81491439	81752774	-	6053	protein_coding	terminal nucleotidyltransferase 5A [Source:HGNC Symbol;Acc:HGNC:18345]	-	2789	3150	2566	1386	1129	1412	30.358	28.7642	24.2744	12.0054	10.3362	12.2981
ENSG00000156103	475.737	418.104	417.132	215.747	144.566	182.997	436.991	181.103	1.26872	2.82546e-13	6.08504e-12	MMP16	8	88032009	88328025	-	12115	protein_coding	matrix metallopeptidase 16 [Source:HGNC Symbol;Acc:HGNC:7162]	-	409	429	414	234	148	197	2.22431	1.95725	1.95677	1.01269	0.676979	0.857267
ENSG00000135052	2197.23	2243.53	2064.5	920.152	921.119	859.25	2168.42	900.174	1.26841	1.17674e-36	8.03856e-35	GOLM1	9	86026146	86100173	-	4233	protein_coding	golgi membrane protein 1 [Source:HGNC Symbol;Acc:HGNC:15451]	-	1889	2302	2049	998	943	925	29.4021	30.0587	27.7177	12.3613	12.3453	11.5204
ENSG00000135749	552.506	381.069	506.805	127.235	233.454	237.803	480.127	199.498	1.26685	6.44816e-09	9.12349e-08	PCNX2	1	232983435	233295713	-	13815	protein_coding	pecanex 2 [Source:HGNC Symbol;Acc:HGNC:8736]	-	475	391	503	138	239	256	2.26536	1.56437	2.08488	0.523735	0.958703	0.976928
ENSG00000171345	523.427	488.275	488.669	210.215	236.385	177.424	500.124	208.008	1.26597	2.789e-16	7.53108e-15	KRT19	17	41523617	41528308	-	2336	protein_coding	keratin 19 [Source:HGNC Symbol;Acc:HGNC:6436]	-	450	501	485	228	242	191	12.6921	11.8543	11.8886	5.11735	5.74089	4.31056
ENSG00000175265	348.951	335.263	402.018	102.342	180.707	169.063	362.077	150.704	1.26589	7.66706e-10	1.20866e-08	GOLGA8A	15	34379068	34437466	-	6750	protein_coding	golgin A8 family member A [Source:HGNC Symbol;Acc:HGNC:31972]	-	300	344	399	111	185	182	2.92828	2.81687	3.38479	0.862189	1.51882	1.42148
ENSG00000164929	660.681	660.779	594.463	271.989	295.969	231.301	638.641	266.42	1.26167	1.73056e-18	5.36501e-17	BAALC	8	103140710	103230305	+	3997	protein_coding	BAALC, MAP3K1 and KLF4 binding [Source:HGNC Symbol;Acc:HGNC:14333]	-	568	678	590	295	303	249	9.36287	9.3758	8.45242	3.86964	4.20093	3.28427
ENSG00000164619	3809.38	3841.88	3853.93	1735.2	1484.73	1580.09	3835.06	1600.01	1.26102	1.29385e-38	9.61448e-37	BMPER	7	33904308	34156356	+	7919	protein_coding	BMP binding endothelial regulator [Source:HGNC Symbol;Acc:HGNC:24154]	-	3275	3942	3825	1882	1520	1701	27.2481	27.5143	27.6582	12.4604	10.6368	11.3242
ENSG00000278600	61.6481	57.5015	61.4614	22.1279	30.2807	23.223	60.2036	25.2105	1.2573	0.000360316	0.00227834	AC015871.3	15	79920195	79922455	-	2261	sense_intronic	novel transcript, sense intronic to ST20	-	53	59	61	24	31	25	1.54444	1.44233	1.54487	0.556537	0.759798	0.582925
ENSG00000172738	41.8742	42.8824	41.3101	19.3619	18.5591	14.8627	42.0222	17.5946	1.25653	0.00240657	0.0120446	TMEM217	6	37212180	37258155	-	2737	protein_coding	transmembrane protein 217 [Source:HGNC Symbol;Acc:HGNC:21238]	-	36	44	41	21	19	16	0.866608	0.888568	0.857773	0.402279	0.384694	0.30819
ENSG00000259207	147.723	108.181	109.824	45.1778	58.6078	49.2327	121.909	51.0061	1.25531	2.82622e-06	2.76779e-05	ITGB3	17	47253846	47311816	+	4394	protein_coding	integrin subunit beta 3 [Source:HGNC Symbol;Acc:HGNC:6156]	-	127	111	109	49	60	53	1.90431	1.39629	1.42046	0.584681	0.756708	0.635901
ENSG00000197301	103.522	156.911	119.9	57.1638	45.9094	56.6641	126.778	53.2457	1.25333	3.02324e-06	2.94445e-05	AC090673.1	12	65851340	65882167	-	6033	antisense	uncharacterized LOC100129940 [Source:NCBI gene;Acc:100129940]	-	89	161	119	62	47	61	0.971967	1.47505	1.12948	0.538817	0.431719	0.533053
ENSG00000126878	40.711	33.1364	27.2042	9.21996	12.6983	20.4362	33.6839	14.1182	1.25107	0.0105856	0.0413506	AIF1L	9	131096476	131123152	+	5299	protein_coding	allograft inflammatory factor 1 like [Source:HGNC Symbol;Acc:HGNC:28904]	-	35	34	27	10	13	22	0.43518	0.354648	0.291765	0.098944	0.135952	0.218878
ENSG00000184949	51.1795	92.5871	77.5824	28.5819	33.2111	31.5832	73.783	31.1254	1.25054	0.000261282	0.00171565	FAM227A	22	38578120	38656629	-	10781	protein_coding	family with sequence similarity 227 member A [Source:HGNC Symbol;Acc:HGNC:44197]	-	44	95	77	31	34	34	0.268899	0.487054	0.408973	0.15076	0.174766	0.166262
ENSG00000141837	169.823	127.673	160.203	62.6957	65.4453	64.0954	152.566	64.0788	1.24973	1.27055e-07	1.51715e-06	CACNA1A	19	13206442	13633025	-	43159	protein_coding	calcium voltage-gated channel subunit alpha1 A [Source:HGNC Symbol;Acc:HGNC:1388]	-	146	131	159	68	67	69	0.222883	0.167769	0.210955	0.0826077	0.0860281	0.0842852
ENSG00000069020	552.506	595.481	615.622	175.179	277.41	289.823	587.87	247.471	1.24924	2.34398e-12	4.69013e-11	MAST4	5	66596361	67169595	+	14675	protein_coding	microtubule associated serine/threonine kinase family member 4 [Source:HGNC Symbol;Acc:HGNC:19037]	-	475	611	611	190	284	312	2.13261	2.30131	2.38411	0.678826	1.07245	1.12086
ENSG00000134531	11179.2	12009	10848.4	5306.09	4589.97	4435.59	11345.6	4777.21	1.24788	6.23394e-36	4.17074e-34	EMP1	12	13196716	13219939	+	7838	protein_coding	epithelial membrane protein 1 [Source:HGNC Symbol;Acc:HGNC:3333]	-	9611	12322	10767	5755	4699	4775	80.7901	86.8938	78.6598	38.4967	33.2229	32.1175
ENSG00000015568	33.732	142.292	120.908	65.4617	26.3735	33.4411	98.9771	41.7588	1.2475	0.00487773	0.021856	RGPD5	2	109792758	109857695	+	14175	protein_coding	RANBP2-like and GRIP domain containing 5 [Source:HGNC Symbol;Acc:HGNC:32418]	-	29	146	120	71	27	36	0.134794	0.569302	0.484754	0.262614	0.105555	0.133891
ENSG00000145416	96.5432	92.5871	87.6581	39.6458	36.1415	40.8724	92.2628	38.8866	1.24511	1.25316e-05	0.000110547	2001-03-01	4	163524298	164384050	-	10421	protein_coding	membrane associated ring-CH-type finger 1 [Source:HGNC Symbol;Acc:HGNC:26077]	-	83	95	87	43	37	44	0.524764	0.50388	0.47805	0.216343	0.196757	0.222596
ENSG00000179104	837.483	782.605	709.325	328.231	294.016	360.421	776.471	327.556	1.24411	8.24655e-20	2.73048e-18	TMTC2	12	82686880	83134870	+	8323	protein_coding	transmembrane and tetratricopeptide repeat containing 2 [Source:HGNC Symbol;Acc:HGNC:25440]	-	720	803	704	356	301	388	5.69964	5.33272	4.84346	2.24261	2.00412	2.45768
ENSG00000128573	403.62	491.199	424.184	184.399	201.22	173.708	439.668	186.442	1.23927	5.35771e-15	1.33218e-13	FOXP2	7	114086327	114693772	+	16152	protein_coding	forkhead box P2 [Source:HGNC Symbol;Acc:HGNC:13875]	Fork	347	504	421	200	206	187	1.41546	1.72471	1.49252	0.649213	0.70677	0.610364
ENSG00000149968	669.986	655.906	686.151	299.649	306.714	246.164	670.681	284.175	1.23921	3.12449e-19	1.00547e-17	MMP3	11	102835801	102843803	-	2048	protein_coding	matrix metallopeptidase 3 [Source:HGNC Symbol;Acc:HGNC:7173]	-	576	673	681	325	314	265	18.5305	18.1634	19.0406	8.32025	8.49643	6.82165
ENSG00000109063	84.9115	88.6887	57.4312	31.3479	28.3271	38.0857	77.0104	32.5869	1.23881	0.000179431	0.00123309	MYH3	17	10628526	10657309	-	6684	protein_coding	myosin heavy chain 3 [Source:HGNC Symbol;Acc:HGNC:7573]	-	73	91	57	34	29	41	0.719584	0.752519	0.488317	0.266702	0.240435	0.323386
ENSG00000088836	58.1585	53.6031	57.4312	11.064	26.3735	34.37	56.3976	23.9358	1.23728	0.00262038	0.0129222	SLC4A11	20	3227417	3239559	-	4346	protein_coding	solute carrier family 4 member 11 [Source:HGNC Symbol;Acc:HGNC:16438]	-	50	55	57	12	27	37	0.75801	0.699497	0.751014	0.144769	0.344279	0.448834
ENSG00000279192	54.669	53.6031	34.2572	18.4399	23.4431	18.5784	47.5098	20.1538	1.2369	0.0023548	0.0118382	PWAR5	15	24985053	24988232	+	3180	TEC	Prader Willi/Angelman region RNA 5 [Source:HGNC Symbol;Acc:HGNC:30090]	-	47	55	34	20	24	20	0.973791	0.955979	0.61223	0.329751	0.418236	0.331571
ENSG00000198369	1144.56	1119.82	1324.95	345.749	633.941	544.347	1196.44	508.012	1.23648	2.86465e-12	5.67364e-11	SPRED2	2	65310851	65432637	-	5154	protein_coding	sprouty related EVH1 domain containing 2 [Source:HGNC Symbol;Acc:HGNC:17722]	-	984	1149	1315	375	649	586	12.579	12.3222	14.6098	3.81478	6.9781	5.99414
ENSG00000003400	48.8532	42.8824	51.3858	12.9079	32.2343	15.7916	47.7071	20.3113	1.2363	0.00409457	0.0188655	CASP10	2	201182881	201229406	+	7598	protein_coding	caspase 10 [Source:HGNC Symbol;Acc:HGNC:1500]	-	42	44	51	14	33	17	0.364204	0.320086	0.384356	0.0966077	0.240686	0.117957
ENSG00000170425	84.9115	118.901	94.711	35.0359	35.1647	56.6641	99.5079	42.2882	1.23579	5.12698e-05	0.000400229	ADORA2B	17	15944917	15975746	+	2551	protein_coding	adenosine A2b receptor [Source:HGNC Symbol;Acc:HGNC:264]	-	73	122	94	38	36	61	1.88542	2.6434	2.10999	0.78101	0.78204	1.26065
ENSG00000137975	45.3637	50.6793	48.3631	12.9079	23.4431	25.0808	48.1353	20.4773	1.23578	0.00228592	0.0115506	CLCA2	1	86424086	86456558	+	4496	protein_coding	chloride channel accessory 2 [Source:HGNC Symbol;Acc:HGNC:2016]	-	39	52	48	14	24	27	0.571522	0.639278	0.611333	0.163262	0.295816	0.3166
ENSG00000205213	4365.38	4115.74	3880.13	1868.89	1591.2	1788.17	4120.42	1749.42	1.2356	1.03378e-33	6.36918e-32	LGR4	11	27365961	27472775	-	6340	protein_coding	leucine rich repeat containing G protein-coupled receptor 4 [Source:HGNC Symbol;Acc:HGNC:13299]	-	3753	4223	3851	2027	1629	1925	39.0018	36.8167	34.7814	16.7628	14.2387	16.0072
ENSG00000204822	29.0793	31.1872	28.2118	11.064	9.76796	16.7205	29.4928	12.5175	1.23498	0.013072	0.0492166	MRPL53	2	74471958	74473322	-	1344	protein_coding	mitochondrial ribosomal protein L53 [Source:HGNC Symbol;Acc:HGNC:16684]	-	25	32	28	12	10	18	1.22556	1.31602	1.19295	0.468129	0.412323	0.706068
ENSG00000122707	10524.4	10646.5	10486.7	4502.11	4260.78	4689.18	10552.5	4484.03	1.23468	9.01014e-48	8.68408e-46	RECK	9	36036433	36124451	+	6045	protein_coding	reversion inducing cysteine rich protein with kazal motifs [Source:HGNC Symbol;Acc:HGNC:11345]	-	9048	10924	10408	4883	4362	5048	98.6169	99.8845	98.5903	42.352	39.9877	44.0247
ENSG00000205885	291.956	226.107	232.747	70.9937	112.332	135.622	250.27	106.316	1.23417	1.32234e-07	1.57363e-06	C1RL-AS1	12	7108052	7122501	+	6094	antisense	C1RL antisense RNA 1 [Source:HGNC Symbol;Acc:HGNC:27461]	-	251	232	231	77	115	146	2.71373	2.10425	2.17056	0.662478	1.04576	1.26306
ENSG00000248487	113.991	121.825	163.225	56.2418	66.4221	47.3749	133.014	56.6796	1.23346	2.97936e-06	2.90898e-05	ABHD14A	3	51971426	51981199	+	2378	protein_coding	abhydrolase domain containing 14A [Source:HGNC Symbol;Acc:HGNC:24538]	-	98	125	162	61	68	51	2.71525	2.90543	3.90091	1.34493	1.58465	1.13066
ENSG00000172061	7181.42	6390.46	5939.59	2544.71	3016.35	2742.17	6503.82	2767.74	1.23253	1.50375e-30	8.20069e-29	LRRC15	3	194355247	194369743	-	5940	protein_coding	leucine rich repeat containing 15 [Source:HGNC Symbol;Acc:HGNC:20818]	-	6174	6557	5895	2760	3088	2952	68.4818	61.0143	56.8278	24.3616	28.809	26.2001
ENSG00000182963	1595.87	1814.71	1805.55	677.667	781.437	762.643	1738.71	740.582	1.23195	7.33319e-28	3.61443e-26	GJC1	17	44798448	44830816	-	8660	protein_coding	gap junction protein gamma 1 [Source:HGNC Symbol;Acc:HGNC:4280]	-	1372	1862	1792	735	800	821	10.4383	11.8843	11.849	4.44992	5.11928	4.99803
ENSG00000169760	1041.04	1018.46	927.966	507.098	349.693	415.227	995.821	424.006	1.23089	1.62867e-17	4.74678e-16	NLGN1	3	173396284	174286644	+	10148	protein_coding	neuroligin 1 [Source:HGNC Symbol;Acc:HGNC:14291]	-	895	1045	921	550	358	447	5.81082	5.69179	5.19688	2.84162	1.95497	2.3222
ENSG00000183091	39.5478	45.8062	60.4538	16.5959	22.4663	23.223	48.6026	20.7617	1.23062	0.00209131	0.0107288	NEB	2	151485336	151734487	-	30567	protein_coding	nebulin [Source:HGNC Symbol;Acc:HGNC:7720]	-	34	47	60	18	23	25	0.073286	0.084988	0.112399	0.0308747	0.0416977	0.0431182
ENSG00000197747	5386.64	5599.08	5767.3	1787.75	2649.07	2705.94	5584.34	2380.92	1.23001	5.14171e-19	1.63569e-17	S100A10	1	151982915	151994390	-	1543	protein_coding	S100 calcium binding protein A10 [Source:HGNC Symbol;Acc:HGNC:10487]	-	4631	5745	5724	1939	2712	2913	197.744	205.796	212.421	65.8863	97.4004	99.5286
ENSG00000197321	2792.77	2571.97	2886.67	1083.35	1284.49	1152.79	2750.47	1173.54	1.22896	7.96661e-31	4.36907e-29	SVIL	10	29457338	29736781	-	9937	protein_coding	supervillin [Source:HGNC Symbol;Acc:HGNC:11480]	-	2401	2639	2865	1175	1315	1241	15.9196	14.679	16.5094	6.19963	7.33344	6.584
ENSG00000177595	428.047	401.536	465.495	161.349	198.29	193.215	431.692	184.285	1.2286	1.21755e-14	2.91569e-13	PIDD1	11	799179	809753	-	5869	protein_coding	p53-induced death domain protein 1 [Source:HGNC Symbol;Acc:HGNC:16491]	-	368	412	462	175	203	208	4.13122	3.88013	4.50755	1.56335	1.91677	1.86841
ENSG00000162599	205.881	265.091	247.861	118.016	75.2133	114.257	239.611	102.495	1.22497	1.93517e-08	2.59297e-07	NFIA	1	60865259	61462793	+	10872	protein_coding	nuclear factor I A [Source:HGNC Symbol;Acc:HGNC:7784]	CTF/NFI	177	272	246	128	77	123	1.07265	1.38284	1.29565	0.617282	0.392481	0.596443
ENSG00000079156	194.25	168.606	125.946	77.4477	60.5614	71.5268	162.934	69.8453	1.21891	6.87024e-07	7.34524e-06	OSBPL6	2	178194481	178402891	+	11486	protein_coding	oxysterol binding protein like 6 [Source:HGNC Symbol;Acc:HGNC:16388]	-	167	173	125	84	62	77	0.957949	0.832511	0.623167	0.383437	0.29913	0.353423
ENSG00000273329	46.5268	34.111	56.4236	10.142	32.2343	16.7205	45.6872	19.6989	1.21777	0.00860426	0.0349429	AC078846.1	7	129604548	129611630	-	7083	lincRNA	novel transcript	-	40	35	56	11	33	18	0.372081	0.273126	0.452724	0.0814252	0.258187	0.133977
ENSG00000135744	83.7483	65.2983	74.5597	32.2699	35.1647	28.7965	74.5354	32.077	1.21495	0.000137699	0.000977704	AGT	1	230702523	230714297	-	2291	protein_coding	angiotensinogen [Source:HGNC Symbol;Acc:HGNC:333]	-	72	67	74	35	36	31	2.07063	1.61645	1.84957	0.800988	0.870792	0.713362
ENSG00000164442	11459.6	10310.3	11225.3	4609.98	4686.67	4962.29	10998.4	4752.98	1.21031	4.73475e-42	3.88949e-40	CITED2	6	139371807	139374620	-	2535	protein_coding	Cbp/p300 interacting transactivator with Glu/Asp rich carboxy-terminal domain 2 [Source:HGNC Symbol;Acc:HGNC:1987]	-	9852	10579	11141	5000	4798	5342	256.06	230.664	251.657	103.413	104.886	111.096
ENSG00000250303	166.333	177.377	189.422	84.8237	72.2829	73.3846	177.711	76.8304	1.21005	1.89267e-08	2.54127e-07	AP002884.1	11	112270749	112362534	+	5018	lincRNA	uncharacterized LOC283140 [Source:NCBI gene;Acc:283140]	-	143	182	188	92	74	79	1.87759	2.00472	2.14531	0.961259	0.817218	0.829984
ENSG00000247516	48.8532	30.2126	45.3404	15.6739	18.5591	19.5073	41.4687	17.9135	1.20788	0.00480606	0.0215796	MIR4458HG	5	8450743	8463095	+	4339	lincRNA	MIR4458 host gene [Source:HGNC Symbol;Acc:HGNC:49008]	-	42	31	45	17	19	21	0.637756	0.394898	0.593863	0.20542	0.242662	0.255154
ENSG00000197536	83.7483	102.333	131.991	35.9579	45.9094	56.6641	106.024	46.1771	1.20175	5.26347e-05	0.000409243	C5orf56	5	132410636	132488702	+	9728	processed_transcript	chromosome 5 open reading frame 56 [Source:HGNC Symbol;Acc:HGNC:33838]	-	72	105	131	39	47	61	0.487645	0.596593	0.7711	0.210196	0.267739	0.330582
ENSG00000135472	65.1376	62.3745	54.4085	33.1919	25.3967	20.4362	60.6402	26.3416	1.20129	0.000764909	0.0044546	FAIM2	12	49866896	49904217	-	6057	protein_coding	Fas apoptotic inhibitory molecule 2 [Source:HGNC Symbol;Acc:HGNC:17067]	-	56	64	54	36	26	22	0.609152	0.58403	0.510504	0.311622	0.237877	0.191487
ENSG00000133874	56.9954	53.6031	43.3253	18.4399	22.4663	26.0097	51.3079	22.3053	1.20054	0.00165066	0.00873331	RNF122	8	33547755	33567125	-	1868	protein_coding	ring finger protein 122 [Source:HGNC Symbol;Acc:HGNC:21147]	-	49	55	43	20	23	28	1.72828	1.62742	1.31812	0.561353	0.68232	0.790232
ENSG00000182261	61.6481	45.8062	59.4463	28.5819	24.4199	19.5073	55.6335	24.1697	1.20042	0.00120917	0.00662203	NLRP10	11	7959424	7965426	-	2531	protein_coding	NLR family pyrin domain containing 10 [Source:HGNC Symbol;Acc:HGNC:21464]	-	53	47	59	31	25	21	1.37968	1.0264	1.33482	0.642174	0.547375	0.437422
ENSG00000246695	308.24	290.431	323.428	129.079	131.867	140.267	307.366	133.738	1.2003	1.88201e-12	3.80486e-11	RASSF8-AS1	12	25939329	25959765	-	3981	antisense	RASSF8 antisense RNA 1 [Source:HGNC Symbol;Acc:HGNC:48637]	-	265	298	321	140	135	151	4.3858	4.13749	4.61717	1.84382	1.87922	1.99967
ENSG00000189144	50.0163	76.9935	52.3933	16.5959	26.3735	35.2989	59.8011	26.0895	1.19999	0.00199694	0.0102935	ZNF573	19	37735833	37817300	-	4689	protein_coding	zinc finger protein 573 [Source:HGNC Symbol;Acc:HGNC:26420]	zf-C2H2	43	79	52	18	27	38	0.604203	0.931236	0.635018	0.201268	0.319095	0.427245
ENSG00000143382	772.345	637.389	956.178	173.335	439.558	417.085	788.638	343.326	1.19994	0.0056199	0.0245818	ADAMTSL4	1	150549369	150560937	+	6432	protein_coding	ADAMTS like 4 [Source:HGNC Symbol;Acc:HGNC:19706]	-	664	654	949	188	450	449	6.80169	5.62011	8.44857	1.53248	3.87707	3.68022
ENSG00000150667	44.2005	56.5269	45.3404	31.3479	13.6751	18.5784	48.6892	21.2005	1.19786	0.00405876	0.0187582	FSIP1	15	39588357	39782830	-	3452	protein_coding	fibrous sheath interacting protein 1 [Source:HGNC Symbol;Acc:HGNC:21674]	-	38	58	45	34	14	20	0.725283	0.928688	0.746457	0.516406	0.224747	0.305445
ENSG00000169429	39.5478	35.0856	49.3706	24.8939	7.81437	21.3651	41.3347	18.0245	1.19291	0.0106515	0.0415861	CXCL8	4	73740506	73743716	+	2274	protein_coding	C-X-C motif chemokine ligand 8 [Source:HGNC Symbol;Acc:HGNC:6025]	-	34	36	49	27	8	23	0.985107	0.875034	1.23387	0.622525	0.194956	0.533225
ENSG00000151151	234.961	284.583	269.02	113.406	94.7492	137.48	262.855	115.212	1.19016	2.1509e-09	3.22619e-08	IPMK	10	58191517	58267934	-	6133	protein_coding	inositol polyphosphate multikinase [Source:HGNC Symbol;Acc:HGNC:20739]	-	202	292	267	123	97	148	2.17007	2.63162	2.49288	1.05151	0.876467	1.27222
ENSG00000124249	419.905	369.374	427.207	184.399	180.707	168.134	405.495	177.747	1.18932	3.3053e-14	7.64262e-13	KCNK15	20	44745780	44752313	+	2599	protein_coding	potassium two pore domain channel subfamily K member 15 [Source:HGNC Symbol;Acc:HGNC:13814]	-	361	379	424	200	185	181	9.15158	8.0602	9.34163	4.03466	3.9446	3.67152
ENSG00000160271	77.9324	100.384	107.809	40.5678	37.1183	48.3038	95.3752	41.9966	1.18514	4.74796e-05	0.000374092	RALGDS	9	133097720	133149334	-	7584	protein_coding	ral guanine nucleotide dissociation stimulator [Source:HGNC Symbol;Acc:HGNC:9842]	-	67	103	107	44	38	52	0.582065	0.750674	0.807883	0.304185	0.277666	0.361475
ENSG00000116132	9472.86	9643.68	8901.83	4469.84	4032.21	3833.65	9339.46	4111.9	1.1835	7.64911e-36	5.04815e-34	PRRX1	1	170662728	170739419	+	8246	protein_coding	paired related homeobox 1 [Source:HGNC Symbol;Acc:HGNC:9142]	Homeobox	8144	9895	8835	4848	4128	4127	65.0713	66.3262	61.3517	30.825	27.7417	26.3855
ENSG00000184194	180.291	158.86	226.702	56.2418	107.448	86.3895	188.618	83.3596	1.17999	3.80123e-06	3.65102e-05	GPR173	X	53049091	53080615	+	4608	protein_coding	G protein-coupled receptor 173 [Source:HGNC Symbol;Acc:HGNC:18186]	-	155	163	225	61	110	93	2.21623	1.95519	2.79597	0.694066	1.32287	1.06401
ENSG00000238018	37.2215	28.2634	37.2799	12.9079	17.5823	14.8627	34.2549	15.1177	1.17975	0.00989818	0.0391255	AC093110.1	2	54661011	54680045	-	1236	antisense	novel transcript, antisense to SPTBN1	-	32	29	37	14	18	16	1.70579	1.29686	1.71414	0.593872	0.807033	0.682457
ENSG00000184465	565.301	597.43	542.069	202.839	281.317	271.244	568.267	251.8	1.17514	4.57931e-14	1.04519e-12	WDR27	6	169457212	169702067	-	12610	protein_coding	WD repeat domain 27 [Source:HGNC Symbol;Acc:HGNC:21248]	-	486	613	538	220	288	292	2.53931	2.68694	2.44304	0.914726	1.26565	1.22079
ENSG00000183044	119.807	117.927	128.968	67.3057	42.0022	52.9484	122.234	54.0854	1.17449	8.56659e-06	7.78996e-05	ABAT	16	8674565	8784575	+	9744	protein_coding	4-aminobutyrate aminotransferase [Source:HGNC Symbol;Acc:HGNC:23]	-	103	121	128	73	43	57	0.696458	0.686374	0.752204	0.392798	0.24455	0.308398
ENSG00000170011	80.2588	74.0697	73.5522	31.3479	43.9558	26.0097	75.9602	33.7711	1.17113	0.000299677	0.00194092	MYRIP	3	39808914	40260321	+	5872	protein_coding	myosin VIIA and Rab interacting protein [Source:HGNC Symbol;Acc:HGNC:19156]	-	69	76	73	34	45	28	0.774209	0.715386	0.711869	0.303582	0.424682	0.251389
ENSG00000272476	31.4056	40.9332	39.295	16.5959	8.79117	24.1519	37.2113	16.513	1.17085	0.0128902	0.0486224	AL024507.2	6	107957413	107959986	+	2574	antisense	novel transcript, antisense to SEC63	-	27	42	39	18	9	26	0.691115	0.90189	0.867599	0.366646	0.193763	0.532523
ENSG00000157064	79.0956	52.6285	74.5597	26.7379	39.0718	26.0097	68.7613	30.6065	1.16735	0.000776464	0.00450581	NMNAT2	1	183248237	183418602	-	7165	protein_coding	nicotinamide nucleotide adenylyltransferase 2 [Source:HGNC Symbol;Acc:HGNC:16789]	-	68	54	74	29	40	28	0.625299	0.416572	0.591396	0.21221	0.309372	0.206023
ENSG00000104611	2298.43	2431.63	2207.57	1096.25	992.425	1006.02	2312.54	1031.57	1.16458	1.51122e-30	8.21842e-29	SH2D4A	8	19313617	19396218	+	4148	protein_coding	SH2 domain containing 4A [Source:HGNC Symbol;Acc:HGNC:26102]	-	1976	2495	2191	1189	1016	1083	31.3865	33.2464	30.2459	15.0289	13.5735	13.7646
ENSG00000253320	45.3637	38.0094	37.2799	23.0499	21.4895	9.28919	40.2177	17.9429	1.16373	0.00990165	0.0391263	AZIN1-AS1	8	102864280	103001684	+	6686	antisense	AZIN1 antisense RNA 1 [Source:HGNC Symbol;Acc:HGNC:51558]	-	39	39	37	25	22	10	0.38432	0.322412	0.316883	0.196045	0.182345	0.078851
ENSG00000170801	1158.52	1006.76	1334.01	397.38	588.031	576.859	1166.43	520.757	1.16372	3.15091e-13	6.76351e-12	HTRA3	4	8269765	8307111	+	3321	protein_coding	HtrA serine peptidase 3 [Source:HGNC Symbol;Acc:HGNC:30406]	-	996	1033	1324	431	602	621	19.7599	17.1927	22.8288	6.80443	10.0453	9.85817
ENSG00000179406	81.422	68.2221	96.7261	31.3479	33.2111	45.517	82.1234	36.692	1.16135	0.000239639	0.00159369	LINC00174	7	66376044	66493566	-	11354	processed_transcript	long intergenic non-protein coding RNA 174 [Source:HGNC Symbol;Acc:HGNC:27788]	-	70	70	96	34	34	49	0.406204	0.34077	0.484156	0.157005	0.165946	0.227521
ENSG00000176597	48.8532	88.6887	43.3253	23.9719	28.3271	28.7965	60.289	27.0318	1.1613	0.00272454	0.0133578	B3GNT5	3	183253244	183298504	+	8140	protein_coding	UDP-GlcNAc:betaGal beta-1,3-N-acetylglucosaminyltransferase 5 [Source:HGNC Symbol;Acc:HGNC:15684]	-	42	91	43	26	29	31	0.339954	0.617916	0.302487	0.167468	0.197429	0.200776
ENSG00000264343	50.0163	53.6031	55.416	15.6739	15.6287	39.9435	53.0118	23.7487	1.15714	0.00632679	0.0270539	NOTCH2NLA	1	146146203	146229026	-	6443	protein_coding	notch 2 N-terminal like A [Source:HGNC Symbol;Acc:HGNC:31862]	-	43	55	55	17	16	43	0.439719	0.471832	0.488807	0.138339	0.137616	0.351847
ENSG00000112406	816.546	923.922	846.354	387.238	395.602	378.999	862.274	387.28	1.15546	2.85945e-21	1.01219e-19	HECA	6	139135112	139180802	+	5614	protein_coding	hdc homolog, cell cycle regulator [Source:HGNC Symbol;Acc:HGNC:21041]	-	702	948	840	420	405	408	8.23872	9.33359	8.56781	3.92247	3.99779	3.83143
ENSG00000229847	2336.81	2338.07	2596.49	764.335	1274.72	1227.1	2423.79	1088.72	1.15493	3.05507e-13	6.56502e-12	EMX2OS	10	117473215	117545068	-	8824	antisense	EMX2 opposite strand/antisense RNA [Source:HGNC Symbol;Acc:HGNC:18511]	-	2009	2399	2577	829	1305	1321	15.0006	15.0272	16.7229	4.92575	8.19562	7.89243
ENSG00000081913	257.061	227.082	296.224	82.0577	148.473	120.759	260.122	117.097	1.15296	2.55383e-07	2.88904e-06	PHLPP1	18	62715450	62980433	+	9142	protein_coding	PH domain and leucine rich repeat protein phosphatase 1 [Source:HGNC Symbol;Acc:HGNC:20610]	-	221	233	294	89	152	130	1.59274	1.40873	1.84149	0.510425	0.921381	0.749679
ENSG00000118242	80.2588	81.8665	90.6808	29.5039	37.1183	47.3749	84.2687	37.999	1.1497	0.000177147	0.00121911	MREG	2	215942805	216034096	-	3056	protein_coding	melanoregulin [Source:HGNC Symbol;Acc:HGNC:25478]	-	69	84	90	32	38	51	1.48762	1.51928	1.68637	0.549009	0.689076	0.879813
ENSG00000143127	115.154	105.257	116.877	40.5678	60.5614	51.0905	112.429	50.7399	1.14908	1.78296e-05	0.000152649	ITGA10	1	145891208	145910189	-	6320	protein_coding	integrin subunit alpha 10 [Source:HGNC Symbol;Acc:HGNC:6135]	-	99	108	116	44	62	55	1.03208	0.944538	1.051	0.365022	0.54364	0.458795
ENSG00000146197	2970.74	2809.77	3301.79	1025.26	1640.04	1437.97	3027.43	1367.76	1.14654	7.92622e-15	1.92894e-13	SCUBE3	6	35214419	35253079	+	7356	protein_coding	signal peptide, CUB domain and EGF like domain containing 3 [Source:HGNC Symbol;Acc:HGNC:13655]	-	2554	2883	3277	1112	1679	1548	22.8757	21.6629	25.5093	7.92586	12.6487	11.0944
ENSG00000172667	3529.06	3604.07	3095.24	1650.37	1358.72	1618.18	3409.46	1542.42	1.14408	1.84975e-24	7.62983e-23	ZMAT3	3	179017223	179072279	-	9646	protein_coding	zinc finger matrin-type 3 [Source:HGNC Symbol;Acc:HGNC:29983]	-	3034	3698	3072	1790	1391	1742	20.7235	21.1901	18.2363	9.72947	7.99129	9.52082
ENSG00000100154	2212.35	2156.79	2529.99	731.143	1136.99	1254.04	2299.71	1040.72	1.14406	1.55705e-12	3.16103e-11	TTC28	22	27978014	28679865	-	12645	protein_coding	tetratricopeptide repeat domain 28 [Source:HGNC Symbol;Acc:HGNC:29179]	-	1902	2213	2511	793	1164	1350	9.9103	9.67331	11.3708	3.28804	5.10119	5.62844
ENSG00000103742	1007.31	890.785	1036.78	323.621	499.143	509.048	978.292	443.937	1.14014	2.42626e-12	4.83985e-11	IGDCC4	15	65381464	65423072	-	7764	protein_coding	immunoglobulin superfamily DCC subclass member 4 [Source:HGNC Symbol;Acc:HGNC:13770]	-	866	914	1029	351	511	548	7.34898	6.50689	7.58915	2.37031	3.64731	3.72108
ENSG00000140285	3783.79	4405.2	3529.5	2320.66	1365.56	1633.04	3906.16	1773.09	1.13936	1.01271e-12	2.0864e-11	FGF7	15	49423096	49488775	+	6657	protein_coding	fibroblast growth factor 7 [Source:HGNC Symbol;Acc:HGNC:3685]	-	3253	4520	3503	2517	1398	1758	32.1959	37.5295	30.1318	19.8238	11.6377	13.9224
ENSG00000279159	101.196	108.181	118.893	42.4118	35.1647	71.5268	109.423	49.7011	1.13759	0.000149228	0.00105075	AC003681.1	22	29978950	30028236	-	49287	antisense	novel transcript, antisense to MTMR3	-	87	111	118	46	36	77	0.116301	0.124481	0.137092	0.0489338	0.0404769	0.0823629
ENSG00000134470	160.518	120.851	152.142	70.0717	83.0277	44.5881	144.503	65.8958	1.13286	2.29963e-05	0.000193397	IL15RA	10	5943639	5978187	-	3634	protein_coding	interleukin 15 receptor subunit alpha [Source:HGNC Symbol;Acc:HGNC:5978]	-	138	124	151	76	85	48	2.50201	1.88603	2.37933	1.09651	1.2962	0.696354
ENSG00000105792	145.396	179.327	185.392	98.6536	78.1437	56.6641	170.038	77.8205	1.12909	4.56719e-06	4.32336e-05	CFAP69	7	90245174	90311063	+	9139	protein_coding	cilia and flagella associated protein 69 [Source:HGNC Symbol;Acc:HGNC:26107]	-	125	184	184	107	80	61	0.901169	1.11284	1.15288	0.613859	0.485097	0.351888
ENSG00000170962	1719.17	1814.71	1724.95	807.669	700.363	897.336	1752.94	801.789	1.12824	4.31736e-22	1.6041e-20	PDGFD	11	103907186	104164379	-	4266	protein_coding	platelet derived growth factor D [Source:HGNC Symbol;Acc:HGNC:30620]	-	1478	1862	1712	876	717	966	22.827	24.1252	22.9798	10.7663	9.31398	11.9379
ENSG00000256967	74.4429	85.7649	82.6203	32.2699	39.0718	39.9435	80.9427	37.0951	1.12774	0.000177442	0.00122071	AC018653.3	12	7129079	7131198	-	1179	antisense	novel transcript	-	64	88	82	35	40	43	3.57652	4.12555	3.98257	1.55646	1.88011	1.92277
ENSG00000210194	76.7693	76.9935	63.4765	13.8299	47.863	38.0857	72.4131	33.2595	1.12512	0.00393908	0.0182813	MT-TE	MT	14674	14742	-	69	Mt_tRNA	mitochondrially encoded tRNA glutamic acid [Source:HGNC Symbol;Acc:HGNC:7479]	-	66	79	63	15	49	41	63.0217	63.2835	52.2823	11.3979	39.3536	31.3262
ENSG00000171791	37.2215	53.6031	40.3026	25.8159	19.5359	14.8627	43.709	20.0715	1.12512	0.00716927	0.0300104	BCL2	18	63123346	63320128	-	11765	protein_coding	BCL2, apoptosis regulator [Source:HGNC Symbol;Acc:HGNC:990]	-	32	55	40	28	20	16	0.179206	0.258395	0.194684	0.124781	0.0942052	0.0716971
ENSG00000026297	233.797	186.149	221.664	116.172	102.564	75.2424	213.87	97.9925	1.12481	2.76318e-07	3.10961e-06	RNASET2	6	166929504	166957191	-	7643	protein_coding	ribonuclease T2 [Source:HGNC Symbol;Acc:HGNC:21686]	-	201	191	220	126	105	81	1.73271	1.38128	1.64825	0.86435	0.761312	0.558721
ENSG00000175879	176.802	156.911	148.112	71.9157	83.0277	65.9532	160.608	73.6322	1.12471	6.41383e-07	6.88373e-06	HOXD8	2	176129694	176132695	+	2629	protein_coding	homeobox D8 [Source:HGNC Symbol;Acc:HGNC:5139]	Homeobox	152	161	147	78	85	71	3.80932	3.38492	3.20177	1.55556	1.7917	1.42377
ENSG00000099250	8364.36	8863.02	8489.73	3938.77	3908.16	3954.41	8572.37	3933.78	1.12383	1.00076e-41	8.15224e-40	NRP1	10	33177492	33336262	-	11522	protein_coding	neuropilin 1 [Source:HGNC Symbol;Acc:HGNC:8004]	-	7191	9094	8426	4272	4001	4257	41.1203	43.6254	41.8752	19.4396	19.2432	19.4782
ENSG00000070087	3403.44	3553.4	3200.02	1723.21	1467.15	1471.41	3385.62	1553.92	1.12339	7.50515e-27	3.55518e-25	PFN2	3	149964904	150050788	-	3709	protein_coding	profilin 2 [Source:HGNC Symbol;Acc:HGNC:8882]	-	2926	3646	3176	1869	1502	1584	51.9771	54.3341	49.0328	26.4202	22.4414	22.515
ENSG00000102554	510.632	494.123	511.843	227.733	220.756	248.021	505.532	232.17	1.12216	1.67539e-15	4.30414e-14	KLF5	13	73054976	73077542	+	3893	protein_coding	Kruppel like factor 5 [Source:HGNC Symbol;Acc:HGNC:6349]	zf-C2H2	439	507	508	247	226	267	7.42976	7.19841	7.4721	3.32656	3.21707	3.61577
ENSG00000184500	539.711	592.557	500.759	290.429	200.243	259.168	544.343	249.947	1.12208	5.37412e-12	1.03696e-10	PROS1	3	93873033	93980003	-	5444	protein_coding	protein S [Source:HGNC Symbol;Acc:HGNC:9456]	-	464	608	497	315	205	279	5.61558	6.17303	5.22759	3.03372	2.08676	2.70184
ENSG00000111261	262.877	245.599	256.929	112.484	125.03	115.186	255.135	117.566	1.1178	6.14845e-10	9.75584e-09	MANSC1	12	12326056	12350541	-	6015	protein_coding	MANSC domain containing 1 [Source:HGNC Symbol;Acc:HGNC:25505]	-	226	252	255	122	128	124	2.47553	2.31568	2.42755	1.06343	1.17926	1.08682
ENSG00000068650	821.199	835.233	887.664	335.607	424.906	412.44	848.032	390.984	1.11769	3.38985e-17	9.67696e-16	ATP11A	13	112690329	112887168	+	13733	protein_coding	ATPase phospholipid transporting 11A [Source:HGNC Symbol;Acc:HGNC:13552]	-	706	857	881	364	435	444	3.38715	3.44928	3.67345	1.38969	1.75534	1.70448
ENSG00000225138	68.6271	78.9427	102.772	21.2059	56.6542	38.0857	83.4471	38.6486	1.11537	0.00183146	0.00956889	SLC9A3-AS1	5	473236	480884	+	4302	processed_transcript	SLC9A3 antisense RNA 1 [Source:HGNC Symbol;Acc:HGNC:40550]	-	59	81	102	23	58	41	0.903601	1.0407	1.35767	0.280311	0.747127	0.502443
ENSG00000198185	61.6481	73.0951	71.537	30.4259	40.0486	25.0808	68.7601	31.8518	1.11409	0.000836186	0.00480511	ZNF334	20	46499630	46513559	-	6865	protein_coding	zinc finger protein 334 [Source:HGNC Symbol;Acc:HGNC:15806]	zf-C2H2	53	75	71	33	41	27	0.508663	0.603856	0.592217	0.252033	0.330964	0.207346
ENSG00000235423	104.685	99.4093	109.824	41.4898	45.9094	57.593	104.64	48.3307	1.11401	4.09476e-05	0.000327395	AC068768.1	12	123252030	123261483	-	1756	antisense	novel transcript	-	90	102	109	45	47	62	3.37686	3.21062	3.55439	1.3436	1.48324	1.8614
ENSG00000168646	329.177	300.177	306.299	113.406	164.102	155.129	311.885	144.212	1.11319	1.78512e-09	2.70673e-08	AXIN2	17	65528563	65561647	-	5226	protein_coding	axin 2 [Source:HGNC Symbol;Acc:HGNC:904]	-	283	308	304	123	168	167	3.56789	3.25757	3.33094	1.23401	1.78146	1.68469
ENSG00000150630	2014.61	1939.46	2203.54	771.711	1058.85	1018.1	2052.54	949.551	1.11239	9.93933e-18	2.94534e-16	VEGFC	4	176683538	176792727	-	2420	protein_coding	vascular endothelial growth factor C [Source:HGNC Symbol;Acc:HGNC:12682]	-	1732	1990	2187	837	1084	1096	47.155	45.4517	51.7484	18.134	24.8228	23.8764
ENSG00000163638	234.961	178.352	184.384	94.0436	97.6796	84.5316	199.232	92.085	1.11131	1.64229e-07	1.92613e-06	ADAMTS9	3	64515654	64688000	-	10680	protein_coding	ADAM metallopeptidase with thrombospondin type 1 motif 9 [Source:HGNC Symbol;Acc:HGNC:13202]	-	202	183	183	102	100	91	1.24616	0.947093	0.981167	0.50074	0.518879	0.449204
ENSG00000229097	50.0163	33.1364	29.2194	16.5959	18.5591	16.7205	37.4574	17.2919	1.11031	0.0125696	0.0476475	CALM2P2	10	70163685	70164124	+	440	processed_pseudogene	calmodulin 2 pseudogene 2 [Source:HGNC Symbol;Acc:HGNC:1447]	-	43	34	29	18	19	18	6.43889	4.27109	3.77406	2.14488	2.39297	2.15672
ENSG00000204186	329.177	471.707	425.192	204.683	171.916	192.286	408.692	189.629	1.10925	2.96378e-10	4.82457e-09	ZDBF2	2	206274663	206314438	+	10912	protein_coding	zinc finger DBF-type containing 2 [Source:HGNC Symbol;Acc:HGNC:29313]	-	283	484	422	222	176	207	1.70874	2.45162	2.21448	1.06667	0.89381	1.00009
ENSG00000153071	14745.5	16079.9	14654	6807.1	7075.91	7216.77	15159.8	7033.26	1.10803	9.67291e-38	7.02693e-36	DAB2	5	39371675	39462300	-	7717	protein_coding	DAB2, clathrin adaptor protein [Source:HGNC Symbol;Acc:HGNC:2662]	-	12677	16499	14544	7383	7244	7769	108.234	118.174	107.919	50.1612	52.0196	53.075
ENSG00000185015	34.8951	41.9078	58.4387	24.8939	17.5823	20.4362	45.0806	20.9708	1.10566	0.00722888	0.0302054	CA13	8	85220587	85284073	+	5528	protein_coding	carbonic anhydrase 13 [Source:HGNC Symbol;Acc:HGNC:14914]	-	30	43	58	27	18	22	0.357559	0.429945	0.600791	0.256082	0.180444	0.209811
ENSG00000091844	69.7903	80.8919	60.4538	30.4259	39.0718	28.7965	70.3787	32.7647	1.10529	0.000748697	0.00437466	RGS17	6	153004459	153131249	-	7899	protein_coding	regulator of G protein signaling 17 [Source:HGNC Symbol;Acc:HGNC:14088]	-	60	83	60	33	40	31	0.500465	0.580789	0.434953	0.219041	0.280624	0.206901
ENSG00000101680	193.086	187.123	156.172	78.3697	96.7028	74.3135	178.794	83.1287	1.10524	5.52952e-07	5.97747e-06	LAMA1	18	6941744	7117814	-	15872	protein_coding	laminin subunit alpha 1 [Source:HGNC Symbol;Acc:HGNC:6481]	-	166	192	155	85	99	80	0.689083	0.668625	0.559195	0.280783	0.345653	0.265725
ENSG00000145431	1916.91	2022.3	1916.39	916.464	909.397	898.265	1951.86	908.042	1.10417	1.60586e-29	8.51892e-28	PDGFC	4	156760454	156971394	-	5593	protein_coding	platelet derived growth factor C [Source:HGNC Symbol;Acc:HGNC:8801]	-	1648	2075	1902	994	931	967	19.4137	20.5062	19.4728	9.31804	9.22448	9.11497
ENSG00000100285	74.4429	85.7649	75.5673	38.7238	32.2343	39.0146	78.5917	36.6576	1.10029	0.000288954	0.00187834	NEFH	22	29480230	29491390	+	3783	protein_coding	neurofilament heavy [Source:HGNC Symbol;Acc:HGNC:7737]	-	64	88	75	42	33	42	1.11465	1.28576	1.13524	0.582098	0.483409	0.585311
ENSG00000127415	543.201	417.129	610.584	161.349	294.016	277.747	523.638	244.371	1.09985	1.61555e-07	1.89705e-06	IDUA	4	986997	1004506	+	4000	protein_coding	iduronidase, alpha-L- [Source:HGNC Symbol;Acc:HGNC:5391]	-	467	428	606	175	301	299	7.69222	5.91421	8.67513	2.29383	4.17007	3.9408
ENSG00000238278	82.5851	54.5777	103.779	19.3619	42.979	50.1616	80.314	37.5009	1.09901	0.00356589	0.0167921	ALG1L6P	3	75415070	75422143	+	758	unprocessed_pseudogene	asparagine-linked glycosylation 1-like 6, pseudogene [Source:HGNC Symbol;Acc:HGNC:44375]	-	71	56	103	21	44	54	6.17141	4.08349	7.78092	1.45256	3.21677	3.75576
ENSG00000173535	40.711	54.5777	43.3253	29.5039	17.5823	17.6495	46.2046	21.5786	1.09881	0.00701854	0.0295	TNFRSF10C	8	23102590	23117437	+	1868	protein_coding	TNF receptor superfamily member 10c [Source:HGNC Symbol;Acc:HGNC:11906]	-	35	56	43	32	18	19	1.23449	1.65701	1.31812	0.898165	0.533989	0.536229
ENSG00000198932	147.723	150.089	132.998	48.8658	53.7238	98.4654	143.603	67.0183	1.09836	8.10785e-05	0.000601798	GPRASP1	X	102651366	102659083	+	6340	protein_coding	G protein-coupled receptor associated sorting protein 1 [Source:HGNC Symbol;Acc:HGNC:24834]	-	127	154	132	53	55	106	1.3198	1.34259	1.1922	0.438298	0.48074	0.881435
ENSG00000171132	397.804	446.367	486.653	200.995	218.802	202.504	443.608	207.434	1.09809	8.86617e-13	1.83633e-11	PRKCE	2	45651345	46187990	+	9908	protein_coding	protein kinase C epsilon [Source:HGNC Symbol;Acc:HGNC:9401]	-	342	458	483	218	224	218	2.27423	2.55501	2.79141	1.1536	1.25285	1.15996
ENSG00000187801	55.8322	57.5015	63.4765	36.8799	22.4663	23.223	58.9367	27.523	1.09731	0.00231852	0.0116881	ZFP69B	1	40450102	40463718	+	2386	protein_coding	ZFP69 zinc finger protein B [Source:HGNC Symbol;Acc:HGNC:28053]	zf-C2H2	48	59	63	40	23	25	1.32546	1.36677	1.51194	0.878967	0.534188	0.552386
ENSG00000104043	79.0956	54.5777	72.5446	47.0218	14.6519	34.37	68.7393	32.0146	1.0967	0.00525733	0.0232783	ATP8B4	15	49858238	50182817	-	10861	protein_coding	ATPase phospholipid transporting 8B4 (putative) [Source:HGNC Symbol;Acc:HGNC:13536]	-	68	56	72	51	15	37	0.41251	0.284991	0.3796	0.246197	0.0765347	0.1796
ENSG00000145217	62.8112	77.9681	87.6581	13.8299	45.9094	47.3749	76.1458	35.7047	1.09635	0.00540473	0.0238119	SLC26A1	4	979073	993440	-	4293	protein_coding	solute carrier family 26 member 1 [Source:HGNC Symbol;Acc:HGNC:10993]	-	54	80	87	15	47	51	0.828758	1.03001	1.16044	0.183195	0.6067	0.626301
ENSG00000266173	120.97	127.673	143.074	39.6458	74.2365	69.6689	130.572	61.1838	1.09613	5.96783e-05	0.000457792	STRADA	17	63682336	63741986	-	10860	protein_coding	STE20-related kinase adaptor alpha [Source:HGNC Symbol;Acc:HGNC:30172]	-	104	131	142	43	76	75	0.630955	0.666736	0.748724	0.207597	0.387812	0.364087
ENSG00000269427	55.8322	51.6539	40.3026	13.8299	30.2807	25.0808	49.2629	23.0638	1.09605	0.00710122	0.0297896	AC024075.3	19	16630743	16643942	+	533	antisense	novel transcript, antisense C19orf42	-	48	53	40	15	31	27	5.93347	5.49619	4.2973	1.47553	3.22308	2.67061
ENSG00000152104	5307.55	5314.5	5442.86	2416.55	2525.02	2574.03	5354.97	2505.2	1.09599	5.52145e-37	3.8668e-35	PTPN14	1	214348696	214552449	-	18756	protein_coding	protein tyrosine phosphatase, non-receptor type 14 [Source:HGNC Symbol;Acc:HGNC:9647]	-	4563	5453	5402	2621	2585	2771	16.029	16.0697	16.4922	7.32673	7.63761	7.78879
ENSG00000160323	108.175	82.8411	125.946	27.6599	55.6774	65.0243	105.654	49.4539	1.09559	0.000738294	0.00432036	ADAMTS13	9	133414358	133459402	+	5708	protein_coding	ADAM metallopeptidase with thrombospondin type 1 motif 13 [Source:HGNC Symbol;Acc:HGNC:1366]	-	93	85	125	30	57	70	1.07348	0.823091	1.25398	0.275563	0.553386	0.646528
ENSG00000251493	672.313	534.081	754.665	224.967	365.322	327.908	653.687	306.066	1.09512	2.97215e-09	4.39035e-08	FOXD1	5	73444827	73448527	-	2623	protein_coding	forkhead box D1 [Source:HGNC Symbol;Acc:HGNC:3802]	Fork	578	548	749	244	374	353	14.5186	11.5477	16.3511	4.87725	7.90151	7.09496
ENSG00000162772	820.035	771.884	691.189	331.919	348.716	388.288	761.036	356.308	1.09419	2.53283e-16	6.85836e-15	ATF3	1	212565334	212620777	+	4040	protein_coding	activating transcription factor 3 [Source:HGNC Symbol;Acc:HGNC:785]	TF_bZIP	705	792	686	360	357	418	11.4975	10.8357	9.72312	4.67202	4.89693	5.45467
ENSG00000109472	1869.22	1697.75	1715.88	863.911	752.133	857.392	1760.95	824.479	1.09415	1.13822e-23	4.50407e-22	CPE	4	165361194	165498320	+	2958	protein_coding	carboxypeptidase E [Source:HGNC Symbol;Acc:HGNC:2303]	-	1607	1742	1703	937	770	923	35.7942	32.5509	32.967	16.6083	14.4255	16.4504
ENSG00000251322	75.6061	92.5871	108.817	35.0359	43.9558	51.0905	92.3367	43.3607	1.0933	0.000244349	0.00161976	SHANK3	22	50674415	50733298	+	7455	protein_coding	SH3 and multiple ankyrin repeat domains 3 [Source:HGNC Symbol;Acc:HGNC:14294]	-	65	95	108	38	45	55	0.574461	0.70435	0.829544	0.267251	0.334504	0.388945
ENSG00000205085	53.5059	58.4761	55.416	15.6739	34.1879	28.7965	55.7993	26.2194	1.09313	0.00407487	0.0187995	FAM71F2	7	128672288	128687872	+	5875	protein_coding	family with sequence similarity 71 member F2 [Source:HGNC Symbol;Acc:HGNC:27998]	-	46	60	55	17	35	31	0.515875	0.56449	0.536066	0.151714	0.330139	0.278181
ENSG00000163531	1818.04	1556.44	1896.24	638.021	945.539	894.549	1756.9	826.036	1.08891	1.01312e-13	2.25679e-12	NFASC	1	204828651	205022822	+	21271	protein_coding	neurofascin [Source:HGNC Symbol;Acc:HGNC:29866]	-	1563	1597	1882	692	968	963	4.84134	4.14982	5.06635	1.7057	2.52188	2.38678
ENSG00000185567	4936.5	4657.62	5074.09	1981.37	2481.06	2438.41	4889.4	2300.28	1.08793	1.4606e-23	5.76805e-22	AHNAK2	14	104937244	104978357	-	18771	protein_coding	AHNAK nucleoprotein 2 [Source:HGNC Symbol;Acc:HGNC:20125]	-	4244	4779	5036	2149	2540	2625	14.8965	14.0722	15.3625	6.0025	7.49865	7.37251
ENSG00000261326	68.6271	64.3237	94.711	16.5959	52.747	38.0857	75.8873	35.8095	1.08727	0.00463026	0.0208963	LINC01355	1	23281308	23286752	-	5445	lincRNA	long intergenic non-protein coding RNA 1355 [Source:HGNC Symbol;Acc:HGNC:50584]	-	59	66	94	18	54	41	0.713919	0.669975	0.988537	0.173324	0.549582	0.396972
ENSG00000119946	41.8742	43.857	55.416	30.4259	14.6519	21.3651	47.0491	22.1477	1.08527	0.00805982	0.0331063	CNNM1	10	99329099	99394330	+	6413	protein_coding	cyclin and CBS domain divalent metal cation transport mediator 1 [Source:HGNC Symbol;Acc:HGNC:102]	-	36	45	55	33	15	23	0.369859	0.38785	0.491094	0.269796	0.129619	0.189078
ENSG00000154237	1193.41	1089.6	1318.9	440.714	639.801	617.731	1200.64	566.082	1.08507	2.72901e-13	5.88384e-12	LRRK1	15	100919215	101078254	+	17600	protein_coding	leucine rich repeat kinase 1 [Source:HGNC Symbol;Acc:HGNC:18608]	-	1026	1118	1309	478	655	665	3.84087	3.51109	4.25883	1.42396	2.06237	1.99197
ENSG00000261189	46.5268	47.7554	57.4312	18.4399	22.4663	30.6543	50.5711	23.8535	1.08493	0.00466443	0.0210308	AL031058.1	6	7540451	7541338	-	888	antisense	novel transcript, antisense to DSP	-	40	49	57	20	23	33	2.96785	3.04997	3.67557	1.18086	1.43533	1.95918
ENSG00000083857	15235.2	14918.2	15189	6066.74	7554.54	7756.47	15114.2	7125.92	1.08478	1.53523e-24	6.373e-23	FAT1	4	186587783	186726722	-	16177	protein_coding	FAT atypical cadherin 1 [Source:HGNC Symbol;Acc:HGNC:3595]	-	13098	15307	15075	6580	7734	8350	53.346	52.3004	53.3608	21.3261	26.4937	27.2121
ENSG00000081307	1919.23	1824.45	1716.89	898.946	803.903	871.326	1820.19	858.059	1.08444	1.3497e-24	5.62683e-23	UBA5	3	132654446	132678097	+	6827	protein_coding	ubiquitin like modifier activating enzyme 5 [Source:HGNC Symbol;Acc:HGNC:23230]	-	1650	1872	1704	975	823	938	15.9239	15.1561	14.2923	7.48786	6.68047	7.24347
ENSG00000079931	9558.94	9724.57	8961.27	4633.03	4259.81	4430.01	9414.93	4440.95	1.08403	4.15953e-35	2.6994e-33	MOXD1	6	132296055	132401545	-	5293	protein_coding	monooxygenase DBH like 1 [Source:HGNC Symbol;Acc:HGNC:21063]	-	8218	9978	8894	5025	4361	4769	102.296	104.197	96.2184	49.7757	45.6585	47.5006
ENSG00000203666	90.7273	110.13	118.893	50.7098	44.9326	55.7351	106.583	50.4592	1.08016	6.16525e-05	0.000471635	EFCAB2	1	244969705	245127164	+	8607	protein_coding	EF-hand calcium binding domain 2 [Source:HGNC Symbol;Acc:HGNC:28166]	-	78	113	118	55	46	60	0.597087	0.72567	0.785043	0.335038	0.296171	0.367513
ENSG00000129596	118.643	101.359	112.847	52.5538	51.7702	52.9484	110.95	52.4241	1.08014	2.64184e-05	0.000218775	CDO1	5	115804733	115816954	-	2189	protein_coding	cysteine dioxygenase type 1 [Source:HGNC Symbol;Acc:HGNC:1795]	-	102	104	112	57	53	57	3.07008	2.62603	2.92978	1.36525	1.34174	1.37279
ENSG00000230590	476.9	626.668	634.765	284.897	234.431	304.685	579.445	274.671	1.07769	3.42747e-11	6.06081e-10	FTX	X	73946555	74293574	-	28487	lincRNA	FTX transcript, XIST regulator [Source:HGNC Symbol;Acc:HGNC:37190]	-	410	643	630	309	240	328	0.94827	1.2476	1.26636	0.568715	0.466876	0.607017
ENSG00000078399	102.359	95.5109	126.953	57.1638	44.9326	52.0195	108.274	51.372	1.07494	7.01097e-05	0.000529673	HOXA9	7	27162435	27175180	-	3029	protein_coding	homeobox A9 [Source:HGNC Symbol;Acc:HGNC:5109]	Homeobox	88	98	126	62	46	56	1.91416	1.7883	2.38196	1.07319	0.84158	0.97468
ENSG00000226824	76.7693	44.8316	61.4614	16.5959	31.2575	39.0146	61.0208	28.956	1.07265	0.00613548	0.026404	AC006001.2	7	66654538	66669855	+	938	sense_intronic	uncharacterized LOC100996437 [Source:NCBI gene;Acc:100996437]	-	66	46	61	18	32	42	4.63592	2.71061	3.72383	1.00613	1.89053	2.36059
ENSG00000139899	274.508	244.625	259.952	98.6536	154.334	117.973	259.695	123.653	1.07145	1.06012e-07	1.28196e-06	CBLN3	14	24426532	24430954	-	2562	protein_coding	cerebellin 3 precursor [Source:HGNC Symbol;Acc:HGNC:20146]	-	236	251	258	107	158	127	6.06915	5.41511	5.76639	2.18972	3.41755	2.61335
ENSG00000278156	59.3217	34.111	51.3858	28.5819	24.4199	15.7916	48.2728	22.9311	1.0701	0.00922553	0.03698	TSC22D1-AS1	13	44575893	44580432	+	3457	antisense	TSC22D1 antisense RNA 1 [Source:HGNC Symbol;Acc:HGNC:43684]	-	51	35	51	31	25	17	0.971999	0.559605	0.844761	0.47016	0.400754	0.259253
ENSG00000158125	48.8532	44.8316	54.4085	35.0359	23.4431	12.0759	49.3644	23.5183	1.06903	0.0113001	0.0436166	XDH	2	31334321	31414715	-	6037	protein_coding	xanthine dehydrogenase [Source:HGNC Symbol;Acc:HGNC:12805]	-	42	46	54	38	24	13	0.458377	0.421162	0.512195	0.330024	0.220306	0.113526
ENSG00000128482	77.9324	99.4093	82.6203	31.3479	58.6078	34.37	86.654	41.4419	1.06895	0.00086212	0.00493375	RNF112	17	19411125	19417276	+	3652	protein_coding	ring finger protein 112 [Source:HGNC Symbol;Acc:HGNC:12968]	-	67	102	82	34	60	37	1.20876	1.54377	1.28572	0.488125	0.910453	0.534127
ENSG00000264112	122.133	165.682	174.309	67.3057	67.3989	86.3895	154.041	73.698	1.06583	1.12916e-05	0.000100519	AC015813.1	17	57989039	57994850	-	5812	lincRNA	novel transcript	-	105	170	173	73	69	93	1.19031	1.61672	1.70445	0.658537	0.657901	0.843589
ENSG00000143786	104.685	124.749	150.127	64.5397	80.0973	37.1568	126.52	60.5979	1.06551	0.000294383	0.00190981	CNIH3	1	224434660	224740549	+	6386	protein_coding	cornichon family AMPA receptor auxiliary protein 3 [Source:HGNC Symbol;Acc:HGNC:26802]	-	90	128	149	70	82	40	0.928557	1.10788	1.33604	0.574715	0.711577	0.330221
ENSG00000116667	450.147	485.351	405.041	224.967	225.64	190.428	446.846	213.678	1.06473	8.01912e-12	1.5143e-10	C1orf21	1	184387058	184629020	+	11013	protein_coding	chromosome 1 open reading frame 21 [Source:HGNC Symbol;Acc:HGNC:15494]	-	387	498	402	244	231	205	2.31526	2.4994	2.09018	1.16163	1.16237	0.981345
ENSG00000265298	37.2215	47.7554	54.4085	19.3619	20.5127	26.9387	46.4618	22.2711	1.06352	0.00721638	0.0301655	AC132812.1	17	64750420	64751311	+	892	unprocessed_pseudogene	U5 small nuclear ribonucleoprotein 200 kDa helicase pseudogene [Source:NCBI gene;Acc:101929240]	-	32	49	54	21	21	29	2.36363	3.03629	3.46651	1.23435	1.30464	1.71398
ENSG00000133789	4213	4609.86	4073.58	2145.49	1907.68	2117.94	4298.82	2057.03	1.06334	5.82807e-27	2.81555e-25	SWAP70	11	9664077	9752991	+	7190	protein_coding	switching B cell complex subunit SWAP70 [Source:HGNC Symbol;Acc:HGNC:17070]	-	3622	4730	4043	2327	1953	2280	33.1906	36.3618	32.1987	16.9688	15.0526	16.7178
ENSG00000217930	39.5478	49.7046	52.3933	14.7519	25.3967	27.8676	47.2153	22.6721	1.06223	0.0083662	0.034097	PAM16	16	4331549	4355607	-	2383	protein_coding	presequence translocase associated motor 16 [Source:HGNC Symbol;Acc:HGNC:29679]	-	34	51	52	16	26	30	0.940048	1.18293	1.24952	0.35203	0.604625	0.663698
ENSG00000269821	233.797	259.244	286.148	95.8876	105.494	171.85	259.73	124.411	1.06215	2.62707e-06	2.58446e-05	KCNQ1OT1	11	2608328	2699994	-	91667	antisense	KCNQ1 opposite strand/antisense transcript 1 [Source:HGNC Symbol;Acc:HGNC:6295]	-	201	266	284	104	108	185	0.14447	0.160392	0.177406	0.0594845	0.0652902	0.106398
ENSG00000196937	2061.14	2157.77	1986.92	1038.17	861.534	1071.97	2068.61	990.558	1.06206	8.36931e-21	2.90449e-19	FAM3C	7	121348851	121396364	-	3422	protein_coding	family with sequence similarity 3 member C [Source:HGNC Symbol;Acc:HGNC:18664]	-	1772	2214	1972	1126	882	1154	34.1176	35.7611	32.9982	17.2521	14.2832	17.7787
ENSG00000090539	181.455	119.876	182.369	56.2418	92.7956	82.6738	161.233	77.2371	1.06136	4.81647e-05	0.000378723	CHRD	3	184380073	184390736	+	6620	protein_coding	chordin [Source:HGNC Symbol;Acc:HGNC:1949]	-	156	123	181	61	95	89	1.55261	1.02697	1.56561	0.48312	0.795248	0.70877
ENSG00000154917	130.275	104.282	137.029	61.7738	56.6542	59.4508	123.862	59.2929	1.06117	2.36504e-05	0.000198043	RAB6B	3	133824239	133895836	-	6005	protein_coding	RAB6B, member RAS oncogene family [Source:HGNC Symbol;Acc:HGNC:14902]	-	112	107	136	67	58	64	1.22885	0.98488	1.29685	0.584985	0.535244	0.561876
ENSG00000155666	59.3217	63.3491	66.4992	32.2699	39.0718	19.5073	63.0567	30.283	1.06114	0.00283849	0.0138053	KDM8	16	27203495	27221768	+	4039	protein_coding	lysine demethylase 8 [Source:HGNC Symbol;Acc:HGNC:25840]	-	51	65	66	35	40	21	0.831939	0.889513	0.935693	0.454336	0.548811	0.274106
ENSG00000184588	438.515	439.545	327.458	248.017	182.661	147.698	401.84	192.792	1.05874	1.43834e-07	1.70438e-06	PDE4B	1	65792514	66374579	+	8644	protein_coding	phosphodiesterase 4B [Source:HGNC Symbol;Acc:HGNC:8781]	-	377	451	325	269	187	159	2.87357	2.88386	2.15294	1.63163	1.19885	0.969741
ENSG00000260852	102.359	89.6633	129.976	54.3978	57.631	42.7303	107.333	51.5863	1.05797	0.000146928	0.0010368	FBXL19-AS1	16	30919319	30923269	-	3951	antisense	FBXL19 antisense RNA 1 [Source:HGNC Symbol;Acc:HGNC:27557]	-	88	92	129	59	59	46	1.46747	1.28704	1.86959	0.782939	0.827527	0.613796
ENSG00000255455	105.849	137.419	112.847	36.8799	75.2133	59.4508	118.705	57.1813	1.05763	0.000259989	0.00170889	AP003486.1	11	130866254	130870247	-	3994	lincRNA	uncharacterized LOC103611081 [Source:NCBI gene;Acc:103611081]	-	91	141	112	40	77	64	1.50116	1.9513	1.60573	0.525092	1.06837	0.844783
ENSG00000179833	1672.64	1658.77	1700.77	604.83	893.768	922.417	1677.39	807.005	1.05584	3.81696e-13	8.15722e-12	SERTAD2	2	64631621	64751005	-	6274	protein_coding	SERTA domain containing 2 [Source:HGNC Symbol;Acc:HGNC:30784]	-	1438	1702	1688	656	915	993	15.1011	14.9944	15.406	5.48204	8.0819	8.34408
ENSG00000112276	623.46	675.398	573.304	327.309	256.897	316.761	624.054	300.322	1.05456	5.23249e-13	1.1085e-11	BVES	6	105096822	105137174	-	5808	protein_coding	blood vessel epicardial substance [Source:HGNC Symbol;Acc:HGNC:1152]	-	536	693	569	355	263	341	6.08041	6.59507	5.60982	3.20468	2.50938	3.09529
ENSG00000176896	52.3427	54.5777	53.4009	21.2059	24.4199	31.5832	53.4404	25.7364	1.05431	0.00379284	0.0176957	TCEANC	X	13653189	13681964	+	5231	protein_coding	transcription elongation factor A N-terminal and central domain containing [Source:HGNC Symbol;Acc:HGNC:28277]	-	45	56	53	23	25	34	0.566791	0.59172	0.580169	0.230529	0.264845	0.342663
ENSG00000081377	920.068	991.169	974.314	415.82	472.769	502.545	961.851	463.712	1.05311	1.1179e-17	3.28766e-16	CDC14B	9	96490241	96619830	-	10462	protein_coding	cell division cycle 14B [Source:HGNC Symbol;Acc:HGNC:1719]	-	791	1017	967	451	484	541	4.98146	5.37303	5.29267	2.26019	2.5637	2.72619
ENSG00000228495	246.592	268.99	160.203	115.25	80.0973	130.049	225.262	108.465	1.05268	1.66359e-05	0.000143375	LINC01013	6	132131915	132169374	+	4206	lincRNA	long intergenic non-protein coding RNA 1013 [Source:HGNC Symbol;Acc:HGNC:48987]	-	212	276	159	125	82	140	3.32094	3.62704	2.16467	1.5582	1.08039	1.75482
ENSG00000196781	671.15	644.211	723.431	253.549	403.417	328.837	679.597	328.601	1.04926	1.47054e-10	2.447e-09	TLE1	9	81583683	81689305	-	4906	protein_coding	transducin like enhancer of split 1 [Source:HGNC Symbol;Acc:HGNC:11837]	-	577	661	718	275	413	354	7.74896	7.44709	8.38031	2.93892	4.66508	3.80408
ENSG00000110492	1193.41	1029.18	1283.64	532.914	631.01	533.2	1168.74	565.708	1.04698	7.18061e-16	1.87902e-14	MDK	11	46380756	46383837	+	2196	protein_coding	midkine [Source:HGNC Symbol;Acc:HGNC:6972]	-	1026	1056	1274	578	646	574	30.7829	26.5793	33.22	13.8	16.3019	13.7801
ENSG00000167703	238.45	246.574	248.868	96.8096	139.682	119.831	244.631	118.774	1.04404	9.03775e-08	1.10179e-06	SLC43A2	17	1569267	1628886	-	10606	protein_coding	solute carrier family 43 member 2 [Source:HGNC Symbol;Acc:HGNC:23087]	-	205	253	247	105	143	129	1.27349	1.3185	1.33355	0.519064	0.747173	0.641227
ENSG00000235531	280.324	232.93	215.619	115.25	118.192	119.831	242.958	117.757	1.04292	5.24761e-08	6.64709e-07	MSC-AS1	8	71828167	72118393	+	6284	antisense	MSC antisense RNA 1 [Source:HGNC Symbol;Acc:HGNC:48724]	-	241	239	214	125	121	129	2.52683	2.1022	1.95003	1.04293	1.06705	1.08225
ENSG00000275004	50.0163	45.8062	40.3026	20.2839	25.3967	20.4362	45.3751	22.0389	1.04164	0.00753867	0.0313144	ZNF280B	22	22484421	22509154	-	5723	protein_coding	zinc finger protein 280B [Source:HGNC Symbol;Acc:HGNC:23022]	-	43	47	40	22	26	22	0.495039	0.453928	0.400221	0.20155	0.25176	0.202662
ENSG00000235770	111.664	85.7649	96.7261	47.9438	35.1647	59.4508	98.0518	47.5198	1.04092	0.000373646	0.00235511	LINC00607	2	215611563	215843722	-	5628	lincRNA	long intergenic non-protein coding RNA 607 [Source:HGNC Symbol;Acc:HGNC:43944]	-	96	88	96	52	36	64	1.12386	0.864254	0.976743	0.484432	0.354475	0.599514
ENSG00000102359	1934.35	2029.12	1988.93	1037.25	959.214	899.194	1984.13	965.218	1.03968	7.35764e-24	2.94139e-22	SRPX2	X	100644166	100675788	+	7548	protein_coding	sushi repeat containing protein X-linked 2 [Source:HGNC Symbol;Acc:HGNC:30668]	-	1663	2082	1974	1125	982	968	14.5163	15.2462	14.9754	7.81455	7.20969	6.76109
ENSG00000164530	240.776	191.022	198.49	110.64	92.7956	103.11	210.096	102.182	1.03707	3.42584e-07	3.78965e-06	PI16	6	36948263	36964837	+	2378	protein_coding	peptidase inhibitor 16 [Source:HGNC Symbol;Acc:HGNC:21245]	-	207	196	197	120	95	111	5.73526	4.55572	4.7437	2.64577	2.21385	2.46085
ENSG00000162650	169.823	138.393	189.422	66.3837	91.8188	84.5316	165.879	80.9114	1.03608	9.35328e-06	8.41881e-05	ATXN7L2	1	109483479	109492804	+	5232	protein_coding	ataxin 7 like 2 [Source:HGNC Symbol;Acc:HGNC:28713]	-	146	142	188	72	94	91	1.83857	1.50015	2.05756	0.721519	0.995628	0.916953
ENSG00000237489	59.3217	46.7808	77.5824	24.8939	33.2111	31.5832	61.2283	29.8961	1.035	0.0037321	0.0174699	C10orf143	10	130020025	130110817	-	6794	protein_coding	chromosome 10 open reading frame 143 [Source:HGNC Symbol;Acc:HGNC:48677]	-	51	48	77	27	34	34	0.494583	0.390507	0.648975	0.208363	0.277326	0.263832
ENSG00000226752	272.182	285.558	267.004	114.328	144.566	143.982	274.915	134.292	1.0345	1.0519e-08	1.45657e-07	CUTALP	9	120824828	120854385	+	7224	transcribed_unitary_pseudogene	cutA divalent cation tolerance homolog-like, pseudogene [Source:HGNC Symbol;Acc:HGNC:27367]	-	234	293	265	124	148	155	2.13419	2.24183	2.10054	0.899968	1.13533	1.13117
ENSG00000175611	39.5478	44.8316	56.4236	21.2059	25.3967	22.2941	46.9343	22.9656	1.0345	0.00757422	0.0314218	LINC00476	9	95759231	95875977	-	5100	lincRNA	long intergenic non-protein coding RNA 476 [Source:HGNC Symbol;Acc:HGNC:27858]	-	34	46	56	23	26	24	0.439242	0.49854	0.628754	0.236451	0.282514	0.248093
ENSG00000173166	485.042	528.234	546.1	133.689	299.876	329.766	519.792	254.444	1.03138	1.31165e-05	0.000115185	RAPH1	2	203394345	203535410	-	11697	protein_coding	Ras association (RalGDS/AF-6) and pleckstrin homology domains 1 [Source:HGNC Symbol;Acc:HGNC:14436]	-	417	542	542	145	307	355	2.34886	2.56116	2.65331	0.649945	1.45446	1.60003
ENSG00000226200	55.8322	71.1459	52.3933	21.2059	36.1415	30.6543	59.7905	29.3339	1.03102	0.00410037	0.0188723	SGMS1-AS1	10	50624951	50641451	+	12420	antisense	SGMS1 antisense RNA 1 [Source:HGNC Symbol;Acc:HGNC:49683]	-	48	73	52	23	37	33	0.254633	0.324873	0.239742	0.0970933	0.165089	0.140077
ENSG00000152475	65.1376	42.8824	60.4538	14.7519	36.1415	31.5832	56.158	27.4922	1.03046	0.00988752	0.0390943	ZNF837	19	58367618	58381060	-	2076	protein_coding	zinc finger protein 837 [Source:HGNC Symbol;Acc:HGNC:25164]	zf-C2H2	56	44	60	16	37	34	1.77728	1.17149	1.65496	0.404088	0.987669	0.863426
ENSG00000235652	79.0956	73.0951	65.4917	30.4259	36.1415	39.9435	72.5608	35.5036	1.03017	0.00104852	0.00585589	AL356599.1	6	145799409	145886585	+	6116	antisense	uncharacterized LOC100507557 [Source:NCBI gene;Acc:100507557]	-	68	75	65	33	37	43	0.732548	0.677808	0.608568	0.282898	0.335252	0.370659
ENSG00000152661	21133.7	21542.6	19348.3	11920.5	9477.85	8980.79	20674.8	10126.4	1.02973	2.44975e-19	7.97561e-18	GJA1	6	121435577	121449727	+	3413	protein_coding	gap junction protein alpha 1 [Source:HGNC Symbol;Acc:HGNC:4274]	-	18169	22104	19203	12929	9703	9668	350.744	357.971	322.178	198.615	157.546	149.339
ENSG00000227097	2957.94	2965.71	3045.87	1548.03	1520.87	1331.14	2989.84	1466.68	1.02761	7.00466e-25	2.98411e-23	RPS28P7	11	82689559	82689768	+	210	processed_pseudogene	ribosomal protein S28 pseudogene 7 [Source:HGNC Symbol;Acc:HGNC:35787]	-	2543	3043	3023	1679	1557	1433	797.851	800.932	824.294	419.194	410.872	359.75
ENSG00000162407	6110.14	6262.79	6322.46	2727.27	3319.15	3125.81	6231.8	3057.41	1.02748	4.25168e-25	1.82326e-23	PLPP3	1	56494747	56645301	-	5286	protein_coding	phospholipid phosphatase 3 [Source:HGNC Symbol;Acc:HGNC:9229]	-	5253	6426	6275	2958	3398	3365	65.475	67.1933	67.9751	29.3396	35.6232	33.5607
ENSG00000165895	179.128	224.158	158.188	109.718	76.1901	90.1051	187.158	92.0043	1.0242	8.17712e-06	7.46368e-05	ARHGAP42	11	100687653	100993941	+	8948	protein_coding	Rho GTPase activating protein 42 [Source:HGNC Symbol;Acc:HGNC:26545]	-	154	230	157	119	78	97	1.13394	1.42074	1.0047	0.697275	0.483065	0.571504
ENSG00000165194	123.296	131.571	131.991	44.2558	97.6796	49.2327	128.953	63.7227	1.02054	0.000586849	0.00352852	PCDH19	X	100291644	100410273	-	9756	protein_coding	protocadherin 19 [Source:HGNC Symbol;Acc:HGNC:14270]	-	106	135	131	48	100	53	0.715862	0.764847	0.768887	0.25796	0.568022	0.286403
ENSG00000242516	61.6481	50.6793	59.4463	35.0359	25.3967	24.1519	57.2579	28.1948	1.01935	0.00407116	0.0187912	LINC00960	3	75672391	75679303	+	3181	lincRNA	long intergenic non-protein coding RNA 960 [Source:HGNC Symbol;Acc:HGNC:48710]	-	53	52	59	38	26	26	1.09776	0.90355	1.06207	0.62633	0.452946	0.430907
ENSG00000160352	103.522	113.054	135.014	51.6318	73.2597	49.2327	117.197	58.0414	1.01717	0.000152444	0.00106991	ZNF714	19	21082159	21125270	+	8033	protein_coding	zinc finger protein 714 [Source:HGNC Symbol;Acc:HGNC:27124]	zf-C2H2	89	116	134	56	75	53	0.729974	0.798166	0.955191	0.365505	0.517393	0.347834
ENSG00000260404	127.949	140.343	147.104	32.2699	86.9349	86.3895	138.465	68.5314	1.01692	0.00106942	0.00594873	AC110079.1	4	118591773	118633729	+	4422	transcribed_unprocessed_pseudogene	uncharacterized LOC729218 [Source:NCBI gene;Acc:729218]	-	110	144	146	35	89	93	1.63896	1.79993	1.89059	0.414985	1.11534	1.10876
ENSG00000183098	1567.95	1603.22	1529.48	885.116	701.34	741.277	1566.89	775.911	1.01362	6.08159e-18	1.83285e-16	GPC6	13	93226842	94407401	+	6468	protein_coding	glypican 6 [Source:HGNC Symbol;Acc:HGNC:4454]	-	1348	1645	1518	960	718	798	13.7314	14.0575	13.4389	7.78188	6.15165	6.50439
ENSG00000278962	67.4639	54.5777	60.4538	23.9719	26.3735	39.9435	60.8318	30.0963	1.01258	0.00413802	0.0190044	AC092645.1	2	112188364	112190635	+	2272	TEC	TEC	-	58	56	60	26	27	43	1.68196	1.36236	1.51219	0.599996	0.658556	0.997777
ENSG00000135679	2462.43	2595.36	2177.35	1263.13	1066.66	1255.9	2411.71	1195.23	1.01252	6.98247e-19	2.19615e-17	MDM2	12	68808176	68850686	+	13284	protein_coding	MDM2 proto-oncogene [Source:HGNC Symbol;Acc:HGNC:6973]	-	2117	2663	2161	1370	1092	1352	10.4999	11.0804	9.31513	5.40723	4.55544	5.36564
ENSG00000273230	89.5642	58.4761	80.6051	26.7379	41.0254	45.517	76.2151	37.7601	1.01117	0.00236518	0.0118741	AC102953.2	7	1464497	1467522	-	3026	lincRNA	novel transcript	-	77	60	80	29	42	49	1.67655	1.09596	1.51385	0.502472	0.769161	0.853691
ENSG00000244161	73.2798	45.8062	58.4387	20.2839	35.1647	32.5122	59.1749	29.3202	1.01095	0.0062775	0.0268785	FLNB-AS1	3	58162547	58170636	-	3709	antisense	FLNB antisense RNA 1 [Source:HGNC Symbol;Acc:HGNC:40239]	-	63	47	58	22	36	35	1.11913	0.700412	0.895435	0.310992	0.537877	0.49749
ENSG00000136378	1566.79	1201.68	1737.04	516.318	841.021	880.615	1501.84	745.985	1.00955	2.58293e-08	3.3909e-07	ADAMTS7	15	78759203	78811431	-	7730	protein_coding	ADAM metallopeptidase with thrombospondin type 1 motif 7 [Source:HGNC Symbol;Acc:HGNC:223]	-	1347	1233	1724	560	861	948	11.4811	8.8165	12.7709	3.79832	6.17249	6.4655
ENSG00000006740	84.9115	65.2983	77.5824	34.1139	37.1183	41.8014	75.9307	37.6778	1.00865	0.00106602	0.00593661	ARHGAP44	17	12789539	12991643	+	9281	protein_coding	Rho GTPase activating protein 44 [Source:HGNC Symbol;Acc:HGNC:29096]	-	73	67	77	37	38	45	0.518231	0.399018	0.475072	0.209021	0.226895	0.255618
ENSG00000103512	3513.94	3551.45	3518.41	1617.18	1810	1839.26	3527.93	1755.48	1.00706	4.07467e-26	1.83634e-24	NOMO1	16	14833681	14896160	+	5819	protein_coding	NODAL modulator 1 [Source:HGNC Symbol;Acc:HGNC:30060]	-	3021	3644	3492	1754	1853	1980	34.2056	34.6133	34.3628	15.8039	17.6467	17.9387
ENSG00000101846	1470.25	1568.13	1586.91	774.477	723.806	806.302	1541.76	768.195	1.00514	2.74459e-21	9.7508e-20	STS	X	7219456	7354810	+	6521	protein_coding	steroid sulfatase [Source:HGNC Symbol;Acc:HGNC:11425]	-	1264	1609	1575	840	741	868	12.7711	13.6381	13.8302	6.7538	6.29711	7.01744
ENSG00000196597	44.2005	38.984	54.4085	29.5039	22.4663	16.7205	45.8643	22.8969	1.00178	0.012786	0.0482706	ZNF782	9	96816472	96875623	-	4622	protein_coding	zinc finger protein 782 [Source:HGNC Symbol;Acc:HGNC:33110]	zf-C2H2	38	40	54	32	23	18	0.541687	0.478347	0.669001	0.362997	0.275762	0.205313
ENSG00000127124	197.739	145.216	194.46	38.7238	121.123	108.684	179.138	89.51	1.0016	0.00150793	0.00805649	HIVEP3	1	41506365	42035925	-	14410	protein_coding	human immunodeficiency virus type I enhancer binding protein 3 [Source:HGNC Symbol;Acc:HGNC:13561]	zf-C2H2	170	149	193	42	124	117	0.777284	0.571525	0.766931	0.152816	0.476864	0.428051
ENSG00000102804	2961.43	3080.71	3158.71	1458.6	1591.2	1550.37	3066.95	1533.39	1.00032	1.86836e-26	8.60493e-25	TSC22D1	13	44432143	44577147	-	8586	protein_coding	TSC22 domain family member 1 [Source:HGNC Symbol;Acc:HGNC:16826]	TSC22	2546	3161	3135	1582	1629	1669	19.5372	20.3492	20.9079	9.66048	10.514	10.248
ENSG00000064393	1120.13	1122.74	1135.52	442.558	565.565	680.898	1126.13	563.007	1.00026	8.60206e-12	1.62123e-10	HIPK2	7	139561570	139777778	-	15402	protein_coding	homeodomain interacting protein kinase 2 [Source:HGNC Symbol;Acc:HGNC:14402]	-	963	1152	1127	480	579	733	4.1195	4.13417	4.18996	1.63398	2.08324	2.509
ENSG00000112742	138.417	162.758	135.014	330.075	277.41	265.671	145.396	291.052	-1.00007	3.95073e-08	5.06698e-07	TTK	6	80003887	80042527	+	4579	protein_coding	TTK protein kinase [Source:HGNC Symbol;Acc:HGNC:12401]	-	119	167	134	358	284	286	1.71227	2.01585	1.6757	4.09917	3.43704	3.29283
ENSG00000092621	1741.27	1696.78	1527.47	3693.52	3274.22	2964.18	1655.17	3310.64	-1.00038	3.01442e-19	9.71652e-18	PHGDH	1	119648411	119744226	+	9217	protein_coding	phosphoglycerate dehydrogenase [Source:HGNC Symbol;Acc:HGNC:8923]	-	1497	1741	1516	4006	3352	3191	10.7011	10.4405	9.4183	22.7879	20.1535	18.252
ENSG00000129116	5829.81	5627.35	5775.36	8886.2	12238.3	13397.8	5744.17	11507.4	-1.0024	2.23969e-14	5.2599e-13	PALLD	4	168497066	168928457	+	10114	protein_coding	palladin, cytoskeletal associated protein [Source:HGNC Symbol;Acc:HGNC:17068]	-	5012	5774	5732	9638	12529	14423	32.65	31.5549	32.4524	49.9628	68.6484	75.1807
ENSG00000159216	1730.8	1698.73	1835.78	2600.95	3885.69	4064.02	1755.1	3516.89	-1.00266	5.06107e-12	9.82392e-11	RUNX1	21	34787801	36004667	-	15574	protein_coding	runt related transcription factor 1 [Source:HGNC Symbol;Acc:HGNC:10471]	Runt	1488	1743	1822	2821	3978	4375	6.29503	6.186	6.69902	9.49699	14.1547	14.8099
ENSG00000124225	428.047	392.764	334.511	774.477	735.527	802.586	385.107	770.863	-1.00283	7.30141e-14	1.64527e-12	PMEPA1	20	57648392	57711536	-	5619	protein_coding	prostate transmembrane protein, androgen induced 1 [Source:HGNC Symbol;Acc:HGNC:14107]	-	368	403	332	840	753	864	4.31503	3.96423	3.38331	7.83797	7.42631	8.1064
ENSG00000101335	13075.2	11261.5	12615.7	18672.3	27779.1	27774.7	12317.5	24742	-1.00628	2.71737e-13	5.86525e-12	MYL9	20	36541484	36551447	+	2821	protein_coding	myosin light chain 9 [Source:HGNC Symbol;Acc:HGNC:15754]	-	11241	11555	12521	20252	28439	29900	262.541	226.402	254.155	376.399	558.661	558.781
ENSG00000169330	65.1376	73.0951	74.5597	139.221	132.844	156.058	70.9308	142.708	-1.00675	1.34381e-05	0.000117638	KIAA1024	15	79432516	79472290	+	6800	protein_coding	KIAA1024 [Source:HGNC Symbol;Acc:HGNC:29172]	-	56	75	74	151	136	168	0.542593	0.609628	0.62314	1.16426	1.10832	1.30249
ENSG00000161800	535.059	568.192	534.009	1200.44	1058.85	1033.89	545.753	1097.72	-1.00794	1.32339e-17	3.88029e-16	RACGAP1	12	49976923	50033136	-	4487	protein_coding	Rac GTPase activating protein 1 [Source:HGNC Symbol;Acc:HGNC:9804]	-	460	583	530	1302	1084	1113	6.75455	7.18167	6.76368	15.2138	13.3878	13.0771
ENSG00000187325	307.077	326.491	306.299	740.363	559.704	590.792	313.289	630.287	-1.00844	1.13529e-11	2.11108e-10	TAF9B	X	78129748	78139706	-	2791	protein_coding	TATA-box binding protein associated factor 9b [Source:HGNC Symbol;Acc:HGNC:17306]	-	264	335	304	803	573	636	6.23217	6.63434	6.23702	15.0848	11.3771	12.0135
ENSG00000138829	15379.4	14037.2	14142.2	22436.8	31259.4	33957.6	14519.6	29217.9	-1.00887	2.79585e-14	6.50326e-13	FBN2	5	128257909	128659185	-	13196	protein_coding	fibrillin 2 [Source:HGNC Symbol;Acc:HGNC:3604]	-	13222	14403	14036	24335	32002	36556	66.0161	60.3286	60.9066	96.6879	134.392	146.046
ENSG00000182916	133.765	108.181	99.7488	272.911	211.965	202.504	113.898	229.127	-1.01226	1.39498e-06	1.42941e-05	TCEAL7	X	103330196	103332326	+	1177	protein_coding	transcription elongation factor A like 7 [Source:HGNC Symbol;Acc:HGNC:28336]	-	115	111	99	296	217	218	6.43749	5.21266	4.81639	13.1856	10.2169	9.76458
ENSG00000170540	874.705	854.725	795.976	1991.51	1598.04	1504.85	841.802	1698.13	-1.01276	1.30211e-15	3.36217e-14	ARL6IP1	16	18791667	18801678	-	3666	protein_coding	ADP ribosylation factor like GTPase 6 interacting protein 1 [Source:HGNC Symbol;Acc:HGNC:697]	-	752	877	790	2160	1636	1620	13.5151	13.2227	12.3395	30.8919	24.7302	23.2968
ENSG00000157456	203.555	234.879	206.551	472.062	466.909	364.136	214.995	434.369	-1.01323	7.21575e-10	1.14029e-08	CCNB2	15	59105078	59125045	+	2801	protein_coding	cyclin B2 [Source:HGNC Symbol;Acc:HGNC:1580]	-	175	241	205	512	478	392	4.11642	4.75572	4.19087	9.58385	9.45697	7.37813
ENSG00000156970	190.76	220.26	212.596	447.168	427.837	385.501	207.872	420.169	-1.01343	5.04003e-11	8.75358e-10	BUB1B	15	40161023	40221136	+	4476	protein_coding	BUB1 mitotic checkpoint serine/threonine kinase B [Source:HGNC Symbol;Acc:HGNC:1149]	-	164	226	211	485	438	415	2.41406	2.79082	2.69933	5.68113	5.42277	4.888
ENSG00000092036	96.5432	101.359	112.847	235.109	196.336	196.931	103.583	209.459	-1.01482	4.4967e-07	4.90455e-06	HAUS4	14	22946228	22957161	-	2539	protein_coding	HAUS augmin like complex subunit 4 [Source:HGNC Symbol;Acc:HGNC:20163]	-	83	104	112	255	201	212	2.15382	2.26404	2.52591	5.26576	4.38703	4.40197
ENSG00000162976	267.529	263.142	257.936	523.694	567.519	503.474	262.869	531.562	-1.01598	2.25633e-13	4.92472e-12	PQLC3	2	11155198	11178874	+	2275	protein_coding	PQ loop repeat containing 3 [Source:HGNC Symbol;Acc:HGNC:28503]	-	230	270	256	568	581	542	6.66103	6.55987	6.4435	13.0903	14.1525	12.56
ENSG00000095752	74.4429	52.6285	57.4312	133.689	126.007	113.328	61.5008	124.341	-1.02129	5.73758e-05	0.000441347	IL11	19	55364389	55370463	-	2671	protein_coding	interleukin 11 [Source:HGNC Symbol;Acc:HGNC:5966]	-	64	54	57	145	129	122	1.57871	1.11746	1.22198	2.84628	2.67641	2.40802
ENSG00000142731	120.97	129.622	135.014	327.309	240.292	215.509	128.535	261.037	-1.02139	6.80301e-07	7.27736e-06	PLK4	4	127880861	127899195	+	4482	protein_coding	polo like kinase 4 [Source:HGNC Symbol;Acc:HGNC:11397]	-	104	133	134	355	246	232	1.52882	1.64018	1.71197	4.15279	3.04159	2.72891
ENSG00000223749	490.858	352.806	462.472	740.363	922.096	987.441	435.379	883.3	-1.0221	6.2134e-11	1.07052e-09	MIR503HG	X	134543337	134546632	-	1678	lincRNA	MIR503 host gene [Source:HGNC Symbol;Acc:HGNC:28258]	-	422	362	459	803	944	1063	16.5697	11.9242	15.6633	25.0904	31.1758	33.3976
ENSG00000076382	224.492	269.964	240.808	532.914	528.447	437.521	245.088	499.627	-1.02566	2.46759e-11	4.4278e-10	SPAG5	17	28577565	28599279	-	5472	protein_coding	sperm associated antigen 5 [Source:HGNC Symbol;Acc:HGNC:13452]	-	193	277	239	578	541	471	2.32384	2.79799	2.50101	5.53815	5.47883	4.53783
ENSG00000081320	535.059	543.827	561.213	1364.55	894.745	1080.33	546.7	1113.21	-1.02604	7.6264e-12	1.44575e-10	STK17B	2	196133566	196176503	-	6580	protein_coding	serine/threonine kinase 17b [Source:HGNC Symbol;Acc:HGNC:11396]	-	460	558	557	1480	916	1163	4.60603	4.68728	4.84722	11.7929	7.71448	9.3181
ENSG00000172465	193.086	190.047	178.339	472.984	340.902	329.766	187.157	381.217	-1.02719	1.46624e-08	1.99484e-07	TCEAL1	X	103628704	103630953	+	1602	protein_coding	transcription elongation factor A like 1 [Source:HGNC Symbol;Acc:HGNC:11616]	-	166	195	177	513	349	355	6.82717	6.72798	6.32665	16.7895	12.0726	11.6826
ENSG00000171621	350.114	346.958	425.192	814.123	765.808	712.481	374.088	764.137	-1.0298	3.26564e-14	7.5599e-13	SPSB1	1	9292880	9369532	+	3403	protein_coding	splA/ryanodine receptor domain and SOCS box containing 1 [Source:HGNC Symbol;Acc:HGNC:30628]	-	301	356	422	883	784	767	5.82773	5.7823	7.1009	13.6045	12.7671	11.8825
ENSG00000021762	685.108	613.024	740.56	1280.65	1413.42	1469.55	679.564	1387.88	-1.03045	3.83656e-18	1.17075e-16	OSBPL5	11	3087116	3166739	-	7466	protein_coding	oxysterol binding protein like 5 [Source:HGNC Symbol;Acc:HGNC:16392]	-	589	629	735	1389	1447	1582	5.19783	4.65667	5.63719	9.75433	10.7403	11.171
ENSG00000213654	32.5688	25.3396	53.4009	64.5397	87.9117	75.2424	37.1031	75.8979	-1.03074	0.00279191	0.0136059	GPSM3	6	32190766	32195523	-	1854	protein_coding	G protein signaling modulator 3 [Source:HGNC Symbol;Acc:HGNC:13945]	-	28	26	53	70	90	81	0.995046	0.775133	1.63693	1.97957	2.69011	2.30329
ENSG00000185418	288.466	314.796	296.224	612.206	635.894	595.437	299.829	614.512	-1.03429	3.5042e-15	8.83721e-14	TARSL2	15	101653598	101724604	-	4584	protein_coding	threonyl-tRNA synthetase like 2 [Source:HGNC Symbol;Acc:HGNC:24728]	-	248	323	294	664	651	641	3.56453	3.89467	3.67253	7.59463	7.86998	7.37203
ENSG00000075702	104.685	69.1967	93.7035	149.363	241.269	156.987	89.1952	182.54	-1.03588	4.3711e-05	0.000346953	WDR62	19	36054881	36105106	+	9812	protein_coding	WD repeat domain 62 [Source:HGNC Symbol;Acc:HGNC:24502]	-	90	71	93	162	247	169	0.604338	0.399957	0.542736	0.865647	1.39501	0.908035
ENSG00000178531	79.0956	55.5523	84.6354	101.42	199.266	148.627	73.0944	149.771	-1.03605	0.000255582	0.00168418	CTXN1	19	7924485	7926166	-	1274	protein_coding	cortexin 1 [Source:HGNC Symbol;Acc:HGNC:31108]	-	68	57	84	110	204	160	3.51669	2.47297	3.77549	4.52696	8.87356	6.62101
ENSG00000225177	18.6107	19.492	25.1891	49.7878	45.9094	34.37	21.0973	43.3557	-1.0364	0.0112113	0.0433254	FLJ46906	6	138692548	138697288	+	1220	antisense	uncharacterized LOC441172 [Source:NCBI gene;Acc:441172]	-	16	20	25	54	47	37	0.864082	0.906114	1.17339	2.32069	2.13489	1.59888
ENSG00000186871	67.4639	62.3745	48.3631	147.519	110.378	106.826	59.4005	121.574	-1.03654	0.000100272	0.000732805	ERCC6L	X	72204657	72239047	-	4364	protein_coding	ERCC excision repair 6 like, spindle assembly checkpoint helicase [Source:HGNC Symbol;Acc:HGNC:20794]	-	58	64	48	160	113	115	0.875665	0.810603	0.629825	1.92229	1.43493	1.38927
ENSG00000005379	81.422	97.4601	101.764	165.037	205.127	207.149	93.5487	192.438	-1.03724	1.17918e-06	1.21726e-05	TSPOAP1	17	58301228	58328760	-	11354	protein_coding	TSPO associated protein 1 [Source:HGNC Symbol;Acc:HGNC:16831]	-	70	100	101	179	210	223	0.406204	0.486815	0.509373	0.826585	1.02496	1.03545
ENSG00000175063	181.455	208.565	201.513	389.082	451.28	376.212	197.177	405.525	-1.03815	6.82455e-11	1.1727e-09	UBE2C	20	45812576	45816957	+	1286	protein_coding	ubiquitin conjugating enzyme E2 C [Source:HGNC Symbol;Acc:HGNC:15937]	-	156	214	200	422	462	405	7.99242	9.19783	8.90537	17.205	19.9085	16.603
ENSG00000182667	654.865	730.951	763.734	1553.56	1422.22	1441.68	716.516	1472.49	-1.03827	1.34321e-20	4.60403e-19	NTM	11	131370478	132336822	+	6956	protein_coding	neurotrimin [Source:HGNC Symbol;Acc:HGNC:17941]	-	563	750	758	1685	1456	1552	5.33266	5.95956	6.23983	12.7006	11.5995	11.7627
ENSG00000175832	87.2378	54.5777	86.6505	134.611	162.148	171.85	76.1553	156.203	-1.04037	2.78195e-05	0.000229207	ETV4	17	43527844	43579620	-	3607	protein_coding	ETS variant 4 [Source:HGNC Symbol;Acc:HGNC:3493]	ETS	75	56	86	146	166	185	1.36997	0.858133	1.36526	2.12222	2.55035	2.70395
ENSG00000137804	30.2424	33.1364	30.2269	68.2277	54.7006	69.6689	31.2019	64.1991	-1.04054	0.00181645	0.00949889	NUSAP1	15	41332694	41381050	+	2875	protein_coding	nucleolar and spindle associated protein 1 [Source:HGNC Symbol;Acc:HGNC:18538]	-	26	34	30	74	56	75	0.595841	0.653663	0.597512	1.34951	1.07941	1.3753
ENSG00000123485	170.986	201.742	210.581	401.068	441.512	360.421	194.436	401	-1.04165	1.97496e-10	3.27238e-09	HJURP	2	233833416	233854566	-	3821	protein_coding	Holliday junction recognition protein [Source:HGNC Symbol;Acc:HGNC:25444]	-	147	207	209	435	452	388	2.53475	2.99437	3.13208	5.96892	6.55539	5.35338
ENSG00000150687	8930.83	8510.22	7337.08	17555.7	16251	17243.5	8259.37	17016.7	-1.04296	4.56029e-26	2.05044e-24	PRSS23	11	86791059	86952910	+	11725	protein_coding	serine protease 23 [Source:HGNC Symbol;Acc:HGNC:14370]	-	7678	8732	7282	19041	16637	18563	43.145	41.1636	35.5632	85.1452	78.632	83.4658
ENSG00000167705	32.5688	35.0856	18.1362	66.3837	47.863	62.2376	28.5969	58.8281	-1.04357	0.0051321	0.0228403	RILP	17	1646145	1650077	-	2103	protein_coding	Rab interacting lysosomal protein [Source:HGNC Symbol;Acc:HGNC:30266]	-	28	36	18	72	49	67	0.87723	0.946185	0.490113	1.79505	1.2912	1.67961
ENSG00000240875	23.2634	20.4666	21.1588	53.4758	46.8862	33.4411	21.6296	44.601	-1.0462	0.00982496	0.0389022	LINC00886	3	156747346	156817062	-	3822	lincRNA	long intergenic non-protein coding RNA 886 [Source:HGNC Symbol;Acc:HGNC:48572]	-	20	21	21	58	48	36	0.344774	0.303698	0.314624	0.795647	0.695965	0.496576
ENSG00000162836	53.5059	49.7046	54.4085	130.001	97.6796	98.4654	52.5397	108.716	-1.0504	9.59877e-05	0.000703344	ACP6	1	147629652	147670496	-	11960	protein_coding	acid phosphatase 6, lysophosphatidic [Source:HGNC Symbol;Acc:HGNC:29609]	-	46	51	54	141	100	106	0.253409	0.235696	0.258539	0.618118	0.463346	0.467249
ENSG00000185187	133.765	92.5871	101.764	211.137	220.756	245.235	109.372	225.709	-1.05049	3.25529e-07	3.62156e-06	SIGIRR	11	405716	417455	-	3496	protein_coding	single Ig and TIR domain containing [Source:HGNC Symbol;Acc:HGNC:30575]	-	115	95	101	229	226	264	2.16731	1.50198	1.6543	3.43437	3.5824	3.98113
ENSG00000139132	187.271	266.066	212.596	513.552	414.162	454.241	221.978	460.652	-1.05057	6.00517e-10	9.55966e-09	FGD4	12	32399529	32646050	+	10629	protein_coding	FYVE, RhoGEF and PH domain containing 4 [Source:HGNC Symbol;Acc:HGNC:19125]	-	161	273	211	557	424	489	0.997995	1.41966	1.13672	2.74755	2.2106	2.42544
ENSG00000280143	216.35	201.742	197.483	456.388	433.697	384.572	205.192	424.886	-1.05119	8.71995e-12	1.64186e-10	AP000892.3	11	117204967	117210292	+	5326	TEC	novel transcript	-	186	207	196	495	444	414	2.30095	2.14824	2.10726	4.8729	4.61975	4.09801
ENSG00000143878	1728.47	1508.68	1580.87	3456.56	3324.04	3205.7	1606.01	3328.77	-1.0521	6.7627e-27	3.22703e-25	RHOB	2	20447074	20449445	+	2372	protein_coding	ras homolog family member B [Source:HGNC Symbol;Acc:HGNC:668]	-	1486	1548	1569	3749	3403	3451	41.2761	36.0719	37.8766	82.8674	79.5031	76.7015
ENSG00000112378	597.87	600.354	494.714	1292.64	1057.87	1160.22	564.313	1170.24	-1.0529	4.31363e-16	1.14887e-14	PERP	6	138088505	138107511	-	4290	protein_coding	PERP, TP53 apoptosis effector [Source:HGNC Symbol;Acc:HGNC:17637]	-	514	616	491	1402	1083	1249	7.89407	7.93663	6.55371	17.1346	13.9897	15.3489
ENSG00000197355	151.212	158.86	190.43	308.869	382.904	348.345	166.834	346.706	-1.05335	1.39343e-09	2.13949e-08	UAP1L1	9	137077501	137084539	+	5283	protein_coding	UDP-N-acetylglucosamine pyrophosphorylase 1 like 1 [Source:HGNC Symbol;Acc:HGNC:28082]	-	130	163	189	335	392	375	1.62128	1.70537	2.04854	3.32466	4.1119	3.74218
ENSG00000138606	55.8322	63.3491	56.4236	110.64	132.844	121.688	58.535	121.724	-1.05414	2.43381e-05	0.000203277	SHF	15	45167214	45201175	-	4894	protein_coding	Src homology 2 domain containing F [Source:HGNC Symbol;Acc:HGNC:25116]	-	48	65	56	120	136	131	0.646208	0.734112	0.65522	1.28558	1.53997	1.41117
ENSG00000117155	269.856	294.329	267.004	695.185	475.7	555.494	277.063	575.459	-1.05443	1.00587e-10	1.70437e-09	SSX2IP	1	84643707	84690803	-	8639	protein_coding	SSX family member 2 interacting protein [Source:HGNC Symbol;Acc:HGNC:16509]	-	232	302	265	754	487	598	1.76937	1.93222	1.75649	4.57605	3.12394	3.64931
ENSG00000130402	10131.2	9745.04	9371.35	20996.6	20034.1	19747	9749.2	20259.2	-1.05529	1.57132e-36	1.06593e-34	ACTN4	19	38647649	38731583	+	6098	protein_coding	actinin alpha 4 [Source:HGNC Symbol;Acc:HGNC:166]	-	8710	9999	9301	22773	20510	21258	94.1078	90.6321	87.3384	195.802	186.387	183.784
ENSG00000164949	650.213	660.779	608.569	1443.85	1267.88	1280.98	639.854	1330.9	-1.05682	9.8092e-21	3.3921e-19	GEM	8	94249253	94262350	-	2648	protein_coding	GTP binding protein overexpressed in skeletal muscle [Source:HGNC Symbol;Acc:HGNC:4234]	-	559	678	604	1566	1298	1379	13.9088	14.1522	13.0612	31.0068	27.164	27.4549
ENSG00000172020	76.7693	70.1713	67.5068	163.193	131.867	150.485	71.4824	148.515	-1.0574	4.6584e-06	4.4005e-05	GAP43	3	115623324	115721490	+	2087	protein_coding	growth associated protein 43 [Source:HGNC Symbol;Acc:HGNC:4140]	-	66	72	67	177	135	162	2.08361	1.90688	1.8383	4.44666	3.58466	4.09229
ENSG00000205544	31.4056	36.0602	25.1891	66.3837	61.5382	65.0243	30.885	64.3154	-1.05795	0.0016031	0.00850894	TMEM256	17	7402975	7404137	-	707	protein_coding	transmembrane protein 256 [Source:HGNC Symbol;Acc:HGNC:28618]	-	27	37	25	72	63	70	2.51617	2.89264	2.02481	5.33945	4.93808	5.21978
ENSG00000100162	56.9954	45.8062	45.3404	97.7316	118.192	91.963	49.3807	102.629	-1.05885	0.000122942	0.000881929	CENPM	22	41938721	41947164	-	1778	protein_coding	centromere protein M [Source:HGNC Symbol;Acc:HGNC:18352]	-	49	47	45	106	121	99	1.81576	1.4611	1.44925	3.12577	3.7713	2.93547
ENSG00000164754	2663.66	2718.16	2370.8	5848.22	4937.7	5371.01	2584.21	5385.65	-1.05952	1.09099e-24	4.62756e-23	RAD21	8	116845935	116874866	-	6192	protein_coding	RAD21 cohesin complex component [Source:HGNC Symbol;Acc:HGNC:9811]	-	2290	2789	2353	6343	5055	5782	24.3669	24.896	21.7598	53.709	45.2405	49.229
ENSG00000196507	341.972	310.898	301.262	680.433	692.548	616.802	318.044	663.261	-1.06159	1.59085e-15	4.09685e-14	TCEAL3	X	103607451	103629690	+	2305	protein_coding	transcription elongation factor A like 3 [Source:HGNC Symbol;Acc:HGNC:28247]	-	294	319	299	738	709	664	8.40372	7.64949	7.42785	16.7868	17.0456	15.187
ENSG00000056558	72.1166	44.8316	62.469	120.782	125.03	127.262	59.8057	124.358	-1.06214	4.1573e-05	0.00033158	TRAF1	9	120902393	120929173	-	6449	protein_coding	TNF receptor associated factor 1 [Source:HGNC Symbol;Acc:HGNC:12031]	-	62	46	62	131	128	137	0.633424	0.394256	0.550506	1.06503	1.0999	1.11996
ENSG00000142945	233.797	296.279	235.77	591.922	594.869	415.227	255.282	534.006	-1.0631	1.52596e-09	2.33651e-08	KIF2C	1	44739818	44767767	+	3646	protein_coding	kinesin family member 2C [Source:HGNC Symbol;Acc:HGNC:6393]	-	201	304	234	642	609	447	3.63224	4.60861	3.67504	9.23212	9.2563	6.46345
ENSG00000115163	76.7693	51.6539	59.4463	153.973	119.169	117.973	62.6231	130.372	-1.06414	4.24964e-05	0.000338251	CENPA	2	26764289	26801067	+	1983	protein_coding	centromere protein A [Source:HGNC Symbol;Acc:HGNC:1851]	-	66	53	59	167	122	127	2.19289	1.47729	1.7037	4.41547	3.40937	3.3764
ENSG00000134202	404.783	361.577	372.799	811.357	803.903	765.429	379.72	793.563	-1.06465	6.07799e-18	1.83285e-16	GSTM3	1	109733932	109741038	-	4750	protein_coding	glutathione S-transferase mu 3 [Source:HGNC Symbol;Acc:HGNC:4635]	-	348	371	370	880	823	824	4.82704	4.31711	4.46037	9.71342	9.60159	9.14549
ENSG00000223459	160.518	160.809	147.104	275.677	218.802	485.825	156.144	326.768	-1.06613	1.62078e-05	0.000140058	TCAF1P1	7	143598039	143604839	+	2233	unprocessed_pseudogene	TRPM8 channel associated factor 1 pseudogene 1 [Source:HGNC Symbol;Acc:HGNC:33604]	-	138	165	146	299	224	523	4.07179	4.08421	3.74393	7.02046	5.559	12.3477
ENSG00000213160	19.7739	18.5174	29.2194	61.7738	42.0022	38.0857	22.5036	47.2872	-1.07004	0.00909234	0.036585	KLHL23	2	169694488	169776989	+	5509	protein_coding	kelch like family member 23 [Source:HGNC Symbol;Acc:HGNC:27506]	-	17	19	29	67	43	41	0.203316	0.190631	0.301431	0.637654	0.432546	0.39236
ENSG00000140451	45.3637	50.6793	67.5068	96.8096	133.821	114.257	54.5166	114.963	-1.07223	9.3781e-05	0.00068847	PIF1	15	64815632	64825668	-	4656	protein_coding	PIF1 5'-to-3' DNA helicase [Source:HGNC Symbol;Acc:HGNC:26220]	-	39	52	67	105	137	123	0.551882	0.61731	0.823996	1.18239	1.63059	1.39273
ENSG00000164032	1227.15	1257.24	1276.58	3024.15	2602.18	2283.28	1253.65	2636.54	-1.07241	7.80085e-20	2.5873e-18	H2AFZ	4	99948086	99950388	-	2303	protein_coding	H2A histone family member Z [Source:HGNC Symbol;Acc:HGNC:4741]	-	1055	1290	1267	3280	2664	2458	30.1824	30.9605	31.5026	74.6729	64.1028	56.268
ENSG00000004864	146.56	160.809	155.165	379.862	299.876	293.538	154.178	324.426	-1.0725	1.71995e-09	2.61607e-08	SLC25A13	7	96120220	96322147	-	3710	protein_coding	solute carrier family 25 member 13 [Source:HGNC Symbol;Acc:HGNC:10983]	-	126	165	154	412	307	316	2.23765	2.45823	2.37689	5.82246	4.58566	4.49042
ENSG00000187741	51.1795	74.0697	90.6808	143.831	160.195	152.343	71.9767	152.123	-1.07326	1.55365e-05	0.000134556	FANCA	16	89737549	89816657	-	9736	protein_coding	FA complementation group A [Source:HGNC Symbol;Acc:HGNC:3582]	-	44	76	90	156	164	164	0.29776	0.431465	0.529328	0.840093	0.93347	0.888049
ENSG00000162552	138.417	94.5363	109.824	248.939	229.547	240.59	114.259	239.692	-1.07419	7.28718e-08	8.99646e-07	WNT4	1	22117305	22143969	-	4527	protein_coding	Wnt family member 4 [Source:HGNC Symbol;Acc:HGNC:12783]	-	119	97	109	270	235	259	1.73193	1.18433	1.37873	3.12706	2.8767	3.01622
ENSG00000184661	108.175	134.495	101.764	248.939	255.921	222.941	114.811	242.6	-1.07709	3.42958e-08	4.43953e-07	CDCA2	8	25458997	25507920	+	3908	protein_coding	cell division cycle associated 2 [Source:HGNC Symbol;Acc:HGNC:14623]	-	93	138	101	270	262	240	1.56792	1.95181	1.47989	3.62237	3.71521	3.23765
ENSG00000198768	66.3007	60.4253	55.416	105.108	156.287	122.617	60.714	128.004	-1.07717	3.42835e-05	0.000277417	APCDD1L	20	58459101	58515131	-	3942	protein_coding	APC down-regulated 1 like [Source:HGNC Symbol;Acc:HGNC:26892]	-	57	62	55	114	160	132	0.952693	0.869336	0.798931	1.51625	2.24926	1.76535
ENSG00000109762	353.604	342.085	237.785	737.597	577.287	655.817	311.158	656.9	-1.07956	1.24028e-10	2.07628e-09	SNX25	4	185204237	185370185	+	4567	protein_coding	sorting nexin 25 [Source:HGNC Symbol;Acc:HGNC:21883]	-	304	351	236	800	591	706	4.38569	4.24804	2.95899	9.18422	7.17123	8.1498
ENSG00000157680	166.333	148.139	110.832	373.409	269.596	254.524	141.768	299.176	-1.08027	3.40573e-07	3.77168e-06	DGKI	7	137381037	137847092	-	15549	protein_coding	diacylglycerol kinase iota [Source:HGNC Symbol;Acc:HGNC:2855]	-	143	152	110	405	276	274	0.605938	0.540323	0.405092	1.36564	0.983657	0.929013
ENSG00000197905	151.212	149.114	116.877	256.315	332.111	293.538	139.068	293.988	-1.08083	1.0817e-08	1.49677e-07	TEAD4	12	2959330	3040673	+	2272	protein_coding	TEA domain transcription factor 4 [Source:HGNC Symbol;Acc:HGNC:11717]	TEA	130	153	116	278	340	316	3.7699	3.72217	2.92357	6.41534	8.29292	7.3325
ENSG00000114268	61.6481	43.857	43.3253	89.4336	121.123	103.11	49.6101	104.555	-1.08105	0.000132508	0.000944287	PFKFB4	3	48517684	48562015	-	6107	protein_coding	6-phosphofructo-2-kinase/fructose-2,6-biphosphatase 4 [Source:HGNC Symbol;Acc:HGNC:8875]	-	53	45	43	97	124	111	0.571798	0.407284	0.403184	0.832774	1.1252	0.958227
ENSG00000102445	54.669	67.2475	30.2269	94.0436	107.448	120.759	50.7145	107.417	-1.08279	0.00041775	0.00260929	RUBCNL	13	46342000	46438190	-	6105	protein_coding	RUN and cysteine rich domain containing beclin 1 interacting protein like [Source:HGNC Symbol;Acc:HGNC:20420]	-	47	69	30	102	110	130	0.507233	0.624707	0.281384	0.875987	0.998491	1.12262
ENSG00000164211	504.816	475.605	512.85	1169.09	900.606	1094.27	497.757	1054.65	-1.08383	1.45855e-16	4.01649e-15	STARD4	5	111496033	111512590	-	5684	protein_coding	StAR related lipid transfer domain containing 4 [Source:HGNC Symbol;Acc:HGNC:18058]	-	434	488	509	1268	922	1178	5.03073	4.74546	5.12775	11.6963	8.98905	10.9261
ENSG00000099256	188.434	200.768	195.467	441.636	431.744	366.923	194.89	413.434	-1.08411	5.14079e-12	9.9489e-11	PRTFDC1	10	24848607	24952604	-	2329	protein_coding	phosphoribosyl transferase domain containing 1 [Source:HGNC Symbol;Acc:HGNC:23333]	-	162	206	194	479	442	395	4.5829	4.88889	4.76975	10.7832	10.5169	8.94131
ENSG00000130270	26.7529	18.5174	34.2572	35.9579	74.2365	58.5219	26.5092	56.2388	-1.08528	0.00726441	0.0303326	ATP8B3	19	1782075	1812276	-	7014	protein_coding	ATPase phospholipid transporting 8B3 [Source:HGNC Symbol;Acc:HGNC:13535]	-	23	19	34	39	76	63	0.216051	0.149727	0.277572	0.291529	0.600461	0.473531
ENSG00000172728	141.907	147.165	119.9	305.181	268.619	293.538	136.324	289.113	-1.08539	1.18155e-09	1.82713e-08	FUT10	8	33370824	33473422	-	5606	protein_coding	fucosyltransferase 10 [Source:HGNC Symbol;Acc:HGNC:19234]	-	122	151	119	331	275	316	1.43384	1.4888	1.21551	3.09569	2.71842	2.97172
ENSG00000168497	103.522	114.028	115.87	327.309	164.102	219.225	111.14	236.878	-1.09156	8.23757e-06	7.50127e-05	CAVIN2	2	191834302	191847255	-	3229	protein_coding	caveolae associated protein 2 [Source:HGNC Symbol;Acc:HGNC:10690]	-	89	117	115	355	168	236	1.816	2.00277	2.03936	5.76426	2.88322	3.85316
ENSG00000185950	552.506	481.453	564.236	813.201	1292.3	1301.42	532.732	1135.64	-1.09223	7.43977e-11	1.27504e-09	IRS2	13	109752698	109786568	-	8138	protein_coding	insulin receptor substrate 2 [Source:HGNC Symbol;Acc:HGNC:6126]	-	475	494	560	882	1323	1401	3.84566	3.35523	3.94034	5.68243	9.00905	9.07599
ENSG00000283196	197.739	149.114	188.414	400.146	376.067	364.136	178.422	380.116	-1.09395	5.53406e-11	9.57713e-10	AC006453.2	2	89542842	89585652	-	2414	transcribed_unprocessed_pseudogene	uncharacterized LOC107985911 [Source:NCBI gene;Acc:107985911]	-	170	153	187	434	385	392	4.63988	3.50322	4.43575	9.42618	8.83813	8.56096
ENSG00000132357	19.7739	15.5936	25.1891	49.7878	47.863	31.5832	20.1855	43.078	-1.09399	0.00988394	0.039088	CARD6	5	40841184	40860175	+	4399	protein_coding	caspase recruitment domain family member 6 [Source:HGNC Symbol;Acc:HGNC:16394]	-	17	16	25	54	49	34	0.254618	0.201038	0.325424	0.64361	0.617276	0.407473
ENSG00000175899	211.697	192.971	181.362	400.146	416.115	433.805	195.343	416.689	-1.09471	8.14879e-13	1.69853e-11	A2M	12	9067664	9116229	-	6384	protein_coding	alpha-2-macroglobulin [Source:HGNC Symbol;Acc:HGNC:7]	-	182	198	180	434	426	467	1.87834	1.71429	1.61452	3.56435	3.69789	3.85654
ENSG00000136856	63.9744	55.5523	53.4009	90.3556	127.96	150.485	57.6425	122.934	-1.09489	6.70925e-05	0.000508456	SLC2A8	9	127397138	127408424	+	3928	protein_coding	solute carrier family 2 member 8 [Source:HGNC Symbol;Acc:HGNC:13812]	-	55	57	53	98	131	162	0.922542	0.802077	0.772623	1.30809	1.84815	2.17429
ENSG00000162458	1580.75	1343	1486.16	2966.98	3186.31	3263.29	1469.97	3138.86	-1.09504	1.30422e-26	6.06011e-25	FBLIM1	1	15756607	15786594	+	4716	protein_coding	filamin binding LIM protein 1 [Source:HGNC Symbol;Acc:HGNC:24686]	-	1359	1378	1475	3218	3262	3513	18.9863	16.1506	17.9094	35.7763	38.3307	39.2715
ENSG00000109674	32.5688	40.9332	67.5068	106.952	103.54	91.963	47.0029	100.818	-1.09506	0.000357883	0.0022681	NEIL3	4	177309836	177362943	+	2959	protein_coding	nei like DNA glycosylase 3 [Source:HGNC Symbol;Acc:HGNC:24573]	-	28	42	67	116	106	99	0.623459	0.784544	1.29656	2.0554	1.98517	1.76386
ENSG00000164574	1708.7	1751.36	1744.09	3826.28	3670.8	3626.5	1734.72	3707.86	-1.09578	1.05922e-34	6.69545e-33	GALNT10	5	154190730	154420984	+	10496	protein_coding	polypeptide N-acetylgalactosaminyltransferase 10 [Source:HGNC Symbol;Acc:HGNC:19873]	-	1469	1797	1731	4150	3758	3904	9.22132	9.46318	9.44357	20.7304	19.8413	19.6092
ENSG00000153179	451.31	451.24	380.859	992.99	799.996	954	427.803	915.662	-1.09867	6.23376e-16	1.64229e-14	RASSF3	12	64507001	64697567	+	4226	protein_coding	Ras association domain family member 3 [Source:HGNC Symbol;Acc:HGNC:14271]	-	388	463	378	1077	819	1027	6.04919	6.0557	5.12183	13.3619	10.7397	12.8119
ENSG00000187951	44.2005	51.6539	36.2723	76.5257	128.937	78.0292	44.0422	94.4973	-1.0992	0.00053002	0.00322266	AC091057.1	15	30658717	30772993	+	5637	processed_transcript	OTU deubiquitinase 7A pseudogene [Source:NCBI gene;Acc:100288637]	-	38	53	36	83	132	84	0.444151	0.519685	0.365694	0.771993	1.29767	0.785606
ENSG00000184986	58.1585	26.3142	42.3177	79.2917	97.6796	92.8919	42.2635	89.9544	-1.09921	0.00064635	0.00384238	TMEM121	14	105526603	105530202	+	1904	protein_coding	transmembrane protein 121 [Source:HGNC Symbol;Acc:HGNC:20511]	-	50	27	42	86	100	100	1.73021	0.783808	1.26312	2.36818	2.91052	2.7689
ENSG00000167513	95.38	103.308	104.787	166.881	253.967	230.372	101.158	217.073	-1.09967	4.40854e-07	4.81109e-06	CDT1	16	88803213	88809258	+	3336	protein_coding	chromatin licensing and DNA replication factor 1 [Source:HGNC Symbol;Acc:HGNC:24576]	-	82	106	104	181	260	248	1.61951	1.75628	1.78513	2.8447	4.31901	3.91922
ENSG00000135362	66.3007	63.3491	41.3101	141.987	113.308	110.541	56.9866	121.946	-1.10095	5.17423e-05	0.000403594	PRR5L	11	36296288	36465204	+	6616	protein_coding	proline rich 5 like [Source:HGNC Symbol;Acc:HGNC:25878]	-	57	65	41	154	116	119	0.567642	0.543038	0.354855	1.22042	0.971627	0.948255
ENSG00000183615	30.2424	27.2888	22.1664	49.7878	57.631	63.1665	26.5659	56.8618	-1.10122	0.00214254	0.0109455	FAM167B	1	32247233	32248856	+	936	protein_coding	family with sequence similarity 167 member B [Source:HGNC Symbol;Acc:HGNC:28133]	-	26	28	22	54	59	68	1.83017	1.65346	1.34589	3.02483	3.49312	3.83007
ENSG00000021826	157.028	162.758	128.968	319.933	341.879	301.899	149.585	321.237	-1.10306	2.23157e-10	3.67879e-09	CPS1	2	210477682	210679107	+	10775	protein_coding	carbamoyl-phosphate synthase 1 [Source:HGNC Symbol;Acc:HGNC:2323]	-	135	167	128	347	350	325	0.825489	0.856667	0.68023	1.68848	1.80006	1.59016
ENSG00000065717	63.9744	43.857	43.3253	78.3697	110.378	134.693	50.3856	107.814	-1.10335	0.000246362	0.00163208	TLE2	19	2997638	3047635	-	4038	protein_coding	transducin like enhancer of split 2 [Source:HGNC Symbol;Acc:HGNC:11838]	-	55	45	43	85	113	145	0.897411	0.615969	0.609769	1.10366	1.55078	1.89311
ENSG00000106415	150.049	115.003	106.802	267.379	280.34	248.95	123.951	265.557	-1.10366	1.01488e-08	1.40732e-07	GLCCI1	7	7968794	8094272	+	6885	protein_coding	glucocorticoid induced 1 [Source:HGNC Symbol;Acc:HGNC:18713]	-	129	118	106	290	287	268	1.23447	0.947307	0.881587	2.2084	2.31002	2.05213
ENSG00000146670	148.886	170.555	171.286	380.784	382.904	292.609	163.576	352.099	-1.10397	4.50278e-10	7.23904e-09	CDCA5	11	65066300	65084164	-	3925	protein_coding	cell division cycle associated 5 [Source:HGNC Symbol;Acc:HGNC:14626]	-	128	175	170	413	392	315	2.14865	2.4644	2.48012	5.51688	5.53456	4.23101
ENSG00000180611	146.56	140.343	141.059	339.295	236.385	345.558	142.654	307.079	-1.10737	1.16087e-08	1.5995e-07	MB21D2	3	192796815	192918161	-	3368	protein_coding	Mab-21 domain containing 2 [Source:HGNC Symbol;Acc:HGNC:30438]	-	126	144	140	368	242	372	2.46487	2.36321	2.38023	5.72874	3.98181	5.82297
ENSG00000103489	1457.45	1405.37	1529.48	3000.18	3442.23	3035.71	1464.1	3159.37	-1.10955	6.16133e-28	3.05229e-26	XYLT1	16	17101769	17470881	-	11004	protein_coding	xylosyltransferase 1 [Source:HGNC Symbol;Acc:HGNC:15516]	-	1253	1442	1518	3254	3524	3268	7.50232	7.24315	7.89922	15.5042	17.7469	15.6569
ENSG00000101057	184.944	219.285	224.687	425.04	497.189	437.521	209.639	453.25	-1.10972	1.16502e-12	2.38755e-11	MYBL2	20	43667019	43716496	+	2777	protein_coding	MYB proto-oncogene like 2 [Source:HGNC Symbol;Acc:HGNC:7548]	MYB	159	225	223	461	509	471	3.77239	4.47836	4.59824	8.70379	10.1573	8.94167
ENSG00000135269	1203.88	1315.71	1082.12	2842.51	2363.85	2567.53	1200.57	2591.3	-1.10994	4.46654e-22	1.65322e-20	TES	7	116210493	116258783	+	4280	protein_coding	testin LIM domain protein [Source:HGNC Symbol;Acc:HGNC:14620]	-	1035	1350	1074	3083	2420	2764	15.9328	17.4342	14.3689	37.767	31.3335	34.0461
ENSG00000132000	528.08	442.469	468.517	945.046	1139.92	1025.53	479.689	1036.83	-1.11324	4.20527e-18	1.28126e-16	PODNL1	19	13931187	13953392	-	4168	protein_coding	podocan like 1 [Source:HGNC Symbol;Acc:HGNC:26275]	-	454	454	465	1025	1167	1104	7.17667	6.02062	6.38834	12.8938	15.516	13.9642
ENSG00000184076	376.867	396.663	392.95	866.677	852.743	805.373	388.827	841.597	-1.11338	2.12065e-20	7.14307e-19	UQCR10	22	29767369	29770413	+	975	protein_coding	ubiquinol-cytochrome c reductase, complex III subunit X [Source:HGNC Symbol;Acc:HGNC:30863]	-	324	407	390	940	873	867	21.8945	23.0729	22.9046	50.5483	49.6188	46.88
ENSG00000183688	1507.47	1468.72	1239.3	3271.24	2806.34	3052.43	1405.17	3043.34	-1.11535	2.19694e-23	8.60608e-22	RFLNB	17	439978	445939	-	3621	protein_coding	refilin B [Source:HGNC Symbol;Acc:HGNC:28705]	-	1296	1507	1230	3548	2873	3286	23.5815	23.0037	19.4509	51.3734	43.9687	47.8424
ENSG00000164604	34.8951	12.6698	29.2194	59.9298	43.9558	61.3087	25.5948	55.0647	-1.11645	0.00643257	0.0274339	GPR85	7	113078331	113087778	-	7396	protein_coding	G protein-coupled receptor 85 [Source:HGNC Symbol;Acc:HGNC:4536]	-	30	13	29	65	45	66	0.267251	0.0971537	0.224525	0.460786	0.337173	0.470458
ENSG00000105889	27.9161	50.6793	52.3933	118.016	85.9581	81.7449	43.6629	95.2395	-1.11733	0.000420624	0.00262556	STEAP1B	7	22419444	22727613	-	6478	protein_coding	STEAP family member 1B [Source:HGNC Symbol;Acc:HGNC:41907]	-	24	52	52	128	88	88	0.244099	0.443685	0.459648	1.03598	0.752798	0.716168
ENSG00000118804	20.9371	27.2888	22.1664	66.3837	45.9094	40.8724	23.4641	51.0552	-1.11865	0.0043098	0.0196781	STBD1	4	76306026	76311599	+	3420	protein_coding	starch binding domain 1 [Source:HGNC Symbol;Acc:HGNC:24854]	-	18	28	22	72	47	44	0.34677	0.452527	0.368349	1.1038	0.761568	0.678266
ENSG00000154839	55.8322	59.4507	64.4841	149.363	123.076	118.902	59.9223	130.447	-1.12101	6.20484e-06	5.75796e-05	SKA1	18	50374995	50394173	+	2950	protein_coding	spindle and kinetochore associated complex subunit 1 [Source:HGNC Symbol;Acc:HGNC:28109]	-	48	61	64	162	126	128	1.07205	1.14293	1.24228	2.87923	2.36693	2.2875
ENSG00000163545	66.3007	50.6793	55.416	117.094	146.519	110.541	57.4653	124.718	-1.1214	1.55046e-05	0.000134353	NUAK2	1	205302059	205321791	-	3441	protein_coding	NUAK family kinase 2 [Source:HGNC Symbol;Acc:HGNC:29558]	-	57	52	55	127	150	119	1.0914	0.835279	0.915253	1.93509	2.4157	1.82321
ENSG00000149600	244.266	279.71	235.77	605.752	535.284	515.55	253.249	552.195	-1.12374	1.92699e-14	4.55299e-13	COMMD7	20	32702691	32743997	-	2584	protein_coding	COMM domain containing 7 [Source:HGNC Symbol;Acc:HGNC:16223]	-	210	287	234	657	548	555	5.35453	6.13906	5.18545	13.3308	11.7524	11.3233
ENSG00000263528	91.8905	112.079	132.998	259.081	240.292	237.803	112.323	245.725	-1.12569	1.21358e-08	1.66859e-07	IKBKE	1	206470476	206496889	+	3791	protein_coding	inhibitor of nuclear factor kappa B kinase subunit epsilon [Source:HGNC Symbol;Acc:HGNC:14552]	-	79	115	132	281	246	256	1.37299	1.67671	1.99381	3.88629	3.59599	3.56008
ENSG00000143429	101.196	110.13	115.87	295.961	245.176	173.708	109.065	238.281	-1.12622	5.23865e-07	5.68197e-06	LSP1P4	2	91617160	91659972	-	3057	transcribed_unprocessed_pseudogene	LSP1 pseudogene 4 [Source:HGNC Symbol;Acc:HGNC:53915]	-	87	113	115	321	251	187	1.87508	2.04313	2.1541	5.50545	4.55004	3.22493
ENSG00000250602	24.4266	17.5428	22.1664	43.3338	48.8398	47.3749	21.3786	46.5162	-1.12627	0.00406927	0.0187908	AC093535.1	5	126372477	126509021	-	2878	antisense	novel transcript, antisense to GRAMD3	-	21	18	22	47	50	51	0.480755	0.345696	0.437719	0.85623	0.962756	0.934228
ENSG00000158402	37.2215	38.984	52.3933	105.108	103.54	73.3846	42.8663	94.0109	-1.13003	0.000179048	0.00123089	CDC25C	5	138285265	138338355	-	3338	protein_coding	cell division cycle 25C [Source:HGNC Symbol;Acc:HGNC:1727]	-	32	40	52	114	106	79	0.631624	0.662348	0.892031	1.79061	1.75977	1.24771
ENSG00000223485	112.828	91.6125	103.779	262.769	216.849	194.144	102.74	224.587	-1.13107	5.06974e-08	6.44274e-07	LINC01615	6	169158092	169162924	-	1054	lincRNA	long intergenic non-protein coding RNA 1615 [Source:HGNC Symbol;Acc:HGNC:51898]	-	97	94	103	285	222	209	6.06354	4.92947	5.59577	14.1771	11.6721	10.4539
ENSG00000143228	111.664	131.571	114.862	303.337	255.921	227.585	119.366	262.281	-1.1341	5.60401e-09	7.96965e-08	NUF2	1	163266576	163355764	+	3362	protein_coding	NUF2, NDC80 kinetochore complex component [Source:HGNC Symbol;Acc:HGNC:14621]	-	96	135	114	329	262	245	1.88135	2.21947	1.94165	5.13076	4.31858	3.84186
ENSG00000164920	972.411	959.007	1101.27	1917.75	2563.11	2180.17	1010.9	2220.35	-1.13482	1.72793e-19	5.65395e-18	OSR2	8	98944403	98952104	+	2930	protein_coding	odd-skipped related transciption factor 2 [Source:HGNC Symbol;Acc:HGNC:15830]	zf-C2H2	836	984	1093	2080	2624	2347	18.7989	18.5627	21.3607	37.2202	49.6287	42.2298
ENSG00000158050	30.2424	36.0602	35.2647	91.2776	62.515	69.6689	33.8558	74.4872	-1.13542	0.000480571	0.00295336	DUSP2	2	96143166	96145440	-	1932	protein_coding	dual specificity phosphatase 2 [Source:HGNC Symbol;Acc:HGNC:3068]	-	26	37	35	99	64	75	0.886668	1.05854	1.03735	2.68665	1.83573	2.04657
ENSG00000180340	630.439	601.329	650.886	1290.79	1460.31	1389.66	627.551	1380.26	-1.13717	1.09984e-24	4.64484e-23	FZD2	17	44557459	44559570	+	2112	protein_coding	frizzled class receptor 2 [Source:HGNC Symbol;Acc:HGNC:4040]	-	542	617	646	1400	1495	1496	16.9083	16.1475	17.5147	34.755	39.2269	37.3432
ENSG00000231312	30.2424	57.5015	36.2723	105.108	79.1205	90.1051	41.3387	91.4444	-1.13817	0.000326524	0.00209047	AC007388.1	2	39436637	39665343	+	6741	antisense	uncharacterized LOC728730 [Source:NCBI gene;Acc:728730]	-	26	59	36	114	81	97	0.254123	0.483772	0.305803	0.886673	0.665883	0.758614
ENSG00000139734	259.387	312.847	307.307	772.633	614.405	551.778	293.18	646.272	-1.13883	1.02891e-12	2.11753e-11	DIAPH3	13	59665583	60163987	-	7442	protein_coding	diaphanous related formin 3 [Source:HGNC Symbol;Acc:HGNC:15480]	-	223	321	305	838	629	594	1.97429	2.38412	2.34678	5.90388	4.6838	4.20795
ENSG00000174599	36.0583	40.9332	51.3858	83.9017	89.8652	109.612	42.7924	94.4598	-1.13887	0.000103575	0.000755489	TRAM1L1	4	117083554	117085576	-	2023	protein_coding	translocation associated membrane protein 1 like 1 [Source:HGNC Symbol;Acc:HGNC:28371]	-	31	42	51	91	92	118	1.00963	1.14754	1.44357	2.35846	2.52016	3.0751
ENSG00000171509	72.1166	59.4507	57.4312	142.909	131.867	140.267	62.9995	138.348	-1.1391	1.87536e-06	1.88689e-05	RXFP1	4	158315311	158653372	+	5684	protein_coding	relaxin family peptide receptor 1 [Source:HGNC Symbol;Acc:HGNC:19718]	-	62	61	57	155	135	151	0.718675	0.593183	0.574227	1.42975	1.31618	1.40054
ENSG00000169679	254.734	278.736	244.838	708.093	576.31	431.947	259.436	572.117	-1.14058	2.01032e-10	3.32815e-09	BUB1	2	110637698	110678114	-	6032	protein_coding	BUB1 mitotic checkpoint serine/threonine kinase [Source:HGNC Symbol;Acc:HGNC:1148]	-	219	286	243	768	590	465	2.39209	2.6207	2.30679	6.67549	5.42035	4.06411
ENSG00000228065	18.6107	23.3904	22.1664	65.4617	41.0254	35.2989	21.3892	47.262	-1.14094	0.0060824	0.0262045	LINC01515	10	65570338	65768835	+	10045	lincRNA	long intergenic non-protein coding RNA 1515 [Source:HGNC Symbol;Acc:HGNC:51210]	-	16	24	22	71	42	38	0.104946	0.132061	0.125411	0.370588	0.231706	0.199438
ENSG00000101871	300.098	392.764	352.647	826.109	659.337	824.88	348.503	770.109	-1.14211	1.85808e-14	4.39551e-13	MID1	X	10445310	10833654	-	9295	protein_coding	midline 1 [Source:HGNC Symbol;Acc:HGNC:7095]	-	258	403	350	896	675	888	1.8288	2.39645	2.15616	5.05408	4.02431	5.0366
ENSG00000241506	41.8742	19.492	35.2647	85.7457	55.6774	70.5978	32.2103	70.6736	-1.14313	0.00159076	0.00845036	PSMC1P1	3	68635705	68637024	+	1320	processed_pseudogene	proteasome 26S subunit, ATPase 1 pseudogene 1 [Source:HGNC Symbol;Acc:HGNC:30147]	-	36	20	35	93	57	76	1.7969	0.837469	1.5183	3.69396	2.39297	3.03538
ENSG00000160200	252.408	178.352	301.262	539.368	619.289	458.886	244.007	539.181	-1.14463	1.45892e-09	2.23828e-08	CBS	21	43053191	43076943	-	6786	protein_coding	cystathionine-beta-synthase [Source:HGNC Symbol;Acc:HGNC:1550]	-	217	183	299	585	634	494	2.10688	1.49056	2.52302	4.51986	5.17741	3.83784
ENSG00000133816	2728.8	2822.44	2461.48	6873.48	5221.95	5624.6	2670.91	5906.68	-1.1451	1.53747e-22	5.80097e-21	MICAL2	11	12094008	12359144	+	20191	protein_coding	microtubule associated monooxygenase, calponin and LIM domain containing 2 [Source:HGNC Symbol;Acc:HGNC:24693]	-	2346	2896	2443	7455	5346	6055	7.65535	7.92781	6.92833	19.3586	14.6726	15.8099
ENSG00000262185	19.7739	13.6444	18.1362	38.7238	31.2575	43.6592	17.1848	37.8802	-1.14653	0.00913512	0.0367006	AC005736.1	16	3931217	3950586	-	2310	lincRNA	uncharacterized LOC102724927 [Source:NCBI gene;Acc:102724927]	-	17	14	18	42	32	47	0.484877	0.334988	0.446194	0.95328	0.767671	1.07265
ENSG00000121152	122.133	153.012	119.9	352.203	274.48	248.95	131.682	291.878	-1.14663	9.33206e-09	1.29683e-07	NCAPH	2	96335787	96373845	+	3278	protein_coding	non-SMC condensin I complex subunit H [Source:HGNC Symbol;Acc:HGNC:1112]	-	105	157	119	382	281	268	2.11045	2.6473	2.07874	6.10995	4.75045	4.31022
ENSG00000117791	44.2005	50.6793	48.3631	118.016	92.7956	106.826	47.7476	105.879	-1.14731	2.32001e-05	0.000194887	2002-03-01	1	220748225	220784815	+	2597	protein_coding	mitochondrial amidoxime reducing component 2 [Source:HGNC Symbol;Acc:HGNC:26064]	-	38	52	48	128	95	115	0.964066	1.10674	1.05836	2.58417	2.02716	2.33453
ENSG00000125864	9.30537	22.4158	21.1588	48.8658	35.1647	34.37	17.6267	39.4668	-1.15061	0.0120917	0.0461506	BFSP1	20	17493905	17569220	-	3361	protein_coding	beaded filament structural protein 1 [Source:HGNC Symbol;Acc:HGNC:1040]	-	8	23	21	53	36	37	0.156825	0.378244	0.357778	0.826781	0.593569	0.580372
ENSG00000260910	41.8742	21.4412	35.2647	71.9157	54.7006	91.0341	32.86	72.5501	-1.15135	0.00128596	0.0069856	LINC00565	13	113926514	113928844	-	2331	lincRNA	long intergenic non-protein coding RNA 565 [Source:HGNC Symbol;Acc:HGNC:43709]	-	36	22	35	78	56	98	1.01755	0.521667	0.859783	1.75443	1.33132	2.21645
ENSG00000204516	120.97	136.444	137.029	295.039	297.923	285.178	131.481	292.713	-1.15252	2.86819e-11	5.11362e-10	MICB	6	31494881	31511124	+	2798	protein_coding	MHC class I polypeptide-related sequence B [Source:HGNC Symbol;Acc:HGNC:7091]	-	104	140	136	320	305	307	2.44895	2.76562	2.78326	5.99633	6.04073	5.78448
ENSG00000139083	329.177	315.771	324.436	648.163	759.947	746.851	323.128	718.321	-1.15272	2.77442e-18	8.51975e-17	ETV6	12	11649854	11895402	+	7075	protein_coding	ETS variant 6 [Source:HGNC Symbol;Acc:HGNC:3495]	ETS	283	324	322	703	778	804	2.63545	2.53123	2.60611	5.20969	6.09383	5.99105
ENSG00000166396	86.0746	86.7395	74.5597	190.853	154.334	207.149	82.458	184.112	-1.16024	1.58331e-07	1.86256e-06	SERPINB7	18	63752935	63805376	+	2637	protein_coding	serpin family B member 7 [Source:HGNC Symbol;Acc:HGNC:13902]	-	74	89	74	207	158	223	1.84891	1.86549	1.60688	4.1157	3.32035	4.45829
ENSG00000237550	3071.93	3221.06	2916.9	7941.15	6313.03	6357.52	3069.96	6870.57	-1.16222	1.18522e-25	5.22061e-24	RPL9P9	15	82372196	82372912	-	717	transcribed_processed_pseudogene	ribosomal protein L9 pseudogene 9 [Source:HGNC Symbol;Acc:HGNC:17251]	-	2641	3305	2895	8613	6463	6844	242.686	254.78	231.203	629.823	499.519	503.227
ENSG00000169026	52.3427	54.5777	61.4614	103.264	140.659	133.764	56.1273	125.896	-1.16336	6.75909e-06	6.24254e-05	SLC49A3	4	681829	689441	-	2644	protein_coding	solute carrier family 49 member 3 [Source:HGNC Symbol;Acc:HGNC:26177]	-	45	56	61	112	144	144	1.12136	1.17068	1.32109	2.22096	3.01813	2.87127
ENSG00000105419	433.863	377.171	387.912	874.974	957.26	851.819	399.648	894.684	-1.16396	1.5762e-20	5.36488e-19	MEIS3	19	47403124	47419523	-	5122	protein_coding	Meis homeobox 3 [Source:HGNC Symbol;Acc:HGNC:29537]	Homeobox	373	387	385	949	980	917	4.79804	4.17623	4.30412	9.71426	10.6029	9.43851
ENSG00000100908	69.7903	54.5777	69.5219	141.987	159.218	132.835	64.6299	144.68	-1.16495	1.20059e-06	1.23739e-05	EMC9	14	24138959	24141588	-	1588	protein_coding	ER membrane protein complex subunit 9 [Source:HGNC Symbol;Acc:HGNC:20273]	-	60	56	69	154	163	143	2.48941	1.94917	2.48806	5.08456	5.68819	4.74743
ENSG00000188372	47.69	36.0602	30.2269	84.8237	92.7956	77.1003	37.9924	84.9065	-1.16648	0.00015087	0.00106116	ZP3	7	76397518	76442071	+	2716	protein_coding	zona pellucida glycoprotein 3 [Source:HGNC Symbol;Acc:HGNC:13189]	-	41	37	30	92	95	83	0.994601	0.752982	0.632491	1.77599	1.93834	1.6111
ENSG00000244586	70.9534	48.73	58.4387	151.207	132.844	114.257	59.3741	132.77	-1.16657	6.04862e-06	5.62372e-05	WNT5A-AS1	3	55487699	55488308	+	500	antisense	WNT5A antisense RNA 1 [Source:HGNC Symbol;Acc:HGNC:40616]	-	61	50	58	164	136	123	8.03813	5.5273	6.64234	17.1972	15.0732	12.9691
ENSG00000166851	252.408	268.99	282.118	533.836	733.574	539.702	267.839	602.371	-1.16796	3.93984e-13	8.3922e-12	PLK1	16	23677656	23690367	+	4760	protein_coding	polo like kinase 1 [Source:HGNC Symbol;Acc:HGNC:9077]	-	217	276	280	579	751	581	3.00364	3.2049	3.36833	6.37756	8.74319	6.43491
ENSG00000276547	72.1166	105.257	69.5219	169.647	216.849	169.992	82.2985	185.496	-1.1681	7.83546e-07	8.30422e-06	PCDHGB5	5	141397987	141512979	+	4851	protein_coding	protocadherin gamma subfamily B, 5 [Source:HGNC Symbol;Acc:HGNC:8712]	-	62	108	69	184	222	183	0.842084	1.23057	0.814481	1.9887	2.53606	1.98881
ENSG00000154856	1573.77	1508.68	1701.78	3400.32	3884.72	3473.23	1594.74	3586.09	-1.169	1.47697e-30	8.07727e-29	APCDD1	18	10454628	10489948	+	5943	protein_coding	APC down-regulated 1 [Source:HGNC Symbol;Acc:HGNC:15718]	-	1353	1548	1689	3688	3977	3739	14.9999	14.3972	16.2737	32.5363	37.084	33.1683
ENSG00000163923	88.401	97.4601	90.6808	269.223	169.963	182.997	92.1806	207.394	-1.16953	4.15241e-07	4.54431e-06	RPL39L	3	187120948	187180908	-	1060	protein_coding	ribosomal protein L39 like [Source:HGNC Symbol;Acc:HGNC:17094]	-	76	100	90	292	174	197	4.72392	5.21443	4.86183	14.4431	9.09663	9.79792
ENSG00000056736	56.9954	38.984	48.3631	100.498	116.239	106.826	48.1142	107.854	-1.16988	1.93067e-05	0.000163926	IL17RB	3	53846580	53865800	+	3038	protein_coding	interleukin 17 receptor B [Source:HGNC Symbol;Acc:HGNC:18015]	-	49	40	48	109	119	115	1.06268	0.727755	0.904725	1.88114	2.17068	1.99565
ENSG00000170961	723.492	861.547	814.112	2112.29	1726.98	1563.37	799.717	1800.88	-1.17041	8.07521e-19	2.53575e-17	HAS2	8	121612116	121641390	-	4190	protein_coding	hyaluronan synthase 2 [Source:HGNC Symbol;Acc:HGNC:4819]	-	622	884	808	2291	1768	1683	9.78073	11.6614	11.0423	28.6678	23.3833	21.176
ENSG00000107338	75.6061	65.2983	67.5068	153.051	162.148	153.272	69.4704	156.157	-1.17095	1.93488e-07	2.24361e-06	SHB	9	37919134	38069211	-	2783	protein_coding	SH2 domain containing adaptor protein B [Source:HGNC Symbol;Acc:HGNC:10838]	-	65	67	67	166	166	165	1.53885	1.33068	1.37856	3.12736	3.30546	3.12568
ENSG00000119280	5209.84	5036.74	4922.96	11636.5	10793.6	11734.1	5056.51	11388.1	-1.17142	2.54687e-42	2.11902e-40	C1orf198	1	230837119	230869589	-	5161	protein_coding	chromosome 1 open reading frame 198 [Source:HGNC Symbol;Acc:HGNC:25900]	-	4479	5168	4886	12621	11050	12632	57.1797	55.3479	54.2104	128.216	118.649	129.036
ENSG00000134057	480.39	565.269	540.054	1312	1197.55	1072.9	528.571	1194.15	-1.1746	1.03819e-20	3.58377e-19	CCNB1	5	69167010	69178245	+	2558	protein_coding	cyclin B1 [Source:HGNC Symbol;Acc:HGNC:1579]	-	413	580	536	1423	1226	1155	10.6376	12.5326	11.9985	29.1667	26.5599	23.8043
ENSG00000005884	666.497	581.837	647.864	1259.45	1566.78	1453.76	632.066	1426.66	-1.17506	1.20682e-21	4.3672e-20	ITGA3	17	50055968	50090481	+	9802	protein_coding	integrin subunit alpha 3 [Source:HGNC Symbol;Acc:HGNC:6139]	-	573	597	643	1366	1604	1565	3.85154	3.36645	3.75629	7.30667	9.06832	8.41731
ENSG00000053747	141.907	114.028	92.6959	209.293	309.644	266.6	116.21	261.846	-1.17525	7.34049e-08	9.05652e-07	LAMA3	18	23689443	23956222	+	14678	protein_coding	laminin subunit alpha 3 [Source:HGNC Symbol;Acc:HGNC:6483]	-	122	117	92	227	317	287	0.547631	0.440587	0.358909	0.810853	1.19682	1.03083
ENSG00000144366	100.033	103.308	116.877	302.415	205.127	216.438	106.739	241.327	-1.17642	3.82559e-08	4.92269e-07	GULP1	2	188291669	188595931	+	11979	protein_coding	GULP, engulfment adaptor PTB domain containing 1 [Source:HGNC Symbol;Acc:HGNC:18649]	-	86	106	116	328	210	233	0.473013	0.4891	0.554499	1.43561	0.971484	1.02544
ENSG00000127564	70.9534	67.2475	105.794	168.725	211.965	171.85	81.3317	184.18	-1.17689	7.76258e-07	8.23595e-06	PKMYT1	16	2968024	2980539	-	5034	protein_coding	protein kinase, membrane associated tyrosine/threonine 1 [Source:HGNC Symbol;Acc:HGNC:29650]	-	61	69	105	183	217	185	0.798384	0.757615	1.19437	1.90599	2.38882	1.93746
ENSG00000187266	19.7739	21.4412	14.1059	47.9438	36.1415	40.8724	18.4403	41.6526	-1.17725	0.00539593	0.0237839	EPOR	19	11377205	11384342	-	3079	protein_coding	erythropoietin receptor [Source:HGNC Symbol;Acc:HGNC:3416]	-	17	22	14	52	37	44	0.363776	0.394935	0.260364	0.885476	0.665931	0.753384
ENSG00000035499	30.2424	26.3142	28.2118	66.3837	73.2597	52.0195	28.2562	63.8876	-1.17858	0.000651356	0.00386978	DEPDC1B	5	60596912	60700190	-	3806	protein_coding	DEP domain containing 1B [Source:HGNC Symbol;Acc:HGNC:24902]	-	26	27	28	72	75	56	0.45009	0.39211	0.421262	0.991852	1.09202	0.775698
ENSG00000102172	290.793	359.628	351.64	876.818	711.108	685.542	334.02	757.823	-1.18018	1.70622e-15	4.3766e-14	SMS	X	21940573	21994835	+	2160	protein_coding	spermine synthase [Source:HGNC Symbol;Acc:HGNC:11123]	-	250	369	349	951	728	738	7.62573	9.44246	9.25198	23.0839	18.6773	18.0126
ENSG00000172986	312.893	380.094	304.284	595.61	773.623	893.62	332.424	754.284	-1.18103	9.98384e-13	2.06124e-11	GXYLT2	3	72888073	72998138	+	3667	protein_coding	glucoside xylosyltransferase 2 [Source:HGNC Symbol;Acc:HGNC:33383]	-	269	390	302	646	792	962	4.83322	5.8785	4.71584	9.23644	11.9688	13.8305
ENSG00000050344	34.8951	30.2126	14.1059	52.5538	54.7006	71.5268	26.4046	59.5937	-1.1812	0.00257159	0.0127072	NFE2L3	7	26152240	26187125	+	4249	protein_coding	nuclear factor, erythroid 2 like 3 [Source:HGNC Symbol;Acc:HGNC:7783]	TF_bZIP	30	31	14	57	56	77	0.465189	0.403262	0.188671	0.70335	0.730362	0.955383
ENSG00000229931	24.4266	21.4412	27.2042	41.4898	51.7702	72.4557	24.3573	55.2386	-1.18218	0.00214248	0.0109455	AL137003.1	6	16761138	16762652	+	698	antisense	uncharacterized LOC101928433 [Source:NCBI gene;Acc:101928433]	-	21	22	27	45	53	78	1.98225	1.74213	2.21499	3.38018	4.20782	5.89132
ENSG00000132003	151.212	137.419	162.218	253.549	365.322	405.009	150.283	341.293	-1.18346	3.48025e-09	5.09835e-08	ZSWIM4	19	13795460	13832230	+	4713	protein_coding	zinc finger SWIM-type containing 4 [Source:HGNC Symbol;Acc:HGNC:25704]	-	130	141	161	275	374	436	1.81736	1.65362	1.9561	3.05927	4.39755	4.87711
ENSG00000165512	181.455	206.615	177.331	469.296	358.484	457.028	188.467	428.269	-1.18368	1.95547e-12	3.94518e-11	ZNF22	10	45000475	45005326	+	2551	protein_coding	zinc finger protein 22 [Source:HGNC Symbol;Acc:HGNC:13012]	zf-C2H2	156	212	176	509	367	492	4.02911	4.59344	3.95062	10.4614	7.97246	10.1678
ENSG00000145386	274.508	352.806	302.269	875.896	646.639	591.721	309.861	704.752	-1.1841	2.71752e-12	5.39321e-11	CCNA2	4	121816444	121823933	-	2798	protein_coding	cyclin A2 [Source:HGNC Symbol;Acc:HGNC:1578]	-	236	362	300	950	662	637	5.55724	7.15111	6.13955	17.8016	13.1113	12.0023
ENSG00000213214	23.2634	18.5174	16.121	28.5819	53.7238	49.2327	19.3006	43.8461	-1.18795	0.00617678	0.0265406	ARHGEF35	7	144186083	144195655	-	2431	protein_coding	Rho guanine nucleotide exchange factor 35 [Source:HGNC Symbol;Acc:HGNC:33846]	-	20	19	16	31	55	53	0.542051	0.431998	0.376876	0.66859	1.25376	1.14938
ENSG00000136205	4042.02	3574.84	3957.71	7603.7	9295.19	9542.78	3858.19	8813.89	-1.19197	1.2541e-27	6.13471e-26	TNS3	7	47275154	47582558	-	11797	protein_coding	tensin 3 [Source:HGNC Symbol;Acc:HGNC:21616]	-	3475	3668	3928	8247	9516	10273	19.4079	17.1858	19.0662	36.6528	44.7013	45.9091
ENSG00000182575	61.6481	60.4253	58.4387	128.157	133.821	150.485	60.1707	137.488	-1.19286	6.53087e-07	7.00147e-06	NXPH3	17	49575858	49583827	+	5648	protein_coding	neurexophilin 3 [Source:HGNC Symbol;Acc:HGNC:8077]	-	53	62	58	139	137	162	0.618267	0.60675	0.588026	1.29034	1.3442	1.51215
ENSG00000115902	601.359	483.402	480.608	1225.33	1167.27	1182.51	521.79	1191.71	-1.19357	7.95624e-22	2.91714e-20	SLC1A4	2	64988477	65023865	+	6939	protein_coding	solute carrier family 1 member 4 [Source:HGNC Symbol;Acc:HGNC:10942]	-	517	496	477	1329	1195	1273	4.90895	3.95091	3.93627	10.0418	9.54351	9.67175
ENSG00000025434	96.5432	82.8411	70.5295	165.037	180.707	224.798	83.3046	190.181	-1.19447	1.42039e-07	1.68414e-06	NR1H3	11	47248300	47269032	+	4533	protein_coding	nuclear receptor subfamily 1 group H member 3 [Source:HGNC Symbol;Acc:HGNC:7966]	THR-like	83	85	70	179	185	242	1.20639	1.03644	0.884251	2.07038	2.26164	2.81451
ENSG00000259291	29.0793	37.0348	38.2874	57.1638	108.424	74.3135	34.8005	79.9672	-1.19477	0.000474809	0.00292164	ZNF710-AS1	15	90074512	90082207	-	2902	antisense	ZNF710 antisense RNA 1 [Source:HGNC Symbol;Acc:HGNC:53141]	-	25	38	38	62	111	80	0.567594	0.723767	0.749807	1.12015	2.11964	1.45334
ENSG00000155324	872.378	945.363	802.021	2274.56	1783.63	1948.87	873.254	2002.36	-1.19722	1.37059e-22	5.18135e-21	GRAMD2B	5	126360132	126496494	+	5051	protein_coding	GRAM domain containing 2B [Source:HGNC Symbol;Acc:HGNC:24911]	-	750	970	796	2467	1826	2098	9.78315	10.6147	9.02399	25.608	20.0337	21.8979
ENSG00000102452	61.6481	88.6887	78.59	165.959	202.197	158.845	76.3089	175.667	-1.19723	2.37207e-07	2.70227e-06	NALCN	13	101053776	101416492	-	9140	protein_coding	sodium leak channel, non-selective [Source:HGNC Symbol;Acc:HGNC:19082]	-	53	91	78	180	207	171	0.382054	0.550311	0.488665	1.03255	1.25505	0.986333
ENSG00000223756	74.4429	76.0189	63.4765	127.235	172.893	190.428	71.3128	163.519	-1.19753	8.0421e-07	8.50009e-06	TSSC2	11	3380961	3408978	+	3666	transcribed_unprocessed_pseudogene	tumor suppressing subtransferable candidate 2 pseudogene [Source:HGNC Symbol;Acc:HGNC:12384]	-	64	78	63	138	177	205	1.15022	1.17602	0.984036	1.97365	2.67558	2.94805
ENSG00000184785	37.2215	46.7808	46.3479	83.9017	117.216	99.3943	43.4501	100.171	-1.20017	3.02517e-05	0.000247571	SMIM10	X	134990938	134992473	+	1536	protein_coding	small integral membrane protein 10 [Source:HGNC Symbol;Acc:HGNC:41913]	-	32	48	46	91	120	107	1.37263	1.72728	1.71486	3.10623	4.32939	3.67254
ENSG00000198756	20.9371	38.984	20.1513	47.9438	71.3061	65.9532	26.6908	61.7344	-1.20162	0.00171192	0.00901526	COLGALT2	1	183929854	184037729	-	7806	protein_coding	collagen beta(1-O)galactosyltransferase 2 [Source:HGNC Symbol;Acc:HGNC:16790]	-	18	40	20	52	73	71	0.151928	0.283233	0.146712	0.349267	0.51824	0.479516
ENSG00000160808	29.0793	19.492	25.1891	44.2558	70.3293	54.8062	24.5868	56.4638	-1.20406	0.00151077	0.00806946	MYL3	3	46857872	46882169	-	1360	protein_coding	myosin light chain 3 [Source:HGNC Symbol;Acc:HGNC:7584]	-	25	20	25	48	72	59	1.21114	0.812838	1.0526	1.85048	2.9338	2.28711
ENSG00000183876	115.154	124.749	112.847	306.103	272.526	235.017	117.583	271.215	-1.20506	2.12259e-10	3.50804e-09	ARSI	5	150296343	150339307	-	3269	protein_coding	arylsulfatase family member I [Source:HGNC Symbol;Acc:HGNC:32521]	-	99	128	112	332	279	253	1.99533	2.16425	1.96185	5.32484	4.72962	4.08018
ENSG00000197971	90.7273	58.4761	70.5295	169.647	158.241	176.495	73.2443	168.128	-1.20553	2.4839e-07	2.81812e-06	MBP	18	76978827	77133683	-	18615	protein_coding	myelin basic protein [Source:HGNC Symbol;Acc:HGNC:6925]	-	78	60	70	184	162	190	0.276075	0.178156	0.215327	0.518248	0.482269	0.538101
ENSG00000119699	177.965	180.301	185.392	401.99	400.486	452.384	181.219	418.287	-1.20653	5.15231e-15	1.28274e-13	TGFB3	14	75958099	75982991	-	4914	protein_coding	transforming growth factor beta 3 [Source:HGNC Symbol;Acc:HGNC:11769]	-	153	185	184	436	410	487	2.0514	2.08089	2.1441	4.65194	4.62366	5.22477
ENSG00000126787	229.145	236.828	257.936	633.411	575.333	463.531	241.303	557.425	-1.20718	2.64514e-14	6.17485e-13	DLGAP5	14	55148112	55191678	-	3667	protein_coding	DLG associated protein 5 [Source:HGNC Symbol;Acc:HGNC:16864]	-	197	243	256	687	589	499	3.53957	3.66276	3.99753	9.82266	8.90105	7.17403
ENSG00000112984	450.147	403.485	378.844	1047.39	960.191	836.027	410.825	947.869	-1.20746	2.81707e-19	9.15619e-18	KIF20A	5	138178719	138187715	+	3958	protein_coding	kinesin family member 20A [Source:HGNC Symbol;Acc:HGNC:9787]	-	387	414	376	1136	983	900	6.44214	5.78146	5.4397	15.0482	13.7631	11.9878
ENSG00000134809	90.7273	114.028	119.9	285.819	230.524	235.945	108.219	250.763	-1.20905	1.49379e-09	2.28996e-08	TIMM10	11	57528463	57530803	-	777	protein_coding	translocase of inner mitochondrial membrane 10 [Source:HGNC Symbol;Acc:HGNC:11814]	-	78	117	119	310	236	254	6.61407	8.32296	8.76979	20.9182	16.8317	17.234
ENSG00000228630	91.8905	79.9173	79.5976	182.555	195.359	202.504	83.8018	193.473	-1.20967	5.88254e-09	8.35354e-08	HOTAIR	12	53962308	53974956	-	2602	antisense	HOX transcript antisense RNA [Source:HGNC Symbol;Acc:HGNC:33510]	-	79	82	79	198	200	218	2.00039	1.74188	1.73853	3.98971	4.25951	4.41695
ENSG00000175274	1234.12	1145.16	1298.75	2087.4	3325.01	3097.02	1226.01	2836.48	-1.2101	8.00048e-16	2.08516e-14	TP53I11	11	44885903	44951306	-	7345	protein_coding	tumor protein p53 inducible protein 11 [Source:HGNC Symbol;Acc:HGNC:16842]	-	1061	1175	1289	2264	3404	3334	9.5174	8.84217	10.049	16.161	25.6823	23.9303
ENSG00000148677	45.3637	39.9586	30.2269	120.782	58.6078	87.3184	38.5164	88.9026	-1.21162	0.000372374	0.00234848	ANKRD1	10	90912096	90921276	-	1979	protein_coding	ankyrin repeat domain 1 [Source:HGNC Symbol;Acc:HGNC:15819]	-	39	41	30	131	60	94	1.29842	1.14512	0.868038	3.47063	1.68013	2.50412
ENSG00000106211	4946.97	4497.78	4884.67	10520	11560.4	11146.1	4776.47	11075.5	-1.21346	7.58878e-42	6.20781e-40	HSPB1	7	76302544	76304295	+	1634	protein_coding	heat shock protein family B (small) member 1 [Source:HGNC Symbol;Acc:HGNC:5246]	-	4253	4615	4848	11410	11835	11999	171.49	156.111	169.892	366.114	401.378	387.139
ENSG00000118292	41.8742	42.8824	44.3328	115.25	86.9349	97.5365	43.0298	99.907	-1.21527	1.64672e-05	0.00014211	C1orf54	1	150268200	150280916	+	1351	protein_coding	chromosome 1 open reading frame 54 [Source:HGNC Symbol;Acc:HGNC:26258]	-	36	44	44	125	89	105	1.75567	1.80016	1.86492	4.85107	3.65066	4.09739
ENSG00000149256	108.175	98.4347	62.469	181.633	218.802	222.941	89.6929	207.792	-1.21541	1.75351e-07	2.04426e-06	TENM4	11	78652831	79440948	-	16330	protein_coding	teneurin transmembrane protein 4 [Source:HGNC Symbol;Acc:HGNC:29945]	-	93	101	62	197	224	240	0.375225	0.34186	0.217405	0.632504	0.760149	0.774816
ENSG00000087586	221.002	258.269	172.293	583.624	476.677	458.886	217.188	506.395	-1.22115	3.98686e-12	7.79408e-11	AURKA	20	56369389	56392337	-	2928	protein_coding	aurora kinase A [Source:HGNC Symbol;Acc:HGNC:11393]	-	190	265	171	633	488	494	4.27541	5.00251	3.34417	11.3349	9.23604	8.89466
ENSG00000236609	52.3427	49.7046	38.2874	109.718	131.867	85.4605	46.7783	109.015	-1.22225	2.2816e-05	0.000191964	ZNF853	7	6615617	6624290	+	3857	protein_coding	zinc finger protein 853 [Source:HGNC Symbol;Acc:HGNC:21767]	zf-C2H2	45	51	38	119	135	92	0.768702	0.730858	0.564153	1.61763	1.93964	1.25751
ENSG00000181019	931.7	1088.63	1008.57	2635.99	2176.3	2283.28	1009.63	2365.19	-1.22752	7.91908e-27	3.74215e-25	NQO1	16	69706996	69726951	-	3254	protein_coding	NAD(P)H quinone dehydrogenase 1 [Source:HGNC Symbol;Acc:HGNC:2874]	-	801	1117	1001	2859	2228	2458	16.2185	18.9735	17.6149	46.0659	37.9433	39.8234
ENSG00000178999	108.175	119.876	70.5295	224.967	287.178	187.642	99.5268	233.262	-1.22888	2.87143e-07	3.22398e-06	AURKB	17	8204733	8210600	-	2241	protein_coding	aurora kinase B [Source:HGNC Symbol;Acc:HGNC:11390]	-	93	123	70	244	294	202	2.73424	3.03372	1.78863	5.70862	7.27014	4.75207
ENSG00000134222	97.7064	67.2475	124.938	211.137	246.153	222.012	96.6306	226.434	-1.2297	8.92855e-08	1.08984e-06	PSRC1	1	109279556	109283186	-	2855	protein_coding	proline and serine rich coiled-coil 1 [Source:HGNC Symbol;Acc:HGNC:24472]	-	84	69	124	229	252	239	1.93851	1.33584	2.48702	4.20545	4.89138	4.41332
ENSG00000159674	778.161	570.142	775.824	1415.26	1943.82	1620.96	708.042	1660.02	-1.23001	2.01903e-16	5.47472e-15	SPON2	4	1166932	1208962	-	6013	protein_coding	spondin 2 [Source:HGNC Symbol;Acc:HGNC:11253]	-	669	585	770	1535	1990	1745	7.33044	5.37746	7.33268	13.3844	18.34	15.2995
ENSG00000206527	687.434	721.205	593.455	1768.39	1366.54	1561.51	667.365	1565.48	-1.23035	2.80084e-21	9.93251e-20	HACD2	3	123490820	123585185	-	5351	protein_coding	3-hydroxyacyl-CoA dehydratase 2 [Source:HGNC Symbol;Acc:HGNC:9640]	-	591	740	589	1918	1399	1681	7.27692	7.6438	6.30294	18.793	14.4884	16.5618
ENSG00000072163	1021.26	782.605	1048.87	1659.59	2544.55	2492.29	950.914	2232.15	-1.2314	2.21294e-14	5.20334e-13	LIMS2	2	127638381	127681786	-	8487	protein_coding	LIM zinc finger domain containing 2 [Source:HGNC Symbol;Acc:HGNC:16084]	-	878	803	1041	1800	2605	2683	6.81609	5.22967	7.0236	11.1199	17.0095	16.6663
ENSG00000144645	373.378	354.755	273.05	854.691	724.783	771.003	333.727	783.492	-1.23282	7.02117e-17	1.96684e-15	OSBPL10	3	31657890	32077580	-	11976	protein_coding	oxysterol binding protein like 10 [Source:HGNC Symbol;Acc:HGNC:16395]	-	321	364	271	927	742	830	1.76599	1.67997	1.29575	4.05837	3.43344	3.65376
ENSG00000095015	91.8905	134.495	99.7488	301.493	248.106	221.083	108.711	256.894	-1.23694	6.36374e-09	9.01715e-08	MAP3K1	5	56815574	56896152	+	7716	protein_coding	mitogen-activated protein kinase kinase kinase 1 [Source:HGNC Symbol;Acc:HGNC:6848]	-	79	138	99	327	254	238	0.674574	0.988552	0.734693	2.22197	1.82423	1.62614
ENSG00000071246	164.007	115.003	142.067	272.911	416.115	303.757	140.359	330.928	-1.23999	2.39121e-09	3.57561e-08	VASH1	14	76762189	76783015	+	6502	protein_coding	vasohibin 1 [Source:HGNC Symbol;Acc:HGNC:19964]	-	141	118	141	296	426	327	1.42879	1.00311	1.24175	2.38687	3.63078	2.65139
ENSG00000060656	243.103	196.869	219.649	416.742	611.474	528.555	219.874	518.924	-1.24027	7.55229e-13	1.58078e-11	PTPRU	1	29236516	29326813	+	6682	protein_coding	protein tyrosine phosphatase, receptor type U [Source:HGNC Symbol;Acc:HGNC:9683]	-	209	202	218	452	626	569	2.06079	1.67093	1.86816	3.54662	5.19164	4.48931
ENSG00000123975	120.97	117.927	138.036	361.423	274.48	255.453	125.644	297.118	-1.24157	2.74718e-10	4.48772e-09	CKS2	9	89311198	89316703	+	613	protein_coding	CDC28 protein kinase regulatory subunit 2 [Source:HGNC Symbol;Acc:HGNC:2000]	-	104	121	137	392	281	275	11.1781	10.9103	12.7974	33.5281	25.4029	23.6508
ENSG00000136193	1483.04	1642.2	1362.23	3890.82	3401.2	3328.32	1495.82	3540.12	-1.24273	1.9662e-29	1.04022e-27	SCRN1	7	29920103	29990289	-	6046	protein_coding	secernin 1 [Source:HGNC Symbol;Acc:HGNC:22192]	-	1275	1685	1352	4220	3482	3583	13.8943	15.4044	12.8048	36.5955	31.9152	31.243
ENSG00000196730	510.632	492.173	474.563	1108.24	1174.11	1215.95	492.456	1166.1	-1.24415	4.98706e-28	2.4832e-26	DAPK1	9	87497228	87708633	+	8907	protein_coding	death associated protein kinase 1 [Source:HGNC Symbol;Acc:HGNC:2674]	-	439	505	471	1202	1202	1309	3.24734	3.13381	3.02798	7.07549	7.47842	7.74786
ENSG00000104081	68.6271	65.2983	62.469	120.782	169.963	174.637	65.4648	155.127	-1.2453	3.90208e-07	4.28964e-06	BMF	15	40087890	40108892	-	5447	protein_coding	Bcl2 modifying factor [Source:HGNC Symbol;Acc:HGNC:24132]	-	59	67	62	131	174	188	0.713657	0.679877	0.651775	1.26095	1.77023	1.81959
ENSG00000101194	212.86	179.327	209.573	413.054	448.349	567.57	200.587	476.324	-1.2492	1.95597e-13	4.30777e-12	SLC17A9	20	62952647	62969585	+	5521	protein_coding	solute carrier family 17 member 9 [Source:HGNC Symbol;Acc:HGNC:16192]	-	183	184	208	448	459	611	2.18388	1.8421	2.15729	4.25445	4.60715	5.83441
ENSG00000087884	40.711	64.3237	30.2269	115.25	129.914	78.0292	45.0872	107.731	-1.25234	0.000125779	0.000901285	AAMDC	11	77821109	77918432	+	1943	protein_coding	adipogenesis associated Mth938 domain containing [Source:HGNC Symbol;Acc:HGNC:30205]	-	35	66	30	125	133	84	1.18683	1.87752	0.884121	3.37303	3.79329	2.27919
ENSG00000131153	56.9954	61.3999	58.4387	162.271	143.589	116.115	58.9446	140.658	-1.25373	5.01306e-07	5.45247e-06	GINS2	16	85676198	85690073	-	3264	protein_coding	GINS complex subunit 2 [Source:HGNC Symbol;Acc:HGNC:24575]	-	49	63	58	176	147	125	0.989102	1.06685	1.01752	2.82713	2.49577	2.01899
ENSG00000163701	37.2215	31.1872	32.242	81.1357	84.9813	73.3846	33.5502	79.8338	-1.25385	4.99812e-05	0.000391583	IL17RE	3	9902612	9916402	+	4676	protein_coding	interleukin 17 receptor E [Source:HGNC Symbol;Acc:HGNC:18439]	-	32	32	32	88	87	79	0.45089	0.378258	0.391867	0.986714	1.03105	0.890689
ENSG00000230417	20.9371	39.9586	22.1664	72.8377	65.4453	61.3087	27.6874	66.5306	-1.25647	0.000522776	0.0031816	LINC00856	10	78179185	78551355	+	9354	lincRNA	long intergenic non-protein coding RNA 856 [Source:HGNC Symbol;Acc:HGNC:45111]	-	18	41	22	79	67	66	0.126786	0.24227	0.134675	0.442805	0.39693	0.37198
ENSG00000167900	485.042	437.596	481.616	1202.28	1174.11	977.223	468.085	1117.87	-1.25648	6.66702e-23	2.5703e-21	TK1	17	78174075	78187233	-	1861	protein_coding	thymidine kinase 1 [Source:HGNC Symbol;Acc:HGNC:11830]	-	417	449	478	1304	1202	1052	14.7633	13.3356	14.7077	36.7379	35.7928	29.8018
ENSG00000179981	305.914	351.831	351.64	723.767	886.931	806.302	336.462	805.667	-1.25794	2.68818e-20	9.02349e-19	TSHZ1	18	75210755	75289950	+	8281	protein_coding	teashirt zinc finger homeobox 1 [Source:HGNC Symbol;Acc:HGNC:10669]	zf-C2H2	263	361	349	785	908	868	2.09251	2.40956	2.41327	4.97016	6.07631	5.52599
ENSG00000091490	244.266	211.488	181.362	533.836	506.957	480.251	212.372	507.015	-1.25821	7.12194e-16	1.86618e-14	SEL1L3	4	25747427	25863760	-	7489	protein_coding	SEL1L family member 3 [Source:HGNC Symbol;Acc:HGNC:29108]	-	210	217	180	579	519	517	1.84753	1.60158	1.3763	4.05357	3.84044	3.63949
ENSG00000136492	137.254	134.495	112.847	391.848	263.735	267.529	128.199	307.704	-1.26468	8.65338e-10	1.35537e-08	BRIP1	17	61681266	61863521	-	7991	protein_coding	BRCA1 interacting protein C-terminal helicase 1 [Source:HGNC Symbol;Acc:HGNC:20473]	-	118	138	112	425	270	288	0.972917	0.954532	0.802565	2.7885	1.8724	1.90005
ENSG00000162702	842.136	835.233	639.803	2099.39	1640.04	1838.33	772.391	1859.25	-1.26796	1.45043e-20	4.96283e-19	ZNF281	1	200404940	200410056	-	4895	protein_coding	zinc finger protein 281 [Source:HGNC Symbol;Acc:HGNC:13075]	zf-C2H2	724	857	635	2277	1679	1979	9.74498	9.677	7.42821	24.389	19.0079	21.3141
ENSG00000143162	208.208	225.133	229.725	591.922	483.514	522.981	221.022	532.806	-1.26857	2.03748e-17	5.89415e-16	CREG1	1	167529117	167553805	-	3286	protein_coding	cellular repressor of E1A stimulated genes 1 [Source:HGNC Symbol;Acc:HGNC:2351]	-	179	231	228	642	495	563	3.58906	3.88559	3.97311	10.2436	8.34785	9.03263
ENSG00000128965	164.007	211.488	173.301	543.056	393.649	387.359	182.932	441.355	-1.26884	5.13587e-12	9.9489e-11	CHAC1	15	40952962	40956519	+	2058	protein_coding	ChaC glutathione specific gamma-glutamylcyclotransferase 1 [Source:HGNC Symbol;Acc:HGNC:28680]	-	141	217	172	589	403	417	4.51407	5.8281	4.78571	15.0056	10.8517	10.6823
ENSG00000283154	75.6061	56.5269	50.3782	153.051	145.543	140.267	60.8371	146.287	-1.2722	2.33101e-07	2.6586e-06	IQCJ-SCHIP1	3	158962235	159897366	+	4409	protein_coding	IQCJ-SCHIP1 readthrough [Source:HGNC Symbol;Acc:HGNC:38842]	-	65	58	50	166	149	151	0.971333	0.727111	0.649371	1.97402	1.87276	1.80555
ENSG00000165644	33.732	49.7046	45.3404	87.5896	117.216	107.755	42.9257	104.187	-1.2724	1.04595e-05	9.34971e-05	COMTD1	10	75233969	75236030	-	1580	protein_coding	catechol-O-methyltransferase domain containing 1 [Source:HGNC Symbol;Acc:HGNC:26309]	-	29	51	45	95	120	116	1.2093	1.78413	1.63087	3.15246	4.20883	3.87057
ENSG00000121211	16.2844	18.5174	16.121	34.1139	57.631	31.5832	16.9743	41.1094	-1.27262	0.00455924	0.0206428	MND1	4	153344649	153415118	+	1511	protein_coding	meiotic nuclear divisions 1 [Source:HGNC Symbol;Acc:HGNC:24839]	-	14	19	16	37	59	34	0.610462	0.695027	0.606343	1.28387	2.16384	1.18628
ENSG00000171617	625.786	584.761	602.523	1548.03	1349.93	1492.77	604.357	1463.58	-1.27674	2.52473e-30	1.35785e-28	ENC1	5	74627406	74641424	-	5858	protein_coding	ectodermal-neural cortex 1 [Source:HGNC Symbol;Acc:HGNC:3345]	-	538	600	598	1679	1382	1607	6.05101	5.66128	5.84541	15.0274	13.0736	14.4624
ENSG00000188313	260.55	336.237	309.322	829.797	669.105	700.405	302.037	733.102	-1.27718	6.71612e-18	2.01163e-16	PLSCR1	3	146515180	146544864	-	4340	protein_coding	phospholipid scramblase 1 [Source:HGNC Symbol;Acc:HGNC:9092]	-	224	345	307	900	685	754	3.40058	4.39382	4.05053	10.8727	8.74657	9.15915
ENSG00000160886	36.0583	24.365	24.1815	70.0717	80.0973	53.8773	28.2016	68.0154	-1.27727	0.000297742	0.00192967	LY6K	8	142700111	142705127	+	4049	protein_coding	lymphocyte antigen 6 family member K [Source:HGNC Symbol;Acc:HGNC:24225]	-	31	25	24	76	82	58	0.504439	0.341275	0.339412	0.984122	1.12228	0.755186
ENSG00000138180	197.739	249.498	253.906	704.405	548.959	452.384	233.714	568.583	-1.28063	1.59913e-12	3.24306e-11	CEP55	10	93496632	93529092	+	3271	protein_coding	centrosomal protein 55 [Source:HGNC Symbol;Acc:HGNC:1161]	-	170	256	252	764	562	487	3.42423	4.32586	4.41147	12.246	9.52122	7.84914
ENSG00000259705	11.6317	13.6444	15.1135	35.9579	22.4663	39.9435	13.4632	32.7892	-1.28195	0.0088558	0.035763	AC084757.3	15	48645951	48652016	+	1943	lincRNA	uncharacterized LOC105370809 [Source:NCBI gene;Acc:105370809]	-	10	14	15	39	23	43	0.339096	0.398261	0.44206	1.05239	0.655982	1.16673
ENSG00000123119	15.1212	24.365	22.1664	62.6957	42.979	45.517	20.5509	50.3973	-1.28687	0.00139448	0.00751221	NECAB1	8	90791550	90959408	+	6408	protein_coding	N-terminal EF-hand calcium binding protein 1 [Source:HGNC Symbol;Acc:HGNC:20983]	-	13	25	22	68	44	49	0.133664	0.21564	0.196591	0.556378	0.380511	0.403132
ENSG00000134297	29.0793	29.238	24.1815	52.5538	79.1205	69.6689	27.4996	67.1144	-1.28741	0.000223138	0.0014939	PLEKHA8P1	12	45173064	45216041	-	2320	transcribed_processed_pseudogene	pleckstrin homology domain containing A8 pseudogene 1 [Source:HGNC Symbol;Acc:HGNC:30222]	-	25	30	24	57	81	75	0.709981	0.714737	0.592361	1.28816	1.93479	1.7043
ENSG00000122035	26.7529	27.2888	30.2269	67.3057	59.5846	78.9581	28.0896	68.6161	-1.28799	0.000132279	0.000943001	RASL11A	13	27270327	27273690	+	1624	protein_coding	RAS like family 11 member A [Source:HGNC Symbol;Acc:HGNC:23802]	-	23	28	30	73	61	85	0.933118	0.952982	1.05779	2.35679	2.08152	2.75935
ENSG00000109689	301.261	340.136	269.02	793.839	698.409	731.988	303.472	741.412	-1.28833	1.81219e-20	6.1466e-19	STIM2	4	26857678	27025381	+	6909	protein_coding	stromal interaction molecule 2 [Source:HGNC Symbol;Acc:HGNC:19205]	-	259	349	267	861	715	788	2.4699	2.79205	2.21289	6.53388	5.73493	6.01291
ENSG00000233927	953.8	652.008	909.83	2188.82	2051.27	1899.64	838.546	2046.58	-1.2884	2.56546e-20	8.62643e-19	RPS28	19	8321158	8323340	+	2119	protein_coding	ribosomal protein S28 [Source:HGNC Symbol;Acc:HGNC:10418]	-	820	669	903	2374	2100	2045	25.4963	17.4505	24.4017	58.7399	54.9193	50.8787
ENSG00000063180	47.69	39.9586	34.2572	104.186	108.424	84.5316	40.6353	99.0472	-1.28962	9.23257e-06	8.32556e-05	CA11	19	48637942	48646312	-	2075	protein_coding	carbonic anhydrase 11 [Source:HGNC Symbol;Acc:HGNC:1370]	-	41	41	34	113	111	91	1.30185	1.09214	0.938262	2.85525	2.96443	2.31205
ENSG00000132530	81.422	94.5363	103.779	208.371	253.967	223.869	93.2458	228.736	-1.29107	2.27163e-10	3.73849e-09	XAF1	17	6755447	6775647	+	6615	protein_coding	XIAP associated factor 1 [Source:HGNC Symbol;Acc:HGNC:30932]	-	70	97	103	226	260	241	0.697209	0.810503	0.891601	1.79127	2.17811	1.92071
ENSG00000146555	126.786	55.5523	96.7261	183.477	233.454	263.813	93.0213	226.915	-1.29312	9.03707e-07	9.52071e-06	SDK1	7	3301448	4269000	+	12062	protein_coding	sidekick cell adhesion molecule 1 [Source:HGNC Symbol;Acc:HGNC:19307]	-	109	57	96	199	239	284	0.595391	0.261197	0.455738	0.865002	1.09803	1.24129
ENSG00000111052	243.103	284.583	224.687	684.121	562.635	599.153	250.791	615.303	-1.29406	9.98704e-18	2.95498e-16	LIN7A	12	80792520	80937925	-	6795	protein_coding	lin-7 homolog A, crumbs cell polarity complex component [Source:HGNC Symbol;Acc:HGNC:17787]	-	209	292	223	742	576	645	2.02652	2.37523	1.87922	5.72529	4.69754	5.0043
ENSG00000198846	300.098	341.11	314.36	755.115	760.924	830.454	318.523	782.164	-1.29483	1.0285e-23	4.07819e-22	TOX	8	58805418	59119208	-	4131	protein_coding	thymocyte selection associated high mobility group box [Source:HGNC Symbol;Acc:HGNC:18988]	HMG	258	350	312	819	779	894	4.1149	4.68302	4.32477	10.3947	10.4501	11.4092
ENSG00000164611	200.065	231.955	188.414	577.17	481.56	465.388	206.812	508.04	-1.29576	4.46986e-16	1.18723e-14	PTTG1	5	160421822	160428744	+	2013	protein_coding	pituitary tumor-transforming 1 [Source:HGNC Symbol;Acc:HGNC:9690]	-	172	238	187	626	493	501	5.62963	6.535	5.31938	16.3047	13.5719	13.121
ENSG00000185420	173.312	189.073	200.505	497.878	404.394	482.109	187.63	461.46	-1.2972	3.45148e-16	9.28135e-15	SMYD3	1	245749342	246507312	-	5866	protein_coding	SET and MYND domain containing 3 [Source:HGNC Symbol;Acc:HGNC:15513]	-	149	194	199	540	414	519	1.67355	1.82798	1.94256	4.82653	3.91107	4.66443
ENSG00000115944	639.744	624.719	539.047	1706.62	1328.44	1414.74	601.17	1483.27	-1.30364	1.60611e-23	6.31705e-22	COX7A2L	2	42333546	42425088	-	5605	protein_coding	cytochrome c oxidase subunit 7A2 like [Source:HGNC Symbol;Acc:HGNC:2289]	-	550	641	535	1851	1360	1523	6.4652	6.32114	5.46564	17.3147	13.4462	14.3251
ENSG00000141526	1098.03	776.757	925.951	2275.49	2410.73	2223.83	933.581	2303.35	-1.30425	1.28838e-24	5.38273e-23	SLC16A3	17	82228397	82261129	+	8995	protein_coding	solute carrier family 16 member 3 [Source:HGNC Symbol;Acc:HGNC:10924]	-	944	797	919	2468	2468	2394	6.91458	4.89745	5.85029	14.3856	15.2048	14.0313
ENSG00000249669	431.536	378.145	409.071	591	1164.34	1258.69	406.251	1004.68	-1.30656	4.47078e-10	7.19352e-09	CARMN	5	149406689	149432835	+	17988	lincRNA	cardiac mesoderm enhancer-associated non-coding RNA [Source:HGNC Symbol;Acc:HGNC:42872]	-	371	388	406	641	1192	1355	1.3589	1.19223	1.29243	1.86835	3.67223	3.97127
ENSG00000137563	265.203	255.345	251.891	792.917	576.31	540.631	257.48	636.619	-1.30666	3.5683e-15	8.96402e-14	GGH	8	63015079	63039171	-	3130	protein_coding	gamma-glutamyl hydrolase [Source:HGNC Symbol;Acc:HGNC:4248]	-	228	262	250	860	590	582	4.79938	4.62668	4.57361	14.4058	10.4459	9.80284
ENSG00000165029	322.198	294.329	324.436	766.179	763.855	797.941	313.654	775.992	-1.30767	3.25203e-25	1.40075e-23	ABCA1	9	104781002	104928237	-	11350	protein_coding	ATP binding cassette subfamily A member 1 [Source:HGNC Symbol;Acc:HGNC:29]	-	277	302	322	831	782	859	1.60797	1.4707	1.62451	3.83874	3.81811	3.98998
ENSG00000047936	20.9371	13.6444	11.0832	29.5039	41.0254	42.7303	15.2216	37.7532	-1.32082	0.00441572	0.0200864	ROS1	6	117288300	117425855	-	7856	protein_coding	ROS proto-oncogene 1, receptor tyrosine kinase [Source:HGNC Symbol;Acc:HGNC:10261]	-	18	14	11	32	42	46	0.150961	0.0985007	0.0801778	0.213566	0.296268	0.308695
ENSG00000204941	616.481	774.808	653.909	1895.62	1468.12	1756.59	681.732	1706.78	-1.32313	1.62342e-23	6.37223e-22	PSG5	19	43166256	43186536	-	4678	protein_coding	pregnancy specific beta-1-glycoprotein 5 [Source:HGNC Symbol;Acc:HGNC:9522]	-	530	795	649	2056	1503	1891	7.46467	9.39333	7.94415	23.0434	17.8047	21.311
ENSG00000253250	26.7529	31.1872	37.2799	108.796	57.631	72.4557	31.74	79.6274	-1.32462	0.000149378	0.00105142	C8orf88	8	90958637	90985257	-	894	protein_coding	chromosome 8 open reading frame 88 [Source:HGNC Symbol;Acc:HGNC:44672]	-	23	32	37	118	59	78	1.69506	1.97845	2.36989	6.92034	3.65722	4.59971
[truncated: 777 more rows]

## Sheet: HGPS vs Ctrl #2
gene_id	HGPS_1	HGPS_2	HGPS_3	Ctrl_2_1	Ctrl_2_2	Ctrl_2_3	HGPS	Ctrl_2	log2FoldChange	pvalue	padj	gene_name	gene_chr	gene_start	gene_end	gene_strand	gene_length	gene_biotype	gene_description	tf_family	HGPS_1_count	HGPS_2_count	HGPS_3_count	Ctrl_2_1_count	Ctrl_2_2_count	Ctrl_2_3_count	HGPS_1_fpkm	HGPS_2_fpkm	HGPS_3_fpkm	Ctrl_2_1_fpkm	Ctrl_2_2_fpkm	Ctrl_2_3_fpkm
[truncated: 2,480 more rows]
